# Supplementary material for: KHDRBS1 as a novel prognostic signaling biomarker influencing hepatocellular carcinoma cell proliferation, migration, immune microenvironment, and drug sensitivity
Source: Front Immunol. 2024 Apr 10;15:1393801. doi: 10.3389/fimmu.2024.1393801 (PMC11041018; doi:10.3389/fimmu.2024.1393801)
Supplement: Supplementary file 1 [file Table_1.xlsx]

## Sheet: data
Cox regression analysis for KHDRBS1 in the TCGA cohort
Characteristics	Total(N)	HR(95% CI) Univariate analysis	P value Univariate analysis	HR(95% CI) Multivariate analysis	P value Multivariate analysis
Pathologic T stage	370
T1&T2	277	Reference		Reference
T3&T4	93	2.598 (1.826 - 3.697)	< 0.001	1.731 (0.236 - 12.695)	0.590
Pathologic stage	349
Stage I&Stage II	259	Reference		Reference
Stage III&Stage IV	90	2.504 (1.727 - 3.631)	< 0.001	1.215 (0.167 - 8.855)	0.848
Age	373
<= 60	177	Reference
> 60	196	1.205 (0.850 - 1.708)	0.295
Tumor status	354
Tumor free	202	Reference		Reference
With tumor	152	2.317 (1.590 - 3.376)	< 0.001	1.768 (1.182 - 2.646)	0.006
AFP(ng/ml)	279
<= 400	215	Reference
> 400	64	1.075 (0.658 - 1.759)	0.772
KHDRBS1	373	1.712 (1.289 - 2.274)	< 0.001	1.455 (1.065 - 1.987)	0.018
Cox regression analysis for KHDRBS1 in the HCCDB18 cohort
Characteristics	Total(N)	HR(95% CI) Univariate analysis	P value Univariate analysis	HR(95% CI) Multivariate analysis	P value Multivariate analysis
Gender	212
Male	162	Reference		Reference
Female	50	1.938 (0.962 - 3.905)	0.064	3.210 (1.517 - 6.791)	0.002
Age	212
<60	39	Reference
>=60	173	0.952 (0.416 - 2.174)	0.906
Virus	212
NBNC	32	Reference
HCV	123	1.997 (0.598 - 6.667)	0.261
HBV	53	1.485 (0.393 - 5.616)	0.560
HBV+HCV	4	5.208 (0.870 - 31.187)	0.071
T.Stage	212
T1+T2	135	Reference		Reference
T3+T4	77	2.737 (1.415 - 5.295)	0.003	3.124 (1.555 - 6.279)	0.001
Smoking	204
No	84	Reference
Yes	120	0.678 (0.353 - 1.303)	0.244
KHDRBS1	212	2.868 (1.403 - 5.866)	0.004	2.985 (1.376 - 6.475)	0.006
