# Supplementary material for: KHDRBS1 as a novel prognostic signaling biomarker influencing hepatocellular carcinoma cell proliferation, migration, immune microenvironment, and drug sensitivity
Source: Front Immunol. 2024 Apr 10;15:1393801. doi: 10.3389/fimmu.2024.1393801 (PMC11041018; doi:10.3389/fimmu.2024.1393801)
Supplement: Supplementary file 2 [file Table_2.xlsx]

## Sheet: diff.KHDRBS1
id	baseMean	log2FoldChange	lfcSE	stat	pvalue	padj	gene_name	gene_type
ENSG00000000003.15	5099.09	-0.416685	0.0806308	-5.16782	2.3684e-07	1.58626e-06	TSPAN6	protein_coding
ENSG00000000005.6	3.16203	-1.54615	0.247024	-6.2591	3.8721e-10	4.4057e-09	TNMD	protein_coding
ENSG00000000419.13	1261.27	-0.0408419	0.0480722	-0.849595	0.39555	0.507794	DPM1	protein_coding
ENSG00000000457.14	566.013	0.0858859	0.0588151	1.46027	0.144216	0.225971	SCYL3	protein_coding
ENSG00000000460.17	279.816	0.582504	0.108645	5.36156	8.25061e-08	6.06482e-07	C1orf112	protein_coding
ENSG00000000938.13	230.626	0.335653	0.112931	2.97219	0.00295687	0.00791193	FGR	protein_coding
ENSG00000000971.16	61787.2	-0.702314	0.115859	-6.06178	1.34626e-09	1.38772e-08	CFH	protein_coding
ENSG00000001036.14	3002.07	-0.0167281	0.0780317	-0.214376	0.830254	0.8809	FUCA2	protein_coding
ENSG00000001084.13	4281.18	-0.27009	0.0905771	-2.98188	0.00286488	0.00769776	GCLC	protein_coding
ENSG00000001167.14	945.995	0.478215	0.0662098	7.22272	5.09566e-13	9.42081e-12	NFYA	protein_coding
ENSG00000001460.18	187.427	0.153467	0.0835796	1.83618	0.066331	0.118078	STPG1	protein_coding
ENSG00000001461.17	467.165	0.300158	0.0625894	4.79566	1.62137e-06	9.13343e-06	NIPAL3	protein_coding
ENSG00000001497.18	2101.63	-0.0838085	0.0541948	-1.54643	0.122	0.196831	LAS1L	protein_coding
ENSG00000001561.7	807.424	0.223745	0.113453	1.97215	0.0485929	0.0905311	ENPP4	protein_coding
ENSG00000001617.12	1018.48	-0.185603	0.0698041	-2.65891	0.00783931	0.0185881	SEMA3F	protein_coding
ENSG00000001626.16	158.2	2.35225	0.310935	7.56509	3.87592e-14	8.60932e-13	CFTR	protein_coding
ENSG00000001629.10	1047.27	0.405424	0.0693105	5.84939	4.93379e-09	4.57806e-08	ANKIB1	protein_coding
ENSG00000001630.17	206.778	-0.0903351	0.166614	-0.542183	0.587693	0.6852	CYP51A1	protein_coding
ENSG00000001631.16	188.856	-0.0161217	0.0488657	-0.329917	0.741462	0.812713	KRIT1	protein_coding
ENSG00000002016.18	241.179	0.197113	0.0645297	3.05462	0.00225348	0.00621935	RAD52	protein_coding
ENSG00000002079.14	4.62619	0.348365	0.164109	2.12276	0.0337737	0.0663315	MYH16	transcribed_unitary_pseudogene
ENSG00000002330.14	486.125	-0.434816	0.0708136	-6.1403	8.23681e-10	8.83267e-09	BAD	protein_coding
ENSG00000002549.12	5754.01	-0.463013	0.0920911	-5.02777	4.96224e-07	3.1076e-06	LAP3	protein_coding
ENSG00000002586.20	8786.59	-0.135368	0.06796	-1.99188	0.0463848	0.0870132	CD99	protein_coding
ENSG00000002586.20_PAR_Y	0						CD99	protein_coding
ENSG00000002587.10	91.6478	1.00504	0.136934	7.33957	2.14278e-13	4.22538e-12	HS3ST1	protein_coding
ENSG00000002726.21	121.786	0.257139	0.250321	1.02724	0.304309	0.412634	AOC1	protein_coding
ENSG00000002745.13	3.87718	0.12874	0.208587	0.617201	0.537102	0.639766	WNT16	protein_coding
ENSG00000002746.15	27.225	0.71616	0.209714	3.41494	0.000637967	0.00201725	HECW1	protein_coding
ENSG00000002822.15	34.0136	-1.04317	0.182766	-5.70772	1.14502e-08	9.92951e-08	MAD1L1	protein_coding
ENSG00000002834.18	9592.95	0.314842	0.0641668	4.90661	9.26623e-07	5.49198e-06	LASP1	protein_coding
ENSG00000002919.15	958.162	-0.0947357	0.0502812	-1.88412	0.0595493	0.107713	SNX11	protein_coding
ENSG00000002933.9	37382.2	-0.884205	0.10692	-8.26976	1.34226e-16	4.48441e-15	TMEM176A	protein_coding
ENSG00000003056.8	1229.24	0.447313	0.0824901	5.42263	5.87293e-08	4.4397e-07	M6PR	protein_coding
ENSG00000003096.14	251.35	0.409621	0.140956	2.90603	0.00366051	0.0095538	KLHL13	protein_coding
ENSG00000003137.8	139.988	1.70724	0.222961	7.65713	1.90139e-14	4.47234e-13	CYP26B1	protein_coding
ENSG00000003147.19	626.075	-0.0748503	0.144774	-0.517017	0.605144	0.700343	ICA1	protein_coding
ENSG00000003249.15	1705.68	-0.624455	0.141534	-4.41204	1.024e-05	4.91094e-05	DBNDD1	protein_coding
ENSG00000003393.15	1369.29	0.114246	0.0565215	2.02129	0.0432501	0.0819875	ALS2	protein_coding
ENSG00000003400.15	609.773	0.0772384	0.0600007	1.28729	0.197993	0.292683	CASP10	protein_coding
ENSG00000003402.20	3006.29	0.0477091	0.0436677	1.09255	0.274592	0.380173	CFLAR	protein_coding
ENSG00000003436.16	12414.5	-0.392083	0.123362	-3.17831	0.00148138	0.00429196	TFPI	protein_coding
ENSG00000003509.16	516.551	-0.27302	0.0433604	-6.29652	3.04392e-10	3.53347e-09	NDUFAF7	protein_coding
ENSG00000003756.17	1485.08	0.174763	0.0436085	4.00756	6.13501e-05	0.00024667	RBM5	protein_coding
ENSG00000003987.14	162.316	0.626913	0.183046	3.42488	0.00061506	0.00195187	MTMR7	protein_coding
ENSG00000003989.18	8522.65	-0.698954	0.14717	-4.74929	2.04132e-06	1.12455e-05	SLC7A2	protein_coding
ENSG00000004059.11	3213.67	-0.169935	0.053333	-3.18631	0.00144101	0.00418788	ARF5	protein_coding
ENSG00000004139.14	113.823	0.431344	0.101791	4.23755	2.25973e-05	0.000100031	SARM1	protein_coding
ENSG00000004142.12	10354.5	-0.437713	0.0491132	-8.91234	4.99677e-19	2.35818e-17	POLDIP2	protein_coding
ENSG00000004399.13	3878.71	0.0799766	0.0825883	0.968376	0.332856	0.443273	PLXND1	protein_coding
ENSG00000004455.17	5213.94	-0.214821	0.0545172	-3.94042	8.13385e-05	0.000317781	AK2	protein_coding
ENSG00000004468.13	237.482	1.01266	0.176871	5.7254	1.03188e-08	9.01651e-08	CD38	protein_coding
ENSG00000004478.8	4315.21	-0.00490171	0.0679368	-0.072151	0.942482	0.962001	FKBP4	protein_coding
ENSG00000004487.17	1781.37	0.41141	0.0513618	8.01003	1.14683e-15	3.26926e-14	KDM1A	protein_coding
ENSG00000004534.15	2007.5	0.0458805	0.0511494	0.89699	0.369724	0.481679	RBM6	protein_coding
ENSG00000004660.15	89.3024	0.251381	0.116026	2.16659	0.0302664	0.0603306	CAMKK1	protein_coding
ENSG00000004700.16	386.281	0.60469	0.10064	6.00845	1.8731e-09	1.86634e-08	RECQL	protein_coding
ENSG00000004766.17	632	0.0671306	0.0507974	1.32154	0.186323	0.278664	VPS50	protein_coding
ENSG00000004776.13	139.09	-0.25361	0.176383	-1.43784	0.150481	0.234099	HSPB6	protein_coding
ENSG00000004777.18	264.293	0.680473	0.0877072	7.75846	8.59668e-15	2.13996e-13	ARHGAP33	protein_coding
ENSG00000004779.10	2804.54	-0.47391	0.0707685	-6.69662	2.13295e-11	3.02377e-10	NDUFAB1	protein_coding
ENSG00000004799.8	7540.2	-1.12051	0.167885	-6.67428	2.48443e-11	3.4817e-10	PDK4	protein_coding
ENSG00000004809.14	3.34851	0.666104	0.214321	3.10797	0.0018838	0.00530466	SLC22A16	protein_coding
ENSG00000004838.14	30.8955	0.215774	0.125645	1.71732	0.0859201	0.147026	ZMYND10	protein_coding
ENSG00000004846.16	26.3965	0.775073	0.334443	2.3175	0.0204763	0.0431539	ABCB5	protein_coding
ENSG00000004848.8	1.80893	-0.225762	0.360649	-0.625989	0.531322	0.634466	ARX	protein_coding
ENSG00000004864.14	5469.83	-0.389916	0.0803175	-4.85468	1.20578e-06	6.98419e-06	SLC25A13	protein_coding
ENSG00000004866.22	1415.89	-0.501216	0.0683077	-7.33762	2.17427e-13	4.28287e-12	ST7	protein_coding
ENSG00000004897.12	1795.65	0.259148	0.0406783	6.37068	1.88197e-10	2.26187e-09	CDC27	protein_coding
ENSG00000004939.15	5.08042	-0.693884	0.242068	-2.86649	0.00415057	0.0106668	SLC4A1	protein_coding
ENSG00000004948.16	6.79229	1.7911	0.245228	7.30382	2.79708e-13	5.40529e-12	CALCR	protein_coding
ENSG00000004961.15	954.624	-0.0518676	0.0504602	-1.02789	0.304001	0.412354	HCCS	protein_coding
ENSG00000004975.12	928.867	0.459439	0.0626884	7.32893	2.32001e-13	4.5383e-12	DVL2	protein_coding
ENSG00000005001.10	59.7118	3.42087	0.311422	10.9847	4.52971e-28	7.13808e-26	PRSS22	protein_coding
ENSG00000005007.13	4820.73	0.00019506	0.0493593	0.00395185	0.996847	0.998097	UPF1	protein_coding
ENSG00000005020.13	883.573	0.262763	0.102603	2.56098	0.0104378	0.0239184	SKAP2	protein_coding
ENSG00000005022.6	12731.6	-0.124925	0.0709797	-1.76001	0.0784058	0.136095	SLC25A5	protein_coding
ENSG00000005059.16	192.973	0.920049	0.129193	7.12154	1.06731e-12	1.87146e-11	MCUB	protein_coding
ENSG00000005073.6	12.7463	0.928058	0.33147	2.79983	0.00511299	0.0127971	HOXA11	protein_coding
ENSG00000005075.15	2239.73	-0.66884	0.0827977	-8.078	6.58379e-16	1.96215e-14	POLR2J	protein_coding
ENSG00000005100.13	682.612	-0.0685484	0.0535001	-1.28127	0.200097	0.295095	DHX33	protein_coding
ENSG00000005102.14	30.103	0.762934	0.202391	3.76959	0.000163513	0.000593426	MEOX1	protein_coding
ENSG00000005108.16	235.293	-0.0770379	0.142501	-0.540612	0.588775	0.686244	THSD7A	protein_coding
ENSG00000005156.12	917.54	0.174249	0.0509632	3.41911	0.000628264	0.00198982	LIG3	protein_coding
ENSG00000005175.10	803.139	0.243413	0.0352606	6.90324	5.08279e-12	7.92463e-11	RPAP3	protein_coding
ENSG00000005187.12	941.753	-0.586602	0.149514	-3.92338	8.73136e-05	0.000338688	ACSM3	protein_coding
ENSG00000005189.20	244.002	0.647574	0.100592	6.43766	1.21333e-10	1.51175e-09	REXO5	protein_coding
ENSG00000005194.15	1534.65	-0.0698186	0.05779	-1.20814	0.226992	0.326855	CIAPIN1	protein_coding
ENSG00000005206.17	1571.99	-0.123609	0.0643578	-1.92066	0.054775	0.100213	SPPL2B	protein_coding
ENSG00000005238.20	540.131	0.00814984	0.0610134	0.133575	0.893739	0.927382	FAM214B	protein_coding
ENSG00000005243.10	958.679	-0.691393	0.109018	-6.34201	2.26785e-10	2.69129e-09	COPZ2	protein_coding
ENSG00000005249.13	68.164	0.521146	0.166945	3.12166	0.00179836	0.00508827	PRKAR2B	protein_coding
ENSG00000005302.19	640.089	0.0805405	0.0409805	1.96534	0.0493751	0.0917787	MSL3	protein_coding
ENSG00000005339.15	2684.54	0.165025	0.0550233	2.99918	0.0027071	0.00731556	CREBBP	protein_coding
ENSG00000005379.17	273.128	0.380136	0.121164	3.13738	0.00170463	0.00485147	TSPOAP1	protein_coding
ENSG00000005381.8	6.73262	0.0946805	0.202782	0.466907	0.640567	0.730629	MPO	protein_coding
ENSG00000005421.9	14398	-1.18247	0.161088	-7.34051	2.12782e-13	4.19813e-12	PON1	protein_coding
ENSG00000005436.14	655.026	-0.116346	0.0543275	-2.14157	0.0322284	0.0636295	GCFC2	protein_coding
ENSG00000005448.17	208.015	0.736173	0.110403	6.66803	2.59263e-11	3.62367e-10	WDR54	protein_coding
ENSG00000005469.12	1667.5	-0.304111	0.0991256	-3.06794	0.00215543	0.00598374	CROT	protein_coding
ENSG00000005471.19	6282.27	-1.20821	0.156401	-7.72509	1.11771e-14	2.73608e-13	ABCB4	protein_coding
ENSG00000005483.21	1361.15	0.325229	0.0632708	5.14027	2.74338e-07	1.81428e-06	KMT2E	protein_coding
ENSG00000005486.17	4359.48	-0.45009	0.0724813	-6.20974	5.30729e-10	5.92123e-09	RHBDD2	protein_coding
ENSG00000005513.10	13.2795	0.162392	0.181768	0.893399	0.371644	0.483639	SOX8	protein_coding
ENSG00000005700.15	3306.03	-0.118779	0.0639198	-1.85826	0.0631327	0.11323	IBTK	protein_coding
ENSG00000005801.18	537.387	0.34092	0.0549829	6.20047	5.62944e-10	6.24837e-09	ZNF195	protein_coding
ENSG00000005810.18	867.465	0.0376897	0.0713837	0.527987	0.597508	0.69367	MYCBP2	protein_coding
ENSG00000005812.11	928.063	-0.169868	0.0610933	-2.78047	0.00542804	0.0134736	FBXL3	protein_coding
ENSG00000005844.19	1375.48	0.104454	0.108479	0.962897	0.335599	0.446262	ITGAL	protein_coding
ENSG00000005882.12	1416.77	-0.232856	0.0846732	-2.75006	0.00595848	0.0146242	PDK2	protein_coding
ENSG00000005884.18	1028.2	1.88377	0.160236	11.7562	6.56161e-32	1.84977e-29	ITGA3	protein_coding
ENSG00000005889.16	1027.84	0.387274	0.0698539	5.54406	2.95537e-08	2.36772e-07	ZFX	protein_coding
ENSG00000005893.16	16908.4	-0.172432	0.0769739	-2.24013	0.0250822	0.0513947	LAMP2	protein_coding
ENSG00000005961.19	13.2053	0.413019	0.167825	2.461	0.0138549	0.0305914	ITGA2B	protein_coding
ENSG00000005981.13	118.656	-0.274947	0.210559	-1.3058	0.191622	0.285081	ASB4	protein_coding
ENSG00000006007.12	1277.19	0.0640978	0.0588395	1.08937	0.275992	0.381738	GDE1	protein_coding
ENSG00000006015.18	1796.88	-0.589428	0.0896393	-6.57555	4.84747e-11	6.47307e-10	REX1BD	protein_coding
ENSG00000006016.11	48.5327	0.613339	0.199151	3.07977	0.00207164	0.00577645	CRLF1	protein_coding
ENSG00000006025.12	183.222	0.705955	0.112655	6.26652	3.69216e-10	4.21402e-09	OSBPL7	protein_coding
ENSG00000006042.12	2226.22	0.325045	0.134958	2.40848	0.0160191	0.0347784	TMEM98	protein_coding
ENSG00000006047.13	235.234	-0.00474681	0.216416	-0.0219337	0.982501	0.988884	YBX2	protein_coding
ENSG00000006059.4	0.0248083	-0.465731	1.79589	-0.259332	0.795379		KRT33A	protein_coding
ENSG00000006062.17	858.087	0.382505	0.101494	3.76875	0.000164064	0.000595191	MAP3K14	protein_coding
ENSG00000006071.15	19.1384	0.576555	0.235628	2.44689	0.0144095	0.0316636	ABCC8	protein_coding
ENSG00000006116.4	0.193133	0.200062	0.533727	0.37484	0.707779		CACNG3	protein_coding
ENSG00000006118.15	680.369	2.00413	0.161354	12.4207	2.01803e-35	1.02911e-32	TMEM132A	protein_coding
ENSG00000006125.18	4698.76	0.194336	0.0543354	3.57659	0.000348102	0.00117205	AP2B1	protein_coding
ENSG00000006128.12	1.76165	2.65518	0.53137	4.99687	5.82698e-07	3.59518e-06	TAC1	protein_coding
ENSG00000006194.10	1065.73	0.000414111	0.044992	0.00920411	0.992656	0.995236	ZNF263	protein_coding
ENSG00000006210.7	1726.58	0.0786085	0.109088	0.7206	0.471156	0.579837	CX3CL1	protein_coding
ENSG00000006282.21	2646.43	-0.0729479	0.0802	-0.909574	0.363047	0.47478	SPATA20	protein_coding
ENSG00000006283.18	6.0961	1.0543	0.251048	4.1996	2.67392e-05	0.000116325	CACNA1G	protein_coding
ENSG00000006327.14	2677.23	-0.0524519	0.118038	-0.444363	0.65678	0.743716	TNFRSF12A	protein_coding
ENSG00000006377.11	18.4549	2.57027	0.425664	6.03825	1.55792e-09	1.58148e-08	DLX6	protein_coding
ENSG00000006432.15	294.162	0.486071	0.0770717	6.30674	2.84976e-10	3.31878e-09	MAP3K9	protein_coding
ENSG00000006451.8	1600.81	0.17615	0.0448604	3.92664	8.61425e-05	0.000334485	RALA	protein_coding
ENSG00000006453.14	2587.91	-0.097881	0.108086	-0.905586	0.365155	0.476809	BAIAP2L1	protein_coding
ENSG00000006459.11	696.5	-0.0348186	0.0733355	-0.474785	0.63494	0.725925	KDM7A	protein_coding
ENSG00000006468.14	390.237	0.731822	0.144001	5.08206	3.73363e-07	2.40041e-06	ETV1	protein_coding
ENSG00000006530.18	764.504	0.0116891	0.0557136	0.209806	0.833819	0.883738	AGK	protein_coding
ENSG00000006534.16	729.865	0.448646	0.114453	3.9199	8.85852e-05	0.000343136	ALDH3B1	protein_coding
ENSG00000006555.11	369.02	0.46088	0.118156	3.9006	9.59546e-05	0.000368301	TTC22	protein_coding
ENSG00000006576.16	521.368	0.448524	0.06249	7.17754	7.09774e-13	1.27874e-11	PHTF2	protein_coding
ENSG00000006606.9	16.5457	1.24026	0.232759	5.32852	9.90148e-08	7.15937e-07	CCL26	protein_coding
ENSG00000006607.14	688.243	0.303095	0.0594816	5.0956	3.4763e-07	2.24756e-06	FARP2	protein_coding
ENSG00000006611.17	705.571	1.52129	0.318034	4.78341	1.7235e-06	9.66279e-06	USH1C	protein_coding
ENSG00000006625.18	792.094	-0.231409	0.0814848	-2.8399	0.0045127	0.0114658	GGCT	protein_coding
ENSG00000006634.8	273.87	0.613829	0.0687247	8.93171	4.19461e-19	2.00538e-17	DBF4	protein_coding
ENSG00000006638.13	146.166	-0.461867	0.104936	-4.40142	1.07544e-05	5.1355e-05	TBXA2R	protein_coding
ENSG00000006652.15	327.138	-0.250106	0.0866275	-2.88714	0.00388761	0.0100735	IFRD1	protein_coding
ENSG00000006659.13	22.9217	6.41546	0.680721	9.4245	4.32151e-21	2.74521e-19	LGALS14	protein_coding
ENSG00000006695.12	541.104	-0.0960906	0.0692855	-1.38688	0.165478	0.253089	COX10	protein_coding
ENSG00000006704.11	653.543	0.392158	0.0808956	4.84771	1.24898e-06	7.22356e-06	GTF2IRD1	protein_coding
ENSG00000006712.15	3265.26	-0.118039	0.0565632	-2.08685	0.0369018	0.0715641	PAF1	protein_coding
ENSG00000006715.16	1627.68	0.15127	0.0566647	2.66956	0.00759505	0.0180789	VPS41	protein_coding
ENSG00000006740.17	163.438	0.291969	0.190855	1.5298	0.126067	0.202282	ARHGAP44	protein_coding
ENSG00000006744.19	2583.8	-0.232303	0.0548061	-4.23864	2.2488e-05	9.95891e-05	ELAC2	protein_coding
ENSG00000006747.15	41.8158	1.5955	0.18988	8.40267	4.36445e-17	1.57107e-15	SCIN	protein_coding
ENSG00000006756.16	2413.9	-0.479552	0.0911054	-5.26371	1.4118e-07	9.90013e-07	ARSD	protein_coding
ENSG00000006757.12	920.903	-0.564454	0.0674509	-8.36836	5.8426e-17	2.06272e-15	PNPLA4	protein_coding
ENSG00000006788.14	4.52936	0.171563	0.36857	0.465483	0.641586	0.731519	MYH13	protein_coding
ENSG00000006831.10	6016.97	-0.34309	0.0713219	-4.81044	1.50599e-06	8.56497e-06	ADIPOR2	protein_coding
ENSG00000006837.12	12.3373	0.149404	0.0777598	1.92136	0.0546869	0.100087	CDKL3	protein_coding
ENSG00000007001.13	566.324	-2.08404	0.258507	-8.0618	7.51764e-16	2.21707e-14	UPP2	protein_coding
ENSG00000007038.11	14.7065	2.88051	0.274047	10.511	7.68405e-26	9.56391e-24	PRSS21	protein_coding
ENSG00000007047.15	2144.4	0.00547894	0.0630672	0.0868746	0.930771	0.953638	MARK4	protein_coding
ENSG00000007062.12	216.918	3.57308	0.304771	11.7238	9.62067e-32	2.57841e-29	PROM1	protein_coding
ENSG00000007080.11	2771.72	-0.364001	0.0724055	-5.02725	4.97567e-07	3.11442e-06	CCDC124	protein_coding
ENSG00000007129.18	44.2977	0.69414	0.145232	4.77954	1.75699e-06	9.83558e-06	CEACAM21	protein_coding
ENSG00000007168.14	2286.81	-0.0144826	0.0466395	-0.310522	0.756164	0.824202	PAFAH1B1	protein_coding
ENSG00000007171.18	75.2261	-0.809563	0.145261	-5.57316	2.50155e-08	2.03341e-07	NOS2	protein_coding
ENSG00000007174.18	4.05104	1.01337	0.240207	4.21875	2.45665e-05	0.000107805	DNAH9	protein_coding
ENSG00000007202.15	2616.1	0.104199	0.0619667	1.68154	0.092659	0.156854	KIAA0100	protein_coding
ENSG00000007216.15	213.353	1.0015	0.248747	4.0262	5.66846e-05	0.000229621	SLC13A2	protein_coding
ENSG00000007237.19	310.996	1.01104	0.131827	7.66947	1.72715e-14	4.08343e-13	GAS7	protein_coding
ENSG00000007255.10	1561.25	-0.377081	0.0910369	-4.14206	3.44197e-05	0.000146526	TRAPPC6A	protein_coding
ENSG00000007264.15	141.173	-0.147082	0.12529	-1.17393	0.240423	0.342142	MATK	protein_coding
ENSG00000007306.15	51.9572	5.60389	0.57219	9.79375	1.19775e-22	9.56041e-21	CEACAM7	protein_coding
ENSG00000007312.13	92.5676	0.0388612	0.128544	0.30232	0.762408	0.828991	CD79B	protein_coding
ENSG00000007314.12	90.9254	-0.962858	0.126186	-7.63049	2.33858e-14	5.41399e-13	SCN4A	protein_coding
ENSG00000007341.19	298.926	-0.00729465	0.0484917	-0.150431	0.880425	0.917596	ST7L	protein_coding
ENSG00000007350.17	23.8816	2.29488	0.266408	8.61417	7.04491e-18	2.80247e-16	TKTL1	protein_coding
ENSG00000007372.24	14.8837	1.01126	0.332328	3.04296	0.00234261	0.00644249	PAX6	protein_coding
ENSG00000007376.8	838.972	-0.115074	0.0684809	-1.68038	0.0928828	0.157153	RPUSD1	protein_coding
ENSG00000007384.15	577.605	0.183451	0.0911377	2.0129	0.044125	0.0833533	RHBDF1	protein_coding
ENSG00000007392.17	885.169	0.0163328	0.0667002	0.244869	0.806558	0.863066	LUC7L	protein_coding
ENSG00000007402.12	53.6176	0.7353	0.138573	5.30623	1.11915e-07	8.0039e-07	CACNA2D2	protein_coding
ENSG00000007516.14	516.265	-0.203382	0.112442	-1.80878	0.0704849	0.124267	BAIAP3	protein_coding
ENSG00000007520.4	1547.93	-0.309728	0.0654944	-4.72908	2.25543e-06	1.23582e-05	TSR3	protein_coding
ENSG00000007541.17	1533.17	-0.329542	0.072301	-4.55792	5.16628e-06	2.63679e-05	PIGQ	protein_coding
ENSG00000007545.16	319.911	0.279517	0.0569389	4.90907	9.151e-07	5.42807e-06	CRAMP1	protein_coding
ENSG00000007866.22	1037.72	0.22526	0.0607158	3.71007	0.000207202	0.000734136	TEAD3	protein_coding
ENSG00000007908.16	134.664	-1.23996	0.193145	-6.4198	1.36453e-10	1.67956e-09	SELE	protein_coding
ENSG00000007923.16	851.001	0.246318	0.0775353	3.17684	0.00148887	0.0043116	DNAJC11	protein_coding
ENSG00000007933.13	16478.5	-1.05715	0.158058	-6.68836	2.25678e-11	3.18579e-10	FMO3	protein_coding
ENSG00000007944.15	349.884	0.580747	0.0912591	6.36372	1.96929e-10	2.35987e-09	MYLIP	protein_coding
ENSG00000007952.18	47.6732	0.360011	0.118972	3.02601	0.00247804	0.00676363	NOX1	protein_coding
ENSG00000007968.7	132.958	1.19049	0.121157	9.826	8.7003e-23	7.05185e-21	E2F2	protein_coding
ENSG00000008018.9	7562.73	-0.30494	0.077582	-3.93055	8.47523e-05	0.00032989	PSMB1	protein_coding
ENSG00000008056.14	49.8041	0.29717	0.177474	1.67444	0.0940433	0.158802	SYN1	protein_coding
ENSG00000008083.14	617.686	0.485601	0.0599943	8.09412	5.76815e-16	1.74312e-14	JARID2	protein_coding
ENSG00000008086.13	335.696	0.524701	0.0924113	5.67789	1.36363e-08	1.16682e-07	CDKL5	protein_coding
ENSG00000008118.10	15.7902	-0.264696	0.179214	-1.47698	0.139681	0.220105	CAMK1G	protein_coding
ENSG00000008128.23	43.0675	-0.137037	0.087195	-1.57162	0.116039	0.189033	CDK11A	protein_coding
ENSG00000008130.15	3252.75	-0.252766	0.0680229	-3.71589	0.000202488	0.000719584	NADK	protein_coding
ENSG00000008196.13	0.859285	1.39985	0.521894	2.68225	0.00731296	0.0174823	TFAP2B	protein_coding
ENSG00000008197.5	0.0730276	-0.140274	1.01299	-0.138475	0.889865		TFAP2D	protein_coding
ENSG00000008226.20	33.2875	-0.430275	0.117974	-3.64722	0.000265093	0.000918508	DLEC1	protein_coding
ENSG00000008256.16	529.18	0.203288	0.0855956	2.37498	0.01755	0.0377207	CYTH3	protein_coding
ENSG00000008277.14	76.8136	0.593352	0.173173	3.42635	0.000611749	0.00194271	ADAM22	protein_coding
ENSG00000008282.9	3932.32	-0.0929226	0.0533254	-1.74256	0.0814106	0.140389	SYPL1	protein_coding
ENSG00000008283.16	1653.47	0.140767	0.128679	1.09393	0.273984	0.379532	CYB561	protein_coding
ENSG00000008294.21	2385.34	0.134837	0.0606239	2.22415	0.0261384	0.0532382	SPAG9	protein_coding
ENSG00000008300.17	331.894	0.393686	0.141247	2.78721	0.00531634	0.0132345	CELSR3	protein_coding
ENSG00000008311.15	2503.5	-1.02462	0.164712	-6.22068	4.95007e-10	5.54798e-09	AASS	protein_coding
ENSG00000008323.15	422.866	0.290734	0.147768	1.9675	0.0491254	0.0913933	PLEKHG6	protein_coding
ENSG00000008324.12	776.038	-0.379984	0.0671449	-5.65917	1.52109e-08	1.28954e-07	SS18L2	protein_coding
ENSG00000008382.16	1021.22	-0.484904	0.0768868	-6.30673	2.84994e-10	3.31878e-09	MPND	protein_coding
ENSG00000008394.13	28505.2	-0.829251	0.112362	-7.38014	1.58121e-13	3.18822e-12	MGST1	protein_coding
ENSG00000008405.12	634.376	0.0670285	0.0741989	0.903363	0.366333	0.478065	CRY1	protein_coding
ENSG00000008438.5	1.95411	-0.589201	0.178554	-3.29985	0.00096737	0.00292771	PGLYRP1	protein_coding
ENSG00000008441.18	2940.9	0.00981861	0.0935314	0.104977	0.916394	0.943293	NFIX	protein_coding
ENSG00000008513.16	7117.07	-0.702412	0.118123	-5.94645	2.74015e-09	2.65812e-08	ST3GAL1	protein_coding
ENSG00000008516.17	59.6047	0.0923676	0.127853	0.722449	0.470018	0.578941	MMP25	protein_coding
ENSG00000008517.18	21169.4	-1.16015	0.1353	-8.57464	9.93992e-18	3.85616e-16	IL32	protein_coding
ENSG00000008710.20	949.543	0.385178	0.0980984	3.92644	8.62119e-05	0.00033472	PKD1	protein_coding
ENSG00000008735.14	507.767	0.240375	0.1825	1.31713	0.187796	0.280411	MAPK8IP2	protein_coding
ENSG00000008838.20	2917.27	0.180198	0.0467878	3.85139	0.000117451	0.00044185	MED24	protein_coding
ENSG00000008853.17	366.051	0.0534265	0.0887751	0.601819	0.547295	0.648582	RHOBTB2	protein_coding
ENSG00000008869.12	781.672	0.161446	0.0589469	2.73884	0.00616561	0.0150691	HEATR5B	protein_coding
ENSG00000008952.17	5919.56	-0.297575	0.0504268	-5.90113	3.6102e-09	3.42168e-08	SEC62	protein_coding
ENSG00000008988.11	42602.4	-0.525965	0.102921	-5.11037	3.21533e-07	2.09693e-06	RPS20	protein_coding
ENSG00000009307.16	15012.2	0.108558	0.049594	2.18894	0.028601	0.0574697	CSDE1	protein_coding
ENSG00000009335.18	2984.76	-0.00201668	0.0622126	-0.032416	0.97414	0.983565	UBE3C	protein_coding
ENSG00000009413.16	482.433	0.095875	0.0761964	1.25826	0.208297	0.304921	REV3L	protein_coding
ENSG00000009694.13	271.068	0.185879	0.252905	0.734976	0.462354	0.571844	TENM1	protein_coding
ENSG00000009709.12	0.295247	-1.10631	0.505835	-2.1871	0.0287352	0.0577045	PAX7	protein_coding
ENSG00000009724.17	9070.66	-1.20279	0.158898	-7.5696	3.74383e-14	8.35636e-13	MASP2	protein_coding
ENSG00000009765.15	955.431	-0.949185	0.168565	-5.63098	1.79189e-08	1.49938e-07	IYD	protein_coding
ENSG00000009780.16	312.736	-0.0484609	0.0534537	-0.906597	0.36462	0.476229	FAM76A	protein_coding
ENSG00000009790.15	110.888	0.496262	0.128331	3.86706	0.000110153	0.000416744	TRAF3IP3	protein_coding
ENSG00000009830.12	548.956	0.216869	0.05674	3.82215	0.000132296	0.000491798	POMT2	protein_coding
ENSG00000009844.16	1313.92	0.177606	0.0528687	3.35939	0.000781152	0.00241998	VTA1	protein_coding
ENSG00000009950.16	14767	-0.699569	0.104409	-6.70027	2.0803e-11	2.95254e-10	MLXIPL	protein_coding
ENSG00000009954.11	3095.56	0.264873	0.0469393	5.64289	1.6722e-08	1.40725e-07	BAZ1B	protein_coding
ENSG00000010017.13	1161.24	0.0700841	0.0685644	1.02216	0.306703	0.415252	RANBP9	protein_coding
ENSG00000010030.14	196.415	0.243321	0.156622	1.55356	0.12029	0.194692	ETV7	protein_coding
ENSG00000010072.16	359.514	0.123412	0.0482492	2.5578	0.0105336	0.0241101	SPRTN	protein_coding
ENSG00000010165.20	1719.71	0.102962	0.0518187	1.98696	0.0469265	0.087871	EEF1AKNMT	protein_coding
ENSG00000010219.13	356.769	-0.201183	0.0748826	-2.68664	0.00721739	0.0172887	DYRK4	protein_coding
ENSG00000010244.19	3227.57	0.296727	0.0312921	9.48251	2.48238e-21	1.65118e-19	ZNF207	protein_coding
ENSG00000010256.11	13911	-0.601217	0.0649804	-9.25227	2.19767e-20	1.25104e-18	UQCRC1	protein_coding
ENSG00000010270.14	615.521	0.433596	0.0689848	6.28539	3.27037e-10	3.77605e-09	STARD3NL	protein_coding
ENSG00000010278.15	2357.79	-0.0929015	0.109199	-0.850756	0.394905	0.507149	CD9	protein_coding
ENSG00000010282.15	3.68497	-0.119093	0.248662	-0.478937	0.631984	0.723174	HHATL	protein_coding
ENSG00000010292.13	1407.47	1.01737	0.075534	13.469	2.38057e-41	3.01405e-38	NCAPD2	protein_coding
ENSG00000010295.20	867.867	-0.126032	0.061561	-2.04727	0.0406318	0.0777019	IFFO1	protein_coding
ENSG00000010310.9	48.6424	1.61092	0.186376	8.64337	5.45782e-18	2.22414e-16	GIPR	protein_coding
ENSG00000010318.21	226.478	-0.102078	0.078591	-1.29885	0.193995	0.287852	PHF7	protein_coding
ENSG00000010319.7	507.115	-0.416997	0.114708	-3.63528	0.000277678	0.000958224	SEMA3G	protein_coding
ENSG00000010322.16	2683.85	0.0123006	0.0451538	0.272415	0.785303	0.84629	NISCH	protein_coding
ENSG00000010327.10	2220.17	0.0590234	0.100872	0.585132	0.558459	0.658899	STAB1	protein_coding
ENSG00000010361.14	240.645	0.0882083	0.114881	0.76782	0.442594	0.553329	FUZ	protein_coding
ENSG00000010379.16	391.563	-1.3547	0.168396	-8.04475	8.6423e-16	2.51044e-14	SLC6A13	protein_coding
ENSG00000010404.18	83.9618	0.271692	0.101491	2.67701	0.00742814	0.0177271	IDS	protein_coding
ENSG00000010438.17	299.907	0.30925	0.300977	1.02749	0.304191	0.41249	PRSS3	protein_coding
ENSG00000010539.12	340.165	0.0171415	0.0521881	0.328456	0.742567	0.813432	ZNF200	protein_coding
ENSG00000010610.10	2172.04	-0.0261071	0.114986	-0.227046	0.820388	0.873567	CD4	protein_coding
ENSG00000010626.15	161.216	-0.0653292	0.0902286	-0.724042	0.46904	0.578144	LRRC23	protein_coding
ENSG00000010671.16	138.287	0.410034	0.121178	3.38374	0.000715063	0.00223599	BTK	protein_coding
ENSG00000010704.18	1075.57	-0.131576	0.0846559	-1.55424	0.120126	0.194492	HFE	protein_coding
ENSG00000010803.16	675.179	0.481414	0.0610182	7.88967	3.02981e-15	8.0496e-14	SCMH1	protein_coding
ENSG00000010810.17	958.994	-0.512314	0.0888343	-5.76707	8.0661e-09	7.18145e-08	FYN	protein_coding
ENSG00000010818.10	559.139	0.245831	0.0737987	3.3311	0.00086504	0.00264769	HIVEP2	protein_coding
ENSG00000010932.17	249.335	0.925759	0.24073	3.84563	0.000120243	0.000451288	FMO1	protein_coding
ENSG00000011007.12	1998.71	-0.0474086	0.0544197	-0.871166	0.383664	0.495916	ELOA	protein_coding
ENSG00000011009.11	3699.17	-0.150502	0.0625346	-2.4067	0.0160974	0.0349196	LYPLA2	protein_coding
ENSG00000011021.23	599.063	0.226489	0.0674865	3.35607	0.000790594	0.0024451	CLCN6	protein_coding
ENSG00000011028.14	652.208	0.439492	0.150382	2.9225	0.00347232	0.00911708	MRC2	protein_coding
ENSG00000011052.21	0						NME1-NME2	protein_coding
ENSG00000011083.9	8.57602	-0.0811342	0.24863	-0.326325	0.744178	0.814742	SLC6A7	protein_coding
ENSG00000011105.14	3759.87	-0.414756	0.0735631	-5.63809	1.71942e-08	1.44401e-07	TSPAN9	protein_coding
ENSG00000011114.15	667.797	0.301299	0.0562682	5.35469	8.57017e-08	6.27209e-07	BTBD7	protein_coding
ENSG00000011132.12	724.943	-0.217444	0.0519267	-4.18752	2.82013e-05	0.000122165	APBA3	protein_coding
ENSG00000011143.19	375.28	0.0535324	0.0576949	0.927852	0.353484	0.464706	MKS1	protein_coding
ENSG00000011198.10	935.617	-0.221523	0.0654667	-3.38376	0.000715017	0.00223599	ABHD5	protein_coding
ENSG00000011201.12	65.3433	0.83566	0.165194	5.05867	4.22191e-07	2.68333e-06	ANOS1	protein_coding
ENSG00000011243.18	969.702	0.19838	0.0487443	4.06981	4.70509e-05	0.000194546	AKAP8L	protein_coding
ENSG00000011258.16	717.094	0.240621	0.060801	3.95752	7.57334e-05	0.000297848	MBTD1	protein_coding
ENSG00000011260.14	1232.28	0.326755	0.0520923	6.27261	3.55043e-10	4.0687e-09	UTP18	protein_coding
ENSG00000011275.19	1693.04	0.182441	0.0469423	3.8865	0.000101702	0.000387775	RNF216	protein_coding
ENSG00000011295.16	1161.1	-0.2254	0.0698126	-3.22865	0.00124378	0.00367163	TTC19	protein_coding
ENSG00000011304.22	9249.84	0.184488	0.0328501	5.61607	1.95352e-08	1.62243e-07	PTBP1	protein_coding
ENSG00000011332.19	7.59551	0.679602	0.15506	4.38283	1.17146e-05	5.54568e-05	DPF1	protein_coding
ENSG00000011347.10	4336.39	-0.818469	0.193978	-4.21939	2.44966e-05	0.000107511	SYT7	protein_coding
ENSG00000011376.12	970.689	-0.0449213	0.0586117	-0.766422	0.443425	0.554161	LARS2	protein_coding
ENSG00000011405.13	1377.73	0.118229	0.0647496	1.82594	0.0678597	0.120367	PIK3C2A	protein_coding
ENSG00000011422.12	344.38	1.21924	0.136631	8.92362	4.51306e-19	2.14923e-17	PLAUR	protein_coding
ENSG00000011426.11	562.919	1.6757	0.116247	14.4149	4.16889e-47	2.1867e-43	ANLN	protein_coding
ENSG00000011451.21	1987.36	0.0096848	0.0524177	0.184762	0.853416	0.897693	WIZ	protein_coding
ENSG00000011454.18	1123.11	0.189809	0.0521842	3.63729	0.000275519	0.000951667	RABGAP1	protein_coding
ENSG00000011465.18	3317.6	-0.199734	0.215305	-0.92768	0.353573	0.46476	DCN	protein_coding
ENSG00000011478.13	889.981	-0.0735607	0.0793725	-0.926778	0.354042	0.465293	QPCTL	protein_coding
ENSG00000011485.15	1822.31	0.246943	0.0509403	4.84769	1.24908e-06	7.22356e-06	PPP5C	protein_coding
ENSG00000011523.14	603.148	0.126171	0.0550527	2.29183	0.0219156	0.0457565	CEP68	protein_coding
ENSG00000011566.15	1067.87	0.427278	0.0707736	6.03724	1.56768e-09	1.59007e-08	MAP4K3	protein_coding
ENSG00000011590.14	16.3635	0.595906	0.137962	4.31937	1.56479e-05	7.1875e-05	ZBTB32	protein_coding
ENSG00000011600.12	1568.24	0.150969	0.117682	1.28285	0.199544	0.294478	TYROBP	protein_coding
ENSG00000011638.11	140.129	0.929768	0.139996	6.64141	3.10701e-11	4.29196e-10	TMEM159	protein_coding
ENSG00000011677.13	44.7177	1.7524	0.428927	4.08554	4.39746e-05	0.000182814	GABRA3	protein_coding
ENSG00000012048.23	382.84	0.953414	0.0856041	11.1375	8.24084e-29	1.43402e-26	BRCA1	protein_coding
ENSG00000012061.16	1661.09	-0.0402112	0.0716824	-0.560963	0.574823	0.673789	ERCC1	protein_coding
ENSG00000012124.17	80.9348	0.567829	0.158446	3.58375	0.000338702	0.00114261	CD22	protein_coding
ENSG00000012171.20	784.667	0.481687	0.179386	2.68519	0.0072488	0.017356	SEMA3B	protein_coding
ENSG00000012174.12	1236.63	0.0581682	0.060637	0.959286	0.337415	0.448116	MBTPS2	protein_coding
ENSG00000012211.13	222.605	0.0223386	0.0524102	0.426226	0.669943	0.754827	PRICKLE3	protein_coding
ENSG00000012223.13	98.8211	0.399921	0.174828	2.2875	0.0221664	0.0461909	LTF	protein_coding
ENSG00000012232.9	1296.15	0.26844	0.0781249	3.43603	0.000590295	0.00188092	EXTL3	protein_coding
ENSG00000012504.15	3139.52	-0.31846	0.079196	-4.02117	5.79104e-05	0.000234122	NR1H4	protein_coding
ENSG00000012660.14	5194.76	-0.173211	0.0816168	-2.12225	0.0338169	0.0663987	ELOVL5	protein_coding
ENSG00000012779.11	340.548	0.975469	0.169697	5.74831	9.01384e-09	7.95007e-08	ALOX5	protein_coding
ENSG00000012817.16	692.18	0.153667	0.289923	0.530026	0.596094	0.692423	KDM5D	protein_coding
ENSG00000012822.16	2150.62	0.0287052	0.0607191	0.472754	0.636389	0.727223	CALCOCO1	protein_coding
ENSG00000012963.15	1004.54	0.126327	0.0472407	2.67412	0.00749256	0.0178639	UBR7	protein_coding
ENSG00000012983.11	683.598	0.373824	0.058938	6.34267	2.25817e-10	2.68328e-09	MAP4K5	protein_coding
ENSG00000013016.16	261.093	0.109623	0.113591	0.965066	0.334512	0.44501	EHD3	protein_coding
ENSG00000013275.8	5100.23	-0.079977	0.0595268	-1.34355	0.179095	0.269778	PSMC4	protein_coding
ENSG00000013288.9	2973.82	-0.294528	0.0673399	-4.37376	1.22125e-05	5.74807e-05	MAN2B2	protein_coding
ENSG00000013293.6	11.6488	-0.423089	0.264535	-1.59937	0.109738	0.180563	SLC7A14	protein_coding
ENSG00000013297.12	123.454	1.11192	0.184461	6.02794	1.66064e-09	1.67695e-08	CLDN11	protein_coding
ENSG00000013306.16	8522.93	-0.237042	0.0608418	-3.89604	9.77782e-05	0.000374283	SLC25A39	protein_coding
ENSG00000013364.19	7754.31	-0.0782568	0.0913934	-0.856264	0.391852	0.504298	MVP	protein_coding
ENSG00000013374.16	2721.76	-0.12088	0.048665	-2.48391	0.0129947	0.0289308	NUB1	protein_coding
ENSG00000013375.16	1573.11	0.156024	0.0714572	2.18347	0.0290015	0.0581518	PGM3	protein_coding
ENSG00000013392.8	313.563	0.0175459	0.0592334	0.296217	0.767064	0.83251	RWDD2A	protein_coding
ENSG00000013441.16	2101.35	0.0609512	0.0735748	0.828426	0.407429	0.519592	CLK1	protein_coding
ENSG00000013503.10	616.259	-0.0114941	0.051386	-0.223682	0.823005	0.875308	POLR3B	protein_coding
ENSG00000013523.11	908.841	0.144506	0.0798135	1.81054	0.0702119	0.12384	ANGEL1	protein_coding
ENSG00000013561.18	2130.05	-0.277719	0.049141	-5.65148	1.59076e-08	1.34332e-07	RNF14	protein_coding
ENSG00000013563.14	238.352	0.19625	0.0786807	2.49426	0.0126221	0.0282108	DNASE1L1	protein_coding
ENSG00000013573.17	566.42	0.681218	0.0951081	7.16257	7.91784e-13	1.41676e-11	DDX11	protein_coding
ENSG00000013583.10	2848.66	-0.400563	0.0665983	-6.01461	1.80315e-09	1.80497e-08	HEBP1	protein_coding
ENSG00000013588.9	57.7377	1.16316	0.209156	5.56119	2.67935e-08	2.16882e-07	GPRC5A	protein_coding
ENSG00000013619.14	360.736	0.752446	0.145161	5.18352	2.17741e-07	1.46828e-06	MAMLD1	protein_coding
ENSG00000013725.14	228.708	0.281161	0.14933	1.88282	0.0597248	0.107977	CD6	protein_coding
ENSG00000013810.20	1408.72	0.78708	0.101959	7.71956	1.16731e-14	2.84407e-13	TACC3	protein_coding
ENSG00000014123.10	1396.23	-0.0578083	0.0691846	-0.835566	0.403399	0.515689	UFL1	protein_coding
ENSG00000014138.9	237.784	-0.0108392	0.105167	-0.103067	0.91791	0.944297	POLA2	protein_coding
ENSG00000014164.7	1720	-0.0909587	0.074709	-1.21751	0.223412	0.322648	ZC3H3	protein_coding
ENSG00000014216.16	6039.37	0.170584	0.0578419	2.94914	0.00318664	0.00844672	CAPN1	protein_coding
ENSG00000014257.16	15.0896	0.603627	0.238535	2.53056	0.011388	0.0258012	ACP3	protein_coding
ENSG00000014641.21	8028.83	-0.360893	0.0621867	-5.80337	6.49938e-09	5.88982e-08	MDH1	protein_coding
ENSG00000014824.14	1779.14	0.0114987	0.0555108	0.207143	0.835898	0.885099	SLC30A9	protein_coding
ENSG00000014914.21	631.307	0.224855	0.146443	1.53544	0.124675	0.200415	MTMR11	protein_coding
ENSG00000014919.13	1392.47	-0.215761	0.0465785	-4.63219	3.61813e-06	1.90407e-05	COX15	protein_coding
ENSG00000015133.19	387.813	0.546862	0.114981	4.7561	1.97373e-06	1.09239e-05	CCDC88C	protein_coding
ENSG00000015153.15	536.724	-0.163383	0.0477497	-3.42167	0.000622385	0.00197324	YAF2	protein_coding
ENSG00000015171.20	2094.08	0.0824971	0.0535862	1.53952	0.123677	0.199082	ZMYND11	protein_coding
ENSG00000015285.11	372.209	0.161863	0.0998131	1.62166	0.104877	0.174022	WAS	protein_coding
ENSG00000015413.9	75.7432	0.407732	0.255583	1.5953	0.110645	0.181762	DPEP1	protein_coding
ENSG00000015475.19	2303.71	-0.269484	0.0767707	-3.51025	0.000447688	0.0014695	BID	protein_coding
ENSG00000015479.20	44.4279	0.299948	0.118183	2.53801	0.0111486	0.0253353	MATR3	protein_coding
ENSG00000015520.15	2211.06	-0.417804	0.238199	-1.75402	0.0794276	0.137524	NPC1L1	protein_coding
ENSG00000015532.10	1453.79	0.096982	0.0568125	1.70705	0.0878118	0.14976	XYLT2	protein_coding
ENSG00000015568.13	0.430975	0.0638792	0.237503	0.268962	0.787959	0.848163	RGPD5	protein_coding
ENSG00000015592.16	2.48565	-0.509415	0.269831	-1.8879	0.0590392	0.106949	STMN4	protein_coding
ENSG00000015676.18	3350.75	-0.136108	0.0451415	-3.01515	0.00256853	0.00698478	NUDCD3	protein_coding
ENSG00000016082.15	0.895804	1.6696	0.46094	3.62216	0.000292148	0.0010026	ISL1	protein_coding
ENSG00000016391.11	4118.11	-0.346785	0.0837714	-4.13966	3.47825e-05	0.000147916	CHDH	protein_coding
ENSG00000016402.13	63.5577	2.07326	0.355887	5.82563	5.68987e-09	5.22026e-08	IL20RA	protein_coding
ENSG00000016490.16	1.41902	3.26934	1.0285	3.17874	0.00147918	0.00428693	CLCA1	protein_coding
ENSG00000016602.9	0.654025	-0.152207	0.501028	-0.30379	0.761288	0.828151	CLCA4	protein_coding
ENSG00000016864.18	2595.18	-0.334816	0.0679231	-4.92934	8.25076e-07	4.94601e-06	GLT8D1	protein_coding
ENSG00000017260.20	2190.39	0.239501	0.0496144	4.82725	1.38431e-06	7.93686e-06	ATP2C1	protein_coding
ENSG00000017427.17	337.132	-0.862853	0.180691	-4.77529	1.79447e-06	1.00179e-05	IGF1	protein_coding
ENSG00000017483.15	91.9356	1.16968	0.170855	6.84604	7.59249e-12	1.16059e-10	SLC38A5	protein_coding
ENSG00000017797.13	2334.55	0.131374	0.0574718	2.28588	0.0222612	0.0463595	RALBP1	protein_coding
ENSG00000018189.13	1003.25	-0.00201559	0.0579815	-0.0347626	0.972269	0.982427	RUFY3	protein_coding
ENSG00000018236.15	63.2823	1.43177	0.375313	3.81486	0.00013626	0.000505157	CNTN1	protein_coding
ENSG00000018280.17	150.013	0.387571	0.137844	2.81166	0.00492864	0.0124017	SLC11A1	protein_coding
ENSG00000018408.15	1660.3	0.648673	0.0961129	6.74908	1.48789e-11	2.16274e-10	WWTR1	protein_coding
ENSG00000018510.17	1997.92	0.297832	0.0543574	5.47915	4.27369e-08	3.3224e-07	AGPS	protein_coding
ENSG00000018607.7	0.344329	0.479396	0.361794	1.32505	0.185154	0.277232	ZNF806	transcribed_unprocessed_pseudogene
ENSG00000018610.15	706.055	0.0836859	0.054414	1.53795	0.124061	0.199612	CXorf56	protein_coding
ENSG00000018625.15	106.878	0.384781	0.18985	2.02676	0.042687	0.0810686	ATP1A2	protein_coding
ENSG00000018699.13	694.718	0.150011	0.045201	3.31876	0.000904189	0.00275626	TTC27	protein_coding
ENSG00000018869.17	61.5802	0.0575439	0.124541	0.462049	0.644046	0.733459	ZNF582	protein_coding
ENSG00000019102.12	144.723	-0.324425	0.218225	-1.48665	0.137107	0.216748	VSIG2	protein_coding
ENSG00000019144.19	597.648	0.754462	0.121928	6.18776	6.10261e-10	6.71269e-09	PHLDB1	protein_coding
ENSG00000019169.10	151.438	-0.752287	0.248056	-3.03273	0.00242351	0.00663367	MARCO	protein_coding
ENSG00000019186.10	3.32238	2.00261	0.403065	4.96846	6.74875e-07	4.10867e-06	CYP24A1	protein_coding
ENSG00000019485.13	190.22	0.407699	0.0857173	4.75633	1.97147e-06	1.09131e-05	PRDM11	protein_coding
ENSG00000019505.8	303.912	2.97437	0.331188	8.98092	2.68507e-19	1.31978e-17	SYT13	protein_coding
ENSG00000019549.13	609.696	-0.0958902	0.155175	-0.61795	0.536608	0.639305	SNAI2	protein_coding
ENSG00000019582.15	63497.1	-0.0441938	0.132269	-0.33412	0.738289	0.810114	CD74	protein_coding
ENSG00000019991.18	407.278	0.778134	0.192648	4.03916	5.36436e-05	0.000218484	HGF	protein_coding
ENSG00000019995.6	544.6	-0.0869941	0.106699	-0.815319	0.41489	0.526892	ZRANB1	protein_coding
ENSG00000020129.16	704.793	0.440902	0.0702215	6.27874	3.41328e-10	3.92378e-09	NCDN	protein_coding
ENSG00000020181.18	506.019	0.272342	0.149681	1.81948	0.0688387	0.121833	ADGRA2	protein_coding
ENSG00000020219.9	0.255286	0.0255026	0.358789	0.0710796	0.943334	0.962502	CCT8L1P	processed_pseudogene
ENSG00000020256.20	580.182	0.342808	0.0440305	7.78569	6.93337e-15	1.74724e-13	ZFP64	protein_coding
ENSG00000020426.11	346.677	0.0138493	0.0549355	0.252102	0.800962	0.85868	MNAT1	protein_coding
ENSG00000020577.14	894.006	-0.301081	0.086948	-3.46277	0.000534641	0.00172257	SAMD4A	protein_coding
ENSG00000020633.19	230.85	0.449939	0.127772	3.52143	0.000429222	0.0014147	RUNX3	protein_coding
ENSG00000020922.13	549.375	0.481024	0.0475519	10.1158	4.70287e-24	4.53216e-22	MRE11	protein_coding
ENSG00000021300.14	329.335	2.78792	0.238777	11.6759	1.69348e-31	4.31801e-29	PLEKHB1	protein_coding
ENSG00000021355.13	3443.54	0.0954313	0.0753788	1.26602	0.205505	0.301519	SERPINB1	protein_coding
ENSG00000021461.17	194.534	-1.61639	0.205088	-7.88142	3.23683e-15	8.56861e-14	CYP3A43	protein_coding
ENSG00000021488.13	749.805	-0.238783	0.121487	-1.9655	0.0493563	0.0917577	SLC7A9	protein_coding
ENSG00000021574.13	722.762	0.116414	0.0454655	2.56049	0.0104526	0.0239464	SPAST	protein_coding
ENSG00000021645.20	168.543	0.523303	0.22708	2.30449	0.0211954	0.0444457	NRXN3	protein_coding
ENSG00000021762.20	260.058	0.330103	0.115564	2.85645	0.00428411	0.0109639	OSBPL5	protein_coding
ENSG00000021776.11	1115.98	0.146612	0.0448972	3.26551	0.00109266	0.00326702	AQR	protein_coding
ENSG00000021826.17	73096	-0.922643	0.204493	-4.51186	6.42628e-06	3.22562e-05	CPS1	protein_coding
ENSG00000021852.13	15022.3	-0.930722	0.130989	-7.10534	1.20025e-12	2.08386e-11	C8B	protein_coding
ENSG00000022267.19	867.579	-0.370263	0.124559	-2.97258	0.00295304	0.00790224	FHL1	protein_coding
ENSG00000022277.13	2620.86	-0.0553699	0.0441061	-1.25538	0.209341	0.306129	RTF2	protein_coding
ENSG00000022355.18	0.228418	0.0802335	0.519138	0.154551	0.877175		GABRA1	protein_coding
ENSG00000022556.16	68.106	2.60366	0.229415	11.3491	7.49139e-30	1.53666e-27	NLRP2	protein_coding
ENSG00000022567.10	504.209	0.696911	0.163408	4.26486	2.00023e-05	8.97831e-05	SLC45A4	protein_coding
ENSG00000022840.16	6013.46	-0.139533	0.0377603	-3.69523	0.000219685	0.000774255	RNF10	protein_coding
ENSG00000022976.15	197.752	0.0616855	0.0736299	0.837778	0.402155	0.514421	ZNF839	protein_coding
ENSG00000023041.11	1323.58	0.0405437	0.0490877	0.825945	0.408835	0.521042	ZDHHC6	protein_coding
ENSG00000023171.18	466.785	0.979598	0.191972	5.10281	3.34652e-07	2.17131e-06	GRAMD1B	protein_coding
ENSG00000023191.17	6357.16	-0.129768	0.0560597	-2.31483	0.0206224	0.0434096	RNH1	protein_coding
ENSG00000023228.14	4822.6	-0.306077	0.0552813	-5.53672	3.08181e-08	2.46363e-07	NDUFS1	protein_coding
ENSG00000023287.13	2727	-0.169134	0.0779347	-2.17021	0.0299913	0.0598375	RB1CC1	protein_coding
ENSG00000023318.8	4167.4	-0.39111	0.0498978	-7.83823	4.56958e-15	1.17907e-13	ERP44	protein_coding
ENSG00000023330.15	12906.6	-0.964941	0.114789	-8.40622	4.23424e-17	1.5257e-15	ALAS1	protein_coding
ENSG00000023445.16	3036.54	0.761039	0.158319	4.807	1.53211e-06	8.68797e-06	BIRC3	protein_coding
ENSG00000023516.9	969.813	0.0752251	0.073141	1.02849	0.303717	0.41203	AKAP11	protein_coding
ENSG00000023572.10	1068.52	-0.283974	0.0586887	-4.83865	1.30726e-06	7.52333e-06	GLRX2	protein_coding
ENSG00000023608.5	148.107	0.201757	0.067417	2.99268	0.00276542	0.00745671	SNAPC1	protein_coding
ENSG00000023697.13	2113.12	-0.402019	0.067569	-5.94975	2.68551e-09	2.61064e-08	DERA	protein_coding
ENSG00000023734.11	3503.74	0.000810827	0.0458905	0.0176687	0.985903	0.991173	STRAP	protein_coding
ENSG00000023839.12	7859.89	-0.256079	0.12538	-2.04242	0.0411103	0.0784943	ABCC2	protein_coding
ENSG00000023892.11	304.887	0.403301	0.116698	3.45593	0.000548404	0.00176058	DEF6	protein_coding
ENSG00000023902.14	1196.42	0.122096	0.11127	1.09729	0.272513	0.378013	PLEKHO1	protein_coding
ENSG00000023909.10	2983.88	0.12224	0.102791	1.1892	0.234359	0.335228	GCLM	protein_coding
ENSG00000024048.11	2037.19	-0.0257197	0.0523347	-0.491446	0.623111	0.715655	UBR2	protein_coding
ENSG00000024422.12	1848.12	-0.0911119	0.110782	-0.822445	0.410823	0.523012	EHD2	protein_coding
ENSG00000024526.17	227.325	1.49436	0.127818	11.6913	1.4119e-31	3.67666e-29	DEPDC1	protein_coding
ENSG00000024862.18	1130.32	-0.435965	0.0671857	-6.48897	8.64277e-11	1.10301e-09	CCDC28A	protein_coding
ENSG00000025039.15	1540.99	0.175647	0.10795	1.62711	0.103713	0.172387	RRAGD	protein_coding
ENSG00000025156.13	317.437	0.489945	0.0610742	8.02213	1.03931e-15	2.98829e-14	HSF2	protein_coding
ENSG00000025293.17	1067.41	0.284158	0.0379748	7.4828	7.27577e-14	1.5362e-12	PHF20	protein_coding
ENSG00000025423.11	19938	-1.19128	0.154137	-7.72868	1.08663e-14	2.66697e-13	HSD17B6	protein_coding
ENSG00000025434.19	3034.08	-0.330221	0.0645503	-5.11571	3.12557e-07	2.04457e-06	NR1H3	protein_coding
ENSG00000025708.14	4074.23	-0.376658	0.119927	-3.14073	0.00168525	0.00480302	TYMP	protein_coding
ENSG00000025770.19	2096.98	0.199026	0.0697658	2.85277	0.00433396	0.0110708	NCAPH2	protein_coding
ENSG00000025772.8	1343.12	0.0778319	0.0598151	1.30121	0.193187	0.286846	TOMM34	protein_coding
ENSG00000025796.14	4452.47	-0.100283	0.0540729	-1.85459	0.0636546	0.114038	SEC63	protein_coding
ENSG00000025800.14	1725.85	0.244087	0.0550137	4.43685	9.12866e-06	4.42459e-05	KPNA6	protein_coding
ENSG00000026025.16	7016.56	0.0232908	0.100072	0.23274	0.815963	0.870188	VIM	protein_coding
ENSG00000026036.22	32.4627	0.294669	0.120884	2.43761	0.0147845	0.0324008	RTEL1-TNFRSF6B	protein_coding
ENSG00000026103.22	578.602	-0.378492	0.11984	-3.15832	0.00158683	0.00455219	FAS	protein_coding
ENSG00000026297.16	1072.69	-0.169106	0.112986	-1.49669	0.134473	0.213311	RNASET2	protein_coding
ENSG00000026508.20	2517.14	0.398487	0.161635	2.46535	0.0136879	0.0302684	CD44	protein_coding
ENSG00000026559.14	24.0547	0.141093	0.255784	0.551611	0.581215	0.679329	KCNG1	protein_coding
ENSG00000026652.15	224.422	0.569255	0.139727	4.07404	4.62051e-05	0.000191394	AGPAT4	protein_coding
ENSG00000026751.17	347.793	0.884494	0.171227	5.16563	2.39631e-07	1.60323e-06	SLAMF7	protein_coding
ENSG00000026950.17	1382.13	-0.00480297	0.0921205	-0.052138	0.958419	0.972537	BTN3A1	protein_coding
ENSG00000027001.10	515.166	-0.254859	0.0722069	-3.52956	0.000416247	0.00137576	MIPEP	protein_coding
ENSG00000027075.15	396.313	-0.0919122	0.090797	-1.01228	0.311403	0.42039	PRKCH	protein_coding
ENSG00000027644.5	6.93117	0.513443	0.24776	2.07234	0.0382339	0.0737722	INSRR	protein_coding
ENSG00000027697.15	3740.52	-0.544396	0.102021	-5.33609	9.49709e-08	6.8914e-07	IFNGR1	protein_coding
ENSG00000027847.14	1539.75	-0.288339	0.0651643	-4.42481	9.6528e-06	4.66038e-05	B4GALT7	protein_coding
ENSG00000027869.12	140.991	0.182496	0.147886	1.23403	0.217191	0.315437	SH2D2A	protein_coding
ENSG00000028116.18	228.988	0.585983	0.0833508	7.03033	2.06046e-12	3.42325e-11	VRK2	protein_coding
ENSG00000028137.19	2363.36	-0.16612	0.0969455	-1.71354	0.086614	0.148027	TNFRSF1B	protein_coding
ENSG00000028203.18	1461.66	0.397231	0.0570467	6.96326	3.32491e-12	5.36148e-11	VEZT	protein_coding
ENSG00000028277.21	112.293	0.438615	0.126769	3.45995	0.000540286	0.00173786	POU2F2	protein_coding
ENSG00000028310.18	1082.47	0.182884	0.0560922	3.26042	0.00111246	0.00331922	BRD9	protein_coding
ENSG00000028528.15	3740.36	-0.052498	0.0505898	-1.03772	0.2994	0.407483	SNX1	protein_coding
ENSG00000028839.10	371.706	0.126077	0.0667118	1.88988	0.0587736	0.106515	TBPL1	protein_coding
ENSG00000029153.14	468.182	0.617078	0.135607	4.5505	5.35181e-06	2.72369e-05	ARNTL2	protein_coding
ENSG00000029363.17	2406.76	0.170628	0.0407819	4.18391	2.86539e-05	0.000123979	BCLAF1	protein_coding
ENSG00000029364.12	4096.53	-0.22757	0.0530813	-4.2872	1.80939e-05	8.20391e-05	SLC39A9	protein_coding
ENSG00000029534.21	21.4444	1.0959	0.176862	6.19633	5.77956e-10	6.38988e-09	ANK1	protein_coding
ENSG00000029559.7	16.3569	1.36387	0.308243	4.42467	9.65876e-06	4.66265e-05	IBSP	protein_coding
ENSG00000029639.11	389.358	-0.236306	0.0742932	-3.18072	0.00146907	0.00426065	TFB1M	protein_coding
ENSG00000029725.17	896.688	0.037634	0.0747284	0.503611	0.614535	0.708286	RABEP1	protein_coding
ENSG00000029993.15	3020.02	-0.202925	0.119523	-1.69779	0.0895468	0.152288	HMGB3	protein_coding
ENSG00000030066.13	1315.65	0.427539	0.0559896	7.63604	2.23999e-14	5.20543e-13	NUP160	protein_coding
ENSG00000030110.13	657.621	0.359274	0.0854094	4.2065	2.5936e-05	0.000113192	BAK1	protein_coding
ENSG00000030304.14	8.52065	1.70239	0.318574	5.34378	9.10289e-08	6.62893e-07	MUSK	protein_coding
ENSG00000030419.16	103.434	0.249423	0.119512	2.08701	0.0368876	0.0715432	IKZF2	protein_coding
ENSG00000030582.18	16299.7	0.272848	0.0625229	4.36397	1.27724e-05	5.98629e-05	GRN	protein_coding
ENSG00000031003.10	455.415	0.288747	0.0608679	4.74383	2.09719e-06	1.15394e-05	FAM13B	protein_coding
ENSG00000031081.11	413.476	-0.072676	0.100216	-0.725191	0.468335	0.577604	ARHGAP31	protein_coding
ENSG00000031691.7	208.932	0.673213	0.0780067	8.6302	6.12445e-18	2.4657e-16	CENPQ	protein_coding
ENSG00000031698.13	5858.22	-0.124347	0.0634559	-1.95958	0.0500447	0.0928777	SARS1	protein_coding
ENSG00000031823.14	1894.2	0.0132987	0.0428982	0.310006	0.756556	0.824434	RANBP3	protein_coding
ENSG00000032219.19	747.953	0.0872832	0.0728246	1.19854	0.230707	0.331152	ARID4A	protein_coding
ENSG00000032389.13	876.531	0.0840135	0.0576211	1.45803	0.144831	0.226797	EIPR1	protein_coding
ENSG00000032444.17	2312.76	-0.188341	0.0577088	-3.26364	0.00109992	0.00328582	PNPLA6	protein_coding
ENSG00000032742.18	610.996	-0.202028	0.0686202	-2.94414	0.00323852	0.00857123	IFT88	protein_coding
ENSG00000033011.13	898.68	-0.155024	0.0566335	-2.73732	0.00619411	0.0151287	ALG1	protein_coding
ENSG00000033030.15	845.312	0.167144	0.0525771	3.17902	0.00147773	0.0042834	ZCCHC8	protein_coding
ENSG00000033050.9	589.567	-0.149699	0.0733544	-2.04076	0.0412745	0.0787423	ABCF2	protein_coding
ENSG00000033100.16	1674.05	0.128446	0.0588691	2.18189	0.0291177	0.0583387	CHPF2	protein_coding
ENSG00000033122.21	30.9137	0.48292	0.126595	3.81468	0.00013636	0.000505475	LRRC7	protein_coding
ENSG00000033170.17	192.51	0.813805	0.115342	7.05559	1.71874e-12	2.89628e-11	FUT8	protein_coding
ENSG00000033178.13	1079.42	0.200892	0.0586966	3.42255	0.000620373	0.00196771	UBA6	protein_coding
ENSG00000033327.13	772.78	-0.0108891	0.084098	-0.129481	0.896977	0.929376	GAB2	protein_coding
ENSG00000033627.17	3895.3	-0.307365	0.0675081	-4.553	5.2886e-06	2.69472e-05	ATP6V0A1	protein_coding
ENSG00000033800.14	794.387	0.299524	0.0565932	5.29258	1.20606e-07	8.56864e-07	PIAS1	protein_coding
ENSG00000033867.16	308.027	0.558113	0.105279	5.30125	1.1501e-07	8.21244e-07	SLC4A7	protein_coding
ENSG00000034053.14	96.1576	0.798109	0.184364	4.32898	1.49803e-05	6.91343e-05	APBA2	protein_coding
ENSG00000034152.19	2646.9	-0.403529	0.0722538	-5.58488	2.33864e-08	1.91115e-07	MAP2K3	protein_coding
ENSG00000034239.11	15.2317	-0.807085	0.220571	-3.65906	0.00025314	0.000881166	EFCAB1	protein_coding
ENSG00000034510.6	23110.7	0.21066	0.136229	1.54636	0.122018	0.196851	TMSB10	protein_coding
ENSG00000034533.12	188.281	0.148722	0.0436902	3.404	0.000664068	0.00209203	ASTE1	protein_coding
ENSG00000034677.13	2379.49	0.0730861	0.0805236	0.907636	0.364071	0.475681	RNF19A	protein_coding
ENSG00000034693.15	452.889	-0.261693	0.0765017	-3.42074	0.000624501	0.00197876	PEX3	protein_coding
ENSG00000034713.8	2453.97	-0.241488	0.0507277	-4.76047	1.93139e-06	1.07154e-05	GABARAPL2	protein_coding
ENSG00000034971.17	1.14225	-0.914443	0.346674	-2.63776	0.00834557	0.0196514	MYOC	protein_coding
ENSG00000035115.22	567.386	0.887143	0.154574	5.73929	9.50739e-09	8.36127e-08	SH3YL1	protein_coding
ENSG00000035141.8	1695.44	0.0238163	0.0635557	0.374731	0.707861	0.785711	FAM136A	protein_coding
ENSG00000035403.18	1991.7	0.391895	0.0759164	5.16219	2.44072e-07	1.62997e-06	VCL	protein_coding
ENSG00000035499.13	259.288	1.68106	0.14275	11.7762	5.1761e-32	1.50834e-29	DEPDC1B	protein_coding
ENSG00000035664.11	582.337	-0.27879	0.118986	-2.34305	0.0191267	0.0406575	DAPK2	protein_coding
ENSG00000035681.9	541.855	0.265667	0.0762484	3.48424	0.000493546	0.00160297	NSMAF	protein_coding
ENSG00000035687.10	1199.99	0.234895	0.060861	3.85954	0.000113603	0.000428909	ADSS2	protein_coding
ENSG00000035720.8	10.6059	0.81179	0.189922	4.27432	1.91718e-05	8.65203e-05	STAP1	protein_coding
ENSG00000035862.12	3951.73	0.530288	0.142225	3.72852	0.000192611	0.000687948	TIMP2	protein_coding
ENSG00000035928.16	2736.12	0.204835	0.0583308	3.51161	0.000445401	0.0014629	RFC1	protein_coding
ENSG00000036054.13	1110.69	0.0368413	0.0534314	0.689508	0.490504	0.597618	TBC1D23	protein_coding
ENSG00000036257.13	1308.88	0.23527	0.0684638	3.43642	0.000589466	0.00187844	CUL3	protein_coding
ENSG00000036448.10	77.628	-0.663574	0.175447	-3.7822	0.000155448	0.000567636	MYOM2	protein_coding
ENSG00000036473.8	4781.53	-1.11379	0.176322	-6.3168	2.67039e-10	3.13155e-09	OTC	protein_coding
ENSG00000036530.9	33.6053	-0.67488	0.120714	-5.59072	2.26135e-08	1.85376e-07	CYP46A1	protein_coding
ENSG00000036549.13	1167.83	0.169458	0.0485719	3.48881	0.000485175	0.00157829	ZZZ3	protein_coding
ENSG00000036565.15	1.47817	0.59888	0.244052	2.4539	0.0141315	0.0311164	SLC18A1	protein_coding
ENSG00000036672.16	470.271	-0.969185	0.13015	-7.44666	9.573e-14	1.99146e-12	USP2	protein_coding
ENSG00000036828.17	17.3073	-0.426059	0.274232	-1.55365	0.120269	0.194671	CASR	protein_coding
ENSG00000037042.9	446.501	0.229527	0.0680908	3.3709	0.000749244	0.00233195	TUBG2	protein_coding
ENSG00000037241.7	939.166	-0.398762	0.0624259	-6.38777	1.68319e-10	2.04439e-09	RPL26L1	protein_coding
ENSG00000037280.16	662.965	-0.525866	0.0920699	-5.71159	1.11926e-08	9.72219e-08	FLT4	protein_coding
ENSG00000037474.15	2345.46	-0.0528115	0.0453737	-1.16392	0.244455	0.346617	NSUN2	protein_coding
ENSG00000037637.11	797.479	0.12065	0.0470047	2.56676	0.0102652	0.0235686	FBXO42	protein_coding
ENSG00000037749.12	325.946	0.329012	0.0961361	3.42235	0.000620813	0.00196877	MFAP3	protein_coding
ENSG00000037757.14	321.853	0.0780659	0.0664234	1.17528	0.239884	0.341552	MRI1	protein_coding
ENSG00000037897.17	531.793	0.00664304	0.0709389	0.0936446	0.925391	0.949864	METTL1	protein_coding
ENSG00000037965.6	8.91231	-0.515814	0.386184	-1.33567	0.181658	0.272955	HOXC8	protein_coding
ENSG00000038002.9	1051.6	-0.230498	0.0919689	-2.50627	0.0122014	0.0273855	AGA	protein_coding
ENSG00000038210.14	1964.67	-0.37843	0.07765	-4.87354	1.09617e-06	6.39874e-06	PI4K2B	protein_coding
ENSG00000038219.13	995.928	0.382595	0.0771752	4.95749	7.14111e-07	4.33174e-06	BOD1L1	protein_coding
ENSG00000038274.17	2548.86	-0.159702	0.0614897	-2.59722	0.00939823	0.0217928	MAT2B	protein_coding
ENSG00000038295.8	15.4664	0.0229985	0.172267	0.133505	0.893794	0.927387	TLL1	protein_coding
ENSG00000038358.15	862.367	0.43374	0.083092	5.21999	1.78929e-07	1.22937e-06	EDC4	protein_coding
ENSG00000038382.20	1591.93	0.415205	0.0688351	6.03188	1.62068e-09	1.63839e-08	TRIO	protein_coding
ENSG00000038427.16	1496.09	0.408258	0.214965	1.89919	0.05754	0.104501	VCAN	protein_coding
ENSG00000038532.16	1147.52	0.000324315	0.0605608	0.00535521	0.995727	0.997303	CLEC16A	protein_coding
ENSG00000038945.15	496.472	0.519857	0.117044	4.44155	8.93137e-06	4.34004e-05	MSR1	protein_coding
ENSG00000039068.19	7889.81	-0.0429208	0.124069	-0.345942	0.729386	0.802808	CDH1	protein_coding
ENSG00000039123.16	1580.11	0.199981	0.0494007	4.04815	5.16245e-05	0.0002112	MTREX	protein_coding
ENSG00000039139.9	183.664	-0.0116209	0.190133	-0.0611199	0.951264	0.967635	DNAH5	protein_coding
ENSG00000039319.17	661.007	0.386345	0.0767794	5.03189	4.85677e-07	3.04675e-06	ZFYVE16	protein_coding
ENSG00000039523.20	1289.52	-0.00866593	0.0610338	-0.141986	0.887091	0.922544	RIPOR1	protein_coding
ENSG00000039537.14	12158.9	-1.43193	0.156908	-9.12592	7.11306e-20	3.8016e-18	C6	protein_coding
ENSG00000039560.14	2033.6	0.231112	0.0717601	3.22062	0.00127914	0.00376484	RAI14	protein_coding
ENSG00000039600.11	3.1425	-0.0864058	0.189971	-0.454838	0.649226	0.737551	SOX30	protein_coding
ENSG00000039650.12	1264.54	-0.0284169	0.0617207	-0.460411	0.645221	0.734342	PNKP	protein_coding
ENSG00000039987.7	0.499222	0.440644	0.266785	1.65168	0.0985989	0.165194	BEST2	protein_coding
ENSG00000040199.18	378.398	0.110252	0.0812951	1.35619	0.175038	0.264982	PHLPP2	protein_coding
ENSG00000040275.17	319.365	0.909496	0.069683	13.0519	6.19782e-39	5.68914e-36	SPDL1	protein_coding
ENSG00000040341.18	1400.9	-0.0097202	0.061111	-0.159058	0.873623	0.912827	STAU2	protein_coding
ENSG00000040487.13	1111.29	0.00411439	0.0735018	0.0559767	0.95536	0.970264	SLC66A1	protein_coding
ENSG00000040531.16	807.515	-0.212219	0.0561727	-3.77798	0.000158108	0.00057609	CTNS	protein_coding
ENSG00000040608.14	450.597	-0.259187	0.131941	-1.96441	0.0494823	0.0919687	RTN4R	protein_coding
ENSG00000040633.13	1265.8	-0.120498	0.0602316	-2.00057	0.0454383	0.0854911	PHF23	protein_coding
ENSG00000040731.10	7.45636	2.93253	0.490536	5.97821	2.25601e-09	2.22147e-08	CDH10	protein_coding
ENSG00000040933.16	550.344	0.344361	0.060378	5.70341	1.17431e-08	1.01667e-07	INPP4A	protein_coding
ENSG00000041353.10	157.494	1.30853	0.194471	6.7287	1.71189e-11	2.45914e-10	RAB27B	protein_coding
ENSG00000041357.16	4938.81	-0.180494	0.0519695	-3.47308	0.000514515	0.00166313	PSMA4	protein_coding
ENSG00000041515.16	118.051	-0.524835	0.148791	-3.52732	0.000419784	0.00138571	MYO16	protein_coding
ENSG00000041802.11	1351.98	0.123114	0.0375345	3.28002	0.00103799	0.00312034	LSG1	protein_coding
ENSG00000041880.14	835.848	-0.0862201	0.0693473	-1.24331	0.213754	0.311408	PARP3	protein_coding
ENSG00000041982.16	1025.1	1.072	0.170041	6.30436	2.89384e-10	3.36777e-09	TNC	protein_coding
ENSG00000041988.15	527.964	-0.196423	0.0693015	-2.83432	0.00459226	0.0116503	THAP3	protein_coding
ENSG00000042062.13	89.8554	-0.455947	0.15703	-2.90357	0.00368935	0.00962018	RIPOR3	protein_coding
ENSG00000042088.14	428.652	0.358955	0.0523904	6.85153	7.30635e-12	1.12011e-10	TDP1	protein_coding
ENSG00000042286.15	2282.78	-0.190577	0.0857827	-2.22163	0.0263083	0.0535224	AIFM2	protein_coding
ENSG00000042304.12	0.637471	-0.199512	0.381357	-0.523163	0.600861	0.696571	C2orf83	protein_coding
ENSG00000042317.17	205.248	-0.0872848	0.0671637	-1.29958	0.193744	0.287527	SPATA7	protein_coding
ENSG00000042429.12	100.429	0.166907	0.0494213	3.37723	0.000732203	0.00228453	MED17	protein_coding
ENSG00000042445.14	7048.39	-0.408138	0.0840853	-4.85386	1.21081e-06	7.01219e-06	RETSAT	protein_coding
ENSG00000042493.16	1536.26	0.836541	0.141813	5.8989	3.65924e-09	3.46458e-08	CAPG	protein_coding
ENSG00000042753.12	4077.2	-0.305679	0.076117	-4.01591	5.92174e-05	0.000238749	AP2S1	protein_coding
ENSG00000042781.14	464.541	-0.307097	0.194542	-1.57856	0.114436	0.18677	USH2A	protein_coding
ENSG00000042813.8	0.230924	-0.311877	0.557002	-0.559921	0.575534		ZPBP	protein_coding
ENSG00000042832.12	58.3897	-0.995012	0.205546	-4.84082	1.29305e-06	7.45435e-06	TG	protein_coding
ENSG00000042980.13	115.177	1.59402	0.167829	9.49789	2.14195e-21	1.43578e-19	ADAM28	protein_coding
ENSG00000043039.7	8.86926	2.30436	0.268759	8.57406	9.98986e-18	3.86917e-16	BARX2	protein_coding
ENSG00000043093.15	1375.52	-0.098342	0.0560872	-1.75338	0.0795375	0.137671	DCUN1D1	protein_coding
ENSG00000043143.20	936.642	0.423224	0.0691984	6.11609	9.5899e-10	1.01473e-08	JADE2	protein_coding
ENSG00000043355.12	281.013	0.655756	0.205619	3.18918	0.00142676	0.00415203	ZIC2	protein_coding
ENSG00000043462.13	507.379	0.400308	0.10777	3.71446	0.000203642	0.000723126	LCP2	protein_coding
ENSG00000043514.17	493.115	0.170451	0.0507494	3.35868	0.000783155	0.00242475	TRIT1	protein_coding
ENSG00000043591.6	25.3525	-1.19448	0.201953	-5.91464	3.32597e-09	3.17194e-08	ADRB1	protein_coding
ENSG00000044012.4	143.08	-1.09604	0.243621	-4.49896	6.82872e-06	3.40851e-05	GUCA2B	protein_coding
ENSG00000044090.10	1460.71	0.0928687	0.0660365	1.40632	0.159628	0.245654	CUL7	protein_coding
ENSG00000044115.21	11891.6	0.103703	0.0458511	2.26174	0.0237136	0.0489593	CTNNA1	protein_coding
ENSG00000044446.12	1695.26	0.266204	0.0724185	3.67591	0.000237004	0.00083059	PHKA2	protein_coding
ENSG00000044459.15	642.844	0.147596	0.0867885	1.70064	0.0890098	0.15148	CNTLN	protein_coding
ENSG00000044524.11	241.214	0.0975719	0.187167	0.52131	0.602151	0.697706	EPHA3	protein_coding
ENSG00000044574.8	43904.9	-0.136434	0.0676843	-2.01574	0.0438275	0.0829064	HSPA5	protein_coding
ENSG00000046604.13	1697.91	1.18723	0.14587	8.13893	3.98775e-16	1.24717e-14	DSG2	protein_coding
ENSG00000046647.13	468.234	-0.084194	0.0543141	-1.55013	0.12111	0.195713	GEMIN8	protein_coding
ENSG00000046651.15	758.684	0.284031	0.0566041	5.01785	5.22543e-07	3.25521e-06	OFD1	protein_coding
ENSG00000046653.15	26.8982	0.569702	0.114596	4.97137	6.64801e-07	4.05474e-06	GPM6B	protein_coding
ENSG00000046774.10	424.668	1.25097	0.429542	2.91233	0.00358739	0.00938633	MAGEC2	protein_coding
ENSG00000046889.19	192.883	-0.0819405	0.14714	-0.556887	0.577605	0.676087	PREX2	protein_coding
ENSG00000047056.16	581.232	0.109303	0.051557	2.12005	0.0340017	0.0667009	WDR37	protein_coding
ENSG00000047188.16	1084.67	-0.0160016	0.0607506	-0.263398	0.792244	0.851632	YTHDC2	protein_coding
ENSG00000047230.15	828.6	0.181965	0.0596482	3.05063	0.0022836	0.00629481	CTPS2	protein_coding
ENSG00000047249.18	1695.43	-0.234047	0.068666	-3.40849	0.000653246	0.00206006	ATP6V1H	protein_coding
ENSG00000047315.17	1748.42	0.398527	0.0725507	5.49309	3.94957e-08	3.09269e-07	POLR2B	protein_coding
ENSG00000047346.12	1065.57	-0.249362	0.0735087	-3.39228	0.000693124	0.00217386	FAM214A	protein_coding
ENSG00000047365.12	397.227	0.566233	0.0981619	5.76836	8.00456e-09	7.13012e-08	ARAP2	protein_coding
ENSG00000047410.14	3570.22	0.527998	0.0658776	8.01483	1.1029e-15	3.16121e-14	TPR	protein_coding
ENSG00000047457.14	29959	-0.357521	0.147122	-2.43009	0.015095	0.0330063	CP	protein_coding
ENSG00000047578.13	562.92	0.239369	0.0689562	3.47132	0.000517916	0.00167279	KATNIP	protein_coding
ENSG00000047579.20	527.904	0.336335	0.0793578	4.23821	2.25305e-05	9.97649e-05	DTNBP1	protein_coding
ENSG00000047597.7	192.624	-0.135437	0.194546	-0.696174	0.48632	0.593821	XK	protein_coding
ENSG00000047617.15	47.7171	-0.250975	0.197547	-1.27045	0.203923	0.299642	ANO2	protein_coding
ENSG00000047621.12	392.551	0.229513	0.0445483	5.15201	2.57706e-07	1.71385e-06	C12orf4	protein_coding
ENSG00000047634.15	1285.22	0.0716239	0.0839704	0.852966	0.393678	0.506046	SCML1	protein_coding
ENSG00000047644.19	872.773	0.287603	0.0769508	3.7375	0.000185863	0.000665917	WWC3	protein_coding
ENSG00000047648.23	81.6801	-0.24722	0.10861	-2.27622	0.0228326	0.047389	ARHGAP6	protein_coding
ENSG00000047662.5	9.70186	0.144017	0.0989338	1.45569	0.145479	0.22762	FAM184B	protein_coding
ENSG00000047849.21	7702.23	0.139112	0.0482864	2.88097	0.00396455	0.010249	MAP4	protein_coding
ENSG00000047932.14	890.165	0.0242821	0.0531365	0.456975	0.647689	0.736397	GOPC	protein_coding
ENSG00000047936.11	27.7224	-0.420378	0.275608	-1.52528	0.12719	0.203666	ROS1	protein_coding
ENSG00000048028.11	640.43	0.243637	0.0553954	4.39814	1.09182e-05	5.20493e-05	USP28	protein_coding
ENSG00000048052.22	85.9255	1.03223	0.133669	7.72234	1.14213e-14	2.79199e-13	HDAC9	protein_coding
ENSG00000048140.18	1817.43	-0.0922219	0.0610012	-1.51181	0.130583	0.208118	TSPAN17	protein_coding
ENSG00000048162.21	786.43	-0.571805	0.0890308	-6.42254	1.34016e-10	1.65344e-09	NOP16	protein_coding
ENSG00000048342.17	191.709	0.486704	0.086507	5.62619	1.84239e-08	1.53883e-07	CC2D2A	protein_coding
ENSG00000048392.12	1510.21	-0.190814	0.0717602	-2.65906	0.007836	0.0185826	RRM2B	protein_coding
ENSG00000048405.10	565.76	-0.040301	0.0536623	-0.751012	0.452645	0.562658	ZNF800	protein_coding
ENSG00000048462.11	15.8008	1.22552	0.276269	4.43597	9.16569e-06	4.44097e-05	TNFRSF17	protein_coding
ENSG00000048471.14	536.783	0.486824	0.0777702	6.25978	3.85532e-10	4.38932e-09	SNX29	protein_coding
ENSG00000048540.15	20.4541	0.514948	0.152316	3.38078	0.000722798	0.00225768	LMO3	protein_coding
ENSG00000048544.6	2019.2	-0.106855	0.0486537	-2.19623	0.0280755	0.0565655	MRPS10	protein_coding
ENSG00000048545.16	0.419298	-0.949272	0.3162	-3.00212	0.00268106	0.00725266	GUCA1A	protein_coding
ENSG00000048649.13	942.987	0.196885	0.0513838	3.83165	0.000127287	0.000475055	RSF1	protein_coding
ENSG00000048707.15	1766.83	0.0249524	0.060802	0.410388	0.681521	0.764307	VPS13D	protein_coding
ENSG00000048740.18	314.933	0.517608	0.131332	3.94121	8.1071e-05	0.000316887	CELF2	protein_coding
ENSG00000048828.17	6397.89	-0.135413	0.0403548	-3.35555	0.00079206	0.00244901	FAM120A	protein_coding
ENSG00000048991.16	857.27	0.341584	0.047038	7.26186	3.81803e-13	7.18905e-12	R3HDM1	protein_coding
ENSG00000049089.15	207.558	2.12481	0.168789	12.5886	2.44116e-36	1.49387e-33	COL9A2	protein_coding
ENSG00000049130.16	362.227	0.639806	0.11969	5.34552	9.0156e-08	6.5745e-07	KITLG	protein_coding
ENSG00000049167.15	297.068	0.0771772	0.0478922	1.61148	0.107076	0.177007	ERCC8	protein_coding
ENSG00000049192.15	39.5286	1.02482	0.146033	7.01769	2.2556e-12	3.7289e-11	ADAMTS6	protein_coding
ENSG00000049239.13	10272.9	-0.279895	0.0931074	-3.00616	0.00264574	0.00716715	H6PD	protein_coding
ENSG00000049245.13	2319.31	0.107154	0.0592865	1.8074	0.0707001	0.124599	VAMP3	protein_coding
ENSG00000049246.14	797.406	0.0555827	0.106487	0.521965	0.601695	0.697296	PER3	protein_coding
ENSG00000049247.14	15.6573	0.616192	0.257732	2.39082	0.0168106	0.0362994	UTS2	protein_coding
ENSG00000049249.9	91.2296	0.569998	0.198326	2.87405	0.00405245	0.0104446	TNFRSF9	protein_coding
ENSG00000049283.18	19.5514	1.94485	0.207684	9.36447	7.64307e-21	4.66164e-19	EPN3	protein_coding
ENSG00000049323.16	1001.34	0.616496	0.134333	4.5893	4.44743e-06	2.29995e-05	LTBP1	protein_coding
ENSG00000049449.10	2258.73	-0.538809	0.120461	-4.47291	7.71638e-06	3.80912e-05	RCN1	protein_coding
ENSG00000049540.18	1268.81	-0.140544	0.188088	-0.747223	0.454929	0.564865	ELN	protein_coding
ENSG00000049541.11	1273.43	0.148559	0.0656817	2.2618	0.0237099	0.0489568	RFC2	protein_coding
ENSG00000049618.24	1417.03	0.319363	0.0572983	5.57369	2.49406e-08	2.02778e-07	ARID1B	protein_coding
ENSG00000049656.14	6431.23	-0.26453	0.0613064	-4.31489	1.59684e-05	7.32251e-05	CLPTM1L	protein_coding
ENSG00000049759.19	2768.32	-0.135797	0.0854366	-1.58944	0.111961	0.183471	NEDD4L	protein_coding
ENSG00000049768.16	223.608	-0.734252	0.180057	-4.07788	4.54475e-05	0.000188553	FOXP3	protein_coding
ENSG00000049769.14	200.94	-0.414446	0.109384	-3.78892	0.000151303	0.000554487	PPP1R3F	protein_coding
ENSG00000049860.14	7058.56	-0.172998	0.065546	-2.63933	0.00830698	0.0195733	HEXB	protein_coding
ENSG00000049883.15	361.905	-0.131709	0.053567	-2.45877	0.0139415	0.0307572	PTCD2	protein_coding
ENSG00000050030.16	5.01199	0.572632	0.288041	1.98802	0.0468093	0.0876841	NEXMIF	protein_coding
ENSG00000050130.18	1064.48	-0.00808078	0.0514686	-0.157004	0.875242	0.913792	JKAMP	protein_coding
ENSG00000050165.18	1497.91	0.349967	0.174871	2.00128	0.0453624	0.0853613	DKK3	protein_coding
ENSG00000050327.15	524.271	0.123281	0.100785	1.22321	0.221251	0.320145	ARHGEF5	protein_coding
ENSG00000050344.9	231.973	1.36921	0.123639	11.0743	1.67226e-28	2.75338e-26	NFE2L3	protein_coding
ENSG00000050393.11	1780.87	-0.223487	0.0715739	-3.12247	0.00179339	0.00507545	MCUR1	protein_coding
ENSG00000050405.13	1215.59	0.464162	0.079507	5.838	5.28305e-09	4.87749e-08	LIMA1	protein_coding
ENSG00000050426.16	2080.91	-0.121932	0.0510129	-2.39022	0.0168383	0.0363507	LETMD1	protein_coding
ENSG00000050438.17	20.193	0.588222	0.131818	4.46238	8.1056e-06	3.98038e-05	SLC4A8	protein_coding
ENSG00000050555.19	841.696	-0.279851	0.167601	-1.66975	0.0949695	0.160101	LAMC3	protein_coding
ENSG00000050628.20	51.613	-0.430447	0.162422	-2.65019	0.00804476	0.0190212	PTGER3	protein_coding
ENSG00000050730.16	7.68179	1.03079	0.204665	5.03646	4.74219e-07	2.97945e-06	TNIP3	protein_coding
ENSG00000050748.18	1515.55	0.144736	0.0490654	2.94986	0.00317921	0.00842824	MAPK9	protein_coding
ENSG00000050767.17	62.4271	-0.904248	0.168081	-5.37985	7.45496e-08	5.53313e-07	COL23A1	protein_coding
ENSG00000050820.17	2575.84	0.0487023	0.0685757	0.710197	0.477582	0.58584	BCAR1	protein_coding
ENSG00000051009.11	1565.08	-0.134615	0.0553288	-2.43299	0.0149746	0.0327724	FAM160A2	protein_coding
ENSG00000051108.15	5765.17	-0.468086	0.0697579	-6.71015	1.94431e-11	2.7724e-10	HERPUD1	protein_coding
ENSG00000051128.19	231.689	0.714907	0.121719	5.8734	4.26938e-09	3.99793e-08	HOMER3	protein_coding
ENSG00000051180.17	160.197	1.10637	0.106188	10.4189	2.03216e-25	2.35378e-23	RAD51	protein_coding
ENSG00000051341.14	137.973	1.40787	0.115825	12.1552	5.38619e-34	2.14962e-31	POLQ	protein_coding
ENSG00000051382.9	1230.79	0.252083	0.051554	4.88969	1.00993e-06	5.93873e-06	PIK3CB	protein_coding
ENSG00000051523.11	3143.38	0.22854	0.169205	1.35067	0.176802	0.267092	CYBA	protein_coding
ENSG00000051596.10	373.09	0.134757	0.0617556	2.1821	0.0291019	0.0583134	THOC3	protein_coding
ENSG00000051620.11	2895.86	-0.379788	0.0776273	-4.89246	9.95819e-07	5.86235e-06	HEBP2	protein_coding
ENSG00000051825.15	511.367	0.326282	0.0718785	4.53936	5.64255e-06	2.85915e-05	MPHOSPH9	protein_coding
ENSG00000052126.14	1055.83	0.170321	0.0735041	2.31716	0.0204951	0.0431861	PLEKHA5	protein_coding
ENSG00000052344.16	627.791	0.271008	0.276323	0.980765	0.326709	0.436654	PRSS8	protein_coding
ENSG00000052723.12	1020.11	0.0587563	0.0489403	1.20057	0.229917	0.330161	SIKE1	protein_coding
ENSG00000052749.14	1520.82	0.0225644	0.0788427	0.286196	0.774728	0.838497	RRP12	protein_coding
ENSG00000052795.13	1962.31	-0.0593165	0.119602	-0.495948	0.619931	0.712864	FNIP2	protein_coding
ENSG00000052802.13	12426.6	-0.894615	0.102757	-8.70616	3.14355e-18	1.32364e-16	MSMO1	protein_coding
ENSG00000052841.15	2941.21	0.0410357	0.0559299	0.733699	0.463132	0.572534	TTC17	protein_coding
ENSG00000052850.8	1.87974	0.77106	0.248813	3.09896	0.00194204	0.00545047	ALX4	protein_coding
ENSG00000053108.17	109.087	0.4402	0.21361	2.06076	0.0393255	0.0755818	FSTL4	protein_coding
ENSG00000053254.16	2234.86	0.0727503	0.0756374	0.96183	0.336135	0.446877	FOXN3	protein_coding
ENSG00000053328.8	20.9653	1.11314	0.199146	5.5896	2.27598e-08	1.86409e-07	METTL24	protein_coding
ENSG00000053371.12	2457.1	-0.270742	0.0715539	-3.78374	0.000154486	0.000564447	AKR7A2	protein_coding
ENSG00000053372.5	1549.87	0.0966041	0.0684368	1.41158	0.158073	0.24374	MRTO4	protein_coding
ENSG00000053438.11	10.5841	0.370325	0.162479	2.27921	0.0226546	0.047067	NNAT	protein_coding
ENSG00000053501.13	1400.98	-0.611648	0.0796595	-7.67828	1.61239e-14	3.83681e-13	USE1	protein_coding
ENSG00000053524.12	54.4292	1.07072	0.212985	5.02719	4.97709e-07	3.11478e-06	MCF2L2	protein_coding
ENSG00000053702.15	134.855	-0.0788741	0.0942503	-0.836857	0.402673	0.514957	NRIP2	protein_coding
ENSG00000053747.17	1427.86	0.273473	0.183839	1.48757	0.136863	0.216418	LAMA3	protein_coding
ENSG00000053770.12	1095.77	-0.219486	0.0624442	-3.51492	0.000439883	0.00144594	AP5M1	protein_coding
ENSG00000053900.11	767.365	0.102219	0.0493984	2.06928	0.0385196	0.0742545	ANAPC4	protein_coding
ENSG00000053918.18	315.264	0.795045	0.148375	5.35836	8.39786e-08	6.16073e-07	KCNQ1	protein_coding
ENSG00000054116.12	1997.28	-0.0941641	0.0481816	-1.95436	0.0506591	0.093814	TRAPPC3	protein_coding
ENSG00000054118.15	4061.94	0.15811	0.035625	4.43818	9.0722e-06	4.40148e-05	THRAP3	protein_coding
ENSG00000054148.18	3044.82	-0.255847	0.092891	-2.75428	0.00588221	0.0144611	PHPT1	protein_coding
ENSG00000054179.12	228.622	0.914109	0.151819	6.02106	1.73279e-09	1.74118e-08	ENTPD2	protein_coding
ENSG00000054219.11	91.0354	0.622965	0.122819	5.07224	3.9316e-07	2.51931e-06	LY75	protein_coding
ENSG00000054267.22	1379.95	0.232258	0.0623183	3.72697	0.000193794	0.000691703	ARID4B	protein_coding
ENSG00000054277.14	165.479	-0.0182185	0.116999	-0.155714	0.876258	0.91462	OPN3	protein_coding
ENSG00000054282.16	547.489	0.180293	0.0518184	3.47933	0.000502667	0.00162999	SDCCAG8	protein_coding
ENSG00000054356.14	4.59483	1.16542	0.205549	5.66979	1.42972e-08	1.21939e-07	PTPRN	protein_coding
ENSG00000054392.13	441.698	0.0971931	0.106083	0.9162	0.359562	0.471118	HHAT	protein_coding
ENSG00000054523.18	1981.88	0.155873	0.0681714	2.28648	0.022226	0.0462941	KIF1B	protein_coding
ENSG00000054598.9	202.813	0.500461	0.161152	3.10553	0.0018994	0.00534286	FOXC1	protein_coding
ENSG00000054611.14	1649.72	-0.0499198	0.0591428	-0.844056	0.398638	0.510811	TBC1D22A	protein_coding
ENSG00000054654.19	2273.89	0.230326	0.091596	2.51458	0.0119173	0.0268315	SYNE2	protein_coding
ENSG00000054690.14	180.084	0.540379	0.108151	4.99655	5.83663e-07	3.60053e-06	PLEKHH1	protein_coding
ENSG00000054793.14	2295.59	0.435709	0.0966349	4.50882	6.51889e-06	3.26808e-05	ATP9A	protein_coding
ENSG00000054796.13	0.0867385	-0.636631	1.51444	-0.420373	0.674213		SPO11	protein_coding
ENSG00000054803.4	63.9448	0.119429	0.291668	0.409469	0.682195	0.764806	CBLN4	protein_coding
ENSG00000054938.16	376.556	-0.4807	0.175747	-2.73518	0.00623463	0.0152195	CHRDL2	protein_coding
ENSG00000054965.11	1834.32	0.179934	0.0548225	3.28211	0.00103032	0.0030988	FAM168A	protein_coding
ENSG00000054967.13	88.2129	0.795635	0.0925441	8.59736	8.15713e-18	3.2067e-16	RELT	protein_coding
ENSG00000054983.17	551.528	0.321936	0.119002	2.70529	0.00682456	0.0164605	GALC	protein_coding
ENSG00000055044.11	1579.28	0.279068	0.0542834	5.14095	2.73347e-07	1.80838e-06	NOP58	protein_coding
ENSG00000055070.17	2912.84	0.0363027	0.0510369	0.711303	0.476896	0.585136	SZRD1	protein_coding
ENSG00000055118.16	78.2117	1.38254	0.265126	5.21465	1.84169e-07	1.26065e-06	KCNH2	protein_coding
ENSG00000055130.17	3233.45	-0.142504	0.0501666	-2.84062	0.00450259	0.0114452	CUL1	protein_coding
ENSG00000055147.19	795.649	-0.124552	0.0478157	-2.60483	0.00919205	0.0213732	FAM114A2	protein_coding
ENSG00000055163.20	2109.58	-0.713535	0.151801	-4.70047	2.59559e-06	1.40626e-05	CYFIP2	protein_coding
ENSG00000055208.19	2274.03	0.0364235	0.0738295	0.493346	0.621768	0.714449	TAB2	protein_coding
ENSG00000055211.14	1143.74	-0.203676	0.0533494	-3.81778	0.00013466	0.000499728	GINM1	protein_coding
ENSG00000055332.18	1647.2	0.227552	0.0566677	4.01556	5.93052e-05	0.00023905	EIF2AK2	protein_coding
ENSG00000055483.19	1757.55	0.0994392	0.0546138	1.82077	0.068642	0.121573	USP36	protein_coding
ENSG00000055609.19	1731.02	0.109821	0.0707372	1.55253	0.120537	0.194967	KMT2C	protein_coding
ENSG00000055732.13	104.899	1.5285	0.285301	5.35749	8.43852e-08	6.18808e-07	MCOLN3	protein_coding
ENSG00000055813.6	6.18223	-0.047912	0.179346	-0.267149	0.789355	0.849386	CCDC85A	protein_coding
ENSG00000055917.16	4138.13	0.104853	0.0414099	2.53208	0.0113387	0.0257117	PUM2	protein_coding
ENSG00000055950.16	2270.1	-0.29101	0.0597973	-4.8666	1.13534e-06	6.60741e-06	MRPL43	protein_coding
ENSG00000055955.17	832.73	-1.08215	0.140595	-7.69691	1.39393e-14	3.35173e-13	ITIH4	protein_coding
ENSG00000055957.11	76732.2	-0.89456	0.128424	-6.96567	3.26844e-12	5.27273e-11	ITIH1	protein_coding
ENSG00000056050.7	629.318	-0.0615698	0.0562269	-1.09502	0.273506	0.379056	HPF1	protein_coding
ENSG00000056097.16	2544.08	0.232596	0.0457626	5.08265	3.72199e-07	2.39363e-06	ZFR	protein_coding
ENSG00000056277.16	109.655	0.375228	0.0736786	5.09278	3.52856e-07	2.27654e-06	ZNF280C	protein_coding
ENSG00000056291.17	65.9431	0.679703	0.376465	1.80549	0.0709983	0.125064	NPFFR2	protein_coding
ENSG00000056487.16	1.36099	0.355148	0.352947	1.00623	0.314303	0.423527	PHF21B	protein_coding
ENSG00000056558.11	400.471	0.283315	0.0773705	3.6618	0.000250452	0.000872803	TRAF1	protein_coding
ENSG00000056586.16	1331.97	0.0549705	0.0498904	1.10183	0.270537	0.375821	RC3H2	protein_coding
ENSG00000056736.10	2452.29	0.089103	0.118811	0.749959	0.45328	0.563293	IL17RB	protein_coding
ENSG00000056972.20	547.321	-0.0634547	0.0882856	-0.718743	0.472299	0.580743	TRAF3IP2	protein_coding
ENSG00000056998.20	1142.57	-0.39738	0.125242	-3.1729	0.00150923	0.00435853	GYG2	protein_coding
ENSG00000057019.16	1027.41	0.255388	0.0669219	3.81622	0.000135514	0.000502543	DCBLD2	protein_coding
ENSG00000057149.16	2.29419	2.01923	0.599605	3.36761	0.000758227	0.00235671	SERPINB3	protein_coding
ENSG00000057252.13	1590.67	0.512388	0.0614488	8.33845	7.52724e-17	2.61721e-15	SOAT1	protein_coding
ENSG00000057294.15	1168.9	-0.166668	0.109816	-1.5177	0.129091	0.206124	PKP2	protein_coding
ENSG00000057468.7	6.76393	0.403331	0.195055	2.06779	0.03866	0.0744937	MSH4	protein_coding
ENSG00000057593.14	7870.49	-0.824603	0.117447	-7.02106	2.20196e-12	3.64679e-11	F7	protein_coding
ENSG00000057608.17	9828.55	-0.0207662	0.0443729	-0.467993	0.63979	0.729947	GDI2	protein_coding
ENSG00000057657.17	223.075	0.305068	0.109872	2.77656	0.0054937	0.0136163	PRDM1	protein_coding
ENSG00000057663.16	1059.64	-0.0708406	0.0481393	-1.47158	0.141136	0.222025	ATG5	protein_coding
ENSG00000057704.13	423.524	0.128694	0.0932966	1.37941	0.16777	0.255931	TMCC3	protein_coding
ENSG00000057757.10	1513.72	-0.115473	0.0568793	-2.03013	0.0423429	0.0805005	PITHD1	protein_coding
ENSG00000057935.14	928.748	0.321325	0.0574662	5.59156	2.25041e-08	1.84603e-07	MTA3	protein_coding
ENSG00000058056.9	798.554	0.255259	0.069406	3.67777	0.000235282	0.000825104	USP13	protein_coding
ENSG00000058063.16	1189.64	0.319428	0.076441	4.17876	2.93106e-05	0.000126641	ATP11B	protein_coding
ENSG00000058085.15	321.717	2.77761	0.243861	11.3901	4.68193e-30	9.71222e-28	LAMC2	protein_coding
ENSG00000058091.17	1182.5	-0.00724937	0.091823	-0.0789494	0.937073	0.958263	CDK14	protein_coding
ENSG00000058262.10	17587.1	-0.0556885	0.0547847	-1.0165	0.309392	0.418215	SEC61A1	protein_coding
ENSG00000058272.19	1020.48	0.425157	0.0537304	7.91279	2.51677e-15	6.76983e-14	PPP1R12A	protein_coding
ENSG00000058335.16	45.7392	0.169101	0.213398	0.79242	0.428116	0.539286	RASGRF1	protein_coding
ENSG00000058404.20	193.743	-1.26273	0.233248	-5.41368	6.1741e-08	4.64919e-07	CAMK2B	protein_coding
ENSG00000058453.17	581.743	0.280201	0.0759157	3.69095	0.000223418	0.000786023	CROCC	protein_coding
ENSG00000058600.16	1048.06	0.0128786	0.0459519	0.280262	0.779276	0.841868	POLR3E	protein_coding
ENSG00000058668.15	3008.2	-0.0841805	0.10602	-0.794005	0.427192	0.538493	ATP2B4	protein_coding
ENSG00000058673.17	3.2133	0.482154	0.136384	3.53527	0.000407359	0.00134979	ZC3H11A	protein_coding
ENSG00000058729.11	755.324	-0.0988731	0.0453607	-2.17971	0.029279	0.0586012	RIOK2	protein_coding
ENSG00000058799.15	1833.88	-0.230793	0.05265	-4.38352	1.16774e-05	5.52954e-05	YIPF1	protein_coding
ENSG00000058804.12	941.403	0.512118	0.0556166	9.208	3.32272e-20	1.8626e-18	NDC1	protein_coding
ENSG00000058866.15	107.263	0.578523	0.145759	3.96902	7.21676e-05	0.000285106	DGKG	protein_coding
ENSG00000059122.17	1106.42	-0.0244133	0.0601115	-0.406133	0.684645	0.766663	FLYWCH1	protein_coding
ENSG00000059145.19	369.278	0.247375	0.0882562	2.80292	0.00506418	0.0126945	UNKL	protein_coding
ENSG00000059377.18	327.672	0.336459	0.107085	3.14197	0.00167813	0.00478571	TBXAS1	protein_coding
ENSG00000059378.13	2145.15	-0.0694419	0.0748789	-0.92739	0.353724	0.464942	PARP12	protein_coding
ENSG00000059573.9	2752.99	0.193785	0.0743662	2.60582	0.00916535	0.0213231	ALDH18A1	protein_coding
ENSG00000059588.10	1495.52	0.335783	0.0825741	4.06644	4.77366e-05	0.000197159	TARBP1	protein_coding
ENSG00000059691.12	1155.83	-0.503484	0.0664107	-7.58136	3.41942e-14	7.67895e-13	GATB	protein_coding
ENSG00000059728.11	509.633	0.478961	0.0865078	5.53662	3.08357e-08	2.46451e-07	MXD1	protein_coding
ENSG00000059758.8	728.345	0.204342	0.0572198	3.57118	0.000355374	0.00119348	CDK17	protein_coding
ENSG00000059769.20	876.831	-0.660732	0.079785	-8.2814	1.21732e-16	4.10436e-15	DNAJC25	protein_coding
ENSG00000059804.16	642.986	0.373767	0.135218	2.76418	0.00570657	0.0140785	SLC2A3	protein_coding
ENSG00000059915.17	84.2138	-0.309609	0.123693	-2.50304	0.012313	0.027604	PSD	protein_coding
ENSG00000060069.17	961.875	-0.0202908	0.0460229	-0.440884	0.659297	0.7456	CTDP1	protein_coding
ENSG00000060138.13	1523.45	0.568233	0.135238	4.20171	2.64901e-05	0.000115405	YBX3	protein_coding
ENSG00000060140.9	7.25625	1.79575	0.218513	8.21805	2.06845e-16	6.781e-15	STYK1	protein_coding
ENSG00000060237.18	5020.27	0.296412	0.0614125	4.82658	1.389e-06	7.96253e-06	WNK1	protein_coding
ENSG00000060303.5	0.661324	-0.0601766	0.239443	-0.25132	0.801567	0.859178	RPS17P5	processed_pseudogene
ENSG00000060339.14	1769.83	0.292725	0.0466846	6.27026	3.60452e-10	4.12425e-09	CCAR1	protein_coding
ENSG00000060491.16	3666.78	-0.266561	0.0630403	-4.22842	2.35339e-05	0.000103695	OGFR	protein_coding
ENSG00000060558.4	119.549	0.394545	0.118469	3.33035	0.000867356	0.00265411	GNA15	protein_coding
ENSG00000060566.14	12260.7	-0.596916	0.137018	-4.35647	1.32179e-05	6.17222e-05	CREB3L3	protein_coding
ENSG00000060642.11	989.213	-0.415778	0.0742715	-5.59808	2.16741e-08	1.78512e-07	PIGV	protein_coding
ENSG00000060656.20	1135.01	-0.0734034	0.134401	-0.546151	0.584962	0.682688	PTPRU	protein_coding
ENSG00000060688.13	861.709	0.39341	0.0501144	7.85023	4.15264e-15	1.0806e-13	SNRNP40	protein_coding
ENSG00000060709.15	8.3313	-0.584593	0.397399	-1.47105	0.141278	0.222183	RIMBP2	protein_coding
ENSG00000060718.22	73.5843	1.79515	0.278623	6.44292	1.17194e-10	1.46961e-09	COL11A1	protein_coding
ENSG00000060749.16	831.243	0.630223	0.0522674	12.0577	1.76716e-33	6.72183e-31	QSER1	protein_coding
ENSG00000060762.19	3547.41	-0.739309	0.0928666	-7.96098	1.70678e-15	4.71542e-14	MPC1	protein_coding
ENSG00000060971.19	7397.39	-0.870364	0.0938795	-9.27107	1.84292e-20	1.06227e-18	ACAA1	protein_coding
ENSG00000060982.15	282.365	0.902971	0.123078	7.33657	2.19134e-13	4.31013e-12	BCAT1	protein_coding
ENSG00000061273.18	1267.45	0.480398	0.0841588	5.70823	1.14155e-08	9.9018e-08	HDAC7	protein_coding
ENSG00000061337.15	245.951	0.15609	0.116928	1.33492	0.181902	0.273289	LZTS1	protein_coding
ENSG00000061455.11	30.5084	-0.0494803	0.151038	-0.327601	0.743213	0.813923	PRDM6	protein_coding
ENSG00000061492.12	0.184736	0.11306	0.834638	0.135461	0.892248		WNT8A	protein_coding
ENSG00000061656.10	312.017	0.0620011	0.138018	0.449223	0.653271	0.740882	SPAG4	protein_coding
ENSG00000061676.15	3720.44	0.373605	0.056426	6.62114	3.56433e-11	4.8633e-10	NCKAP1	protein_coding
ENSG00000061794.13	3250.91	-0.146709	0.0480338	-3.05429	0.00225596	0.00622563	MRPS35	protein_coding
ENSG00000061918.14	331.271	0.344137	0.112623	3.05566	0.00224568	0.00620098	GUCY1B1	protein_coding
ENSG00000061936.10	1298.87	0.185859	0.0445438	4.1725	3.01274e-05	0.000129895	SFSWAP	protein_coding
ENSG00000061938.20	1495.08	-0.113663	0.0737743	-1.54069	0.123392	0.198697	TNK2	protein_coding
ENSG00000061987.16	1380.25	0.137106	0.0547159	2.50578	0.012218	0.0274194	MON2	protein_coding
ENSG00000062038.14	18.7651	0.495103	0.200886	2.4646	0.0137167	0.0303194	CDH3	protein_coding
ENSG00000062096.15	126.239	-1.14544	0.327447	-3.49809	0.000468603	0.00153048	ARSF	protein_coding
ENSG00000062194.16	2889.3	0.078804	0.0368023	2.14128	0.0322514	0.0636618	GPBP1	protein_coding
ENSG00000062282.15	5961.33	-0.396163	0.132153	-2.99775	0.0027198	0.00734609	DGAT2	protein_coding
ENSG00000062370.17	76.5385	0.698737	0.095948	7.28246	3.27789e-13	6.26192e-12	ZNF112	protein_coding
ENSG00000062485.19	3789.23	0.367425	0.0602114	6.10224	1.04593e-09	1.10007e-08	CS	protein_coding
ENSG00000062524.16	61.7667	0.230235	0.175928	1.30869	0.190638	0.283939	LTK	protein_coding
ENSG00000062582.14	4.54015	-0.0396533	0.114605	-0.346	0.729342	0.802784	MRPS24	protein_coding
ENSG00000062598.18	814.974	0.215606	0.0468969	4.59744	4.27714e-06	2.21907e-05	ELMO2	protein_coding
ENSG00000062650.19	1805.78	0.214369	0.0439673	4.87564	1.08458e-06	6.33611e-06	WAPL	protein_coding
ENSG00000062716.13	6767	0.0254079	0.061074	0.416018	0.677397	0.760975	VMP1	protein_coding
ENSG00000062725.10	1053.57	0.248363	0.0535616	4.63696	3.53575e-06	1.86419e-05	APPBP2	protein_coding
ENSG00000062822.15	772.211	0.809106	0.0673618	12.0113	3.09762e-33	1.10423e-30	POLD1	protein_coding
ENSG00000063015.20	162.117	1.65981	0.314562	5.27659	1.31612e-07	9.28414e-07	SEZ6	protein_coding
ENSG00000063046.18	9415.38	0.164994	0.0579533	2.84702	0.00441311	0.011247	EIF4B	protein_coding
ENSG00000063127.16	182.203	-0.315442	0.120472	-2.61839	0.00883456	0.020665	SLC6A16	protein_coding
ENSG00000063169.11	572.54	0.0217009	0.0505288	0.429476	0.667577	0.752831	BICRA	protein_coding
ENSG00000063176.16	755.134	-0.00863328	0.0888054	-0.0972157	0.922555	0.947934	SPHK2	protein_coding
ENSG00000063177.13	27712.8	-0.272082	0.0947756	-2.8708	0.00409429	0.0105347	RPL18	protein_coding
ENSG00000063180.9	99.7621	0.532232	0.137095	3.88221	0.000103513	0.0003941	CA11	protein_coding
ENSG00000063241.8	6778.6	-0.885294	0.085141	-10.398	2.53281e-25	2.84395e-23	ISOC2	protein_coding
ENSG00000063244.13	4434.73	0.290502	0.038057	7.63334	2.28741e-14	5.30891e-13	U2AF2	protein_coding
ENSG00000063245.15	9115.71	-0.354967	0.0575721	-6.1656	7.02163e-10	7.61184e-09	EPN1	protein_coding
ENSG00000063322.15	2886.32	-0.0769075	0.0457603	-1.68066	0.0928292	0.157098	MED29	protein_coding
ENSG00000063438.19	1.88014	-0.39398	0.231214	-1.70397	0.0883875	0.150588	AHRR	protein_coding
ENSG00000063515.3	0.253999	-0.445369	0.373919	-1.19108	0.23362	0.334471	GSC2	protein_coding
ENSG00000063587.15	1313.97	-0.129042	0.0840158	-1.53592	0.124557	0.200252	ZNF275	protein_coding
ENSG00000063601.17	886.006	0.239829	0.0595419	4.02791	5.62745e-05	0.000228262	MTMR1	protein_coding
ENSG00000063660.9	2938.41	0.0164185	0.143333	0.114548	0.908804	0.937845	GPC1	protein_coding
ENSG00000063761.16	412.727	-0.30857	0.0595682	-5.18011	2.21751e-07	1.49313e-06	ADCK1	protein_coding
ENSG00000063854.13	8158.51	-0.957288	0.0938165	-10.2038	1.90605e-24	1.92265e-22	HAGH	protein_coding
ENSG00000063978.16	1708.38	0.215132	0.0476602	4.51386	6.36582e-06	3.19658e-05	RNF4	protein_coding
ENSG00000064012.22	933.195	0.234888	0.0582169	4.0347	5.46719e-05	0.000222302	CASP8	protein_coding
ENSG00000064042.18	628.407	0.714934	0.144419	4.9504	7.40603e-07	4.47543e-06	LIMCH1	protein_coding
ENSG00000064102.15	725.23	0.219837	0.0574859	3.82419	0.000131203	0.000488131	INTS13	protein_coding
ENSG00000064115.11	3439.22	-0.125525	0.0816712	-1.53695	0.124306	0.199936	TM7SF3	protein_coding
ENSG00000064195.7	7.1924	1.7936	0.351855	5.09756	3.44051e-07	2.22678e-06	DLX3	protein_coding
ENSG00000064199.7	38.6748	0.510823	0.104633	4.88206	1.04985e-06	6.14988e-06	SPA17	protein_coding
ENSG00000064201.16	35.8975	0.0914792	0.128048	0.714415	0.474971	0.5833	TSPAN32	protein_coding
ENSG00000064205.10	76.9429	-0.715011	0.230196	-3.10609	0.00189578	0.0053339	CCN5	protein_coding
ENSG00000064218.5	0.669135	0.424398	0.450935	0.94115	0.346628	0.457564	DMRT3	protein_coding
ENSG00000064225.12	1136.54	-0.910922	0.113667	-8.01392	1.11107e-15	3.18214e-14	ST3GAL6	protein_coding
ENSG00000064270.13	15.7466	1.60565	0.252251	6.36526	1.9496e-10	2.3378e-09	ATP2C2	protein_coding
ENSG00000064300.9	475.796	-0.0841897	0.181458	-0.463963	0.642675	0.732378	NGFR	protein_coding
ENSG00000064309.14	133.192	0.749423	0.117488	6.37873	1.78567e-10	2.15601e-09	CDON	protein_coding
ENSG00000064313.12	878.877	0.272023	0.0802076	3.39148	0.00069516	0.00217969	TAF2	protein_coding
ENSG00000064393.16	3382.92	-0.282827	0.0907834	-3.11541	0.00183689	0.00518969	HIPK2	protein_coding
ENSG00000064419.13	2125.43	0.0837311	0.0464845	1.80127	0.0716603	0.126055	TNPO3	protein_coding
ENSG00000064489.23	0.535916	0.564213	0.264202	2.13554	0.0327173	0.0644641	BORCS8-MEF2B	protein_coding
ENSG00000064490.14	1032.93	0.0460671	0.0718598	0.64107	0.521477	0.625844	RFXANK	protein_coding
ENSG00000064545.15	2602.57	-0.400055	0.0660335	-6.05836	1.37513e-09	1.41431e-08	TMEM161A	protein_coding
ENSG00000064547.14	227.073	1.31479	0.151564	8.67481	4.1425e-18	1.70899e-16	LPAR2	protein_coding
ENSG00000064601.20	9979.18	-0.0992769	0.0752471	-1.31934	0.187054	0.279477	CTSA	protein_coding
ENSG00000064607.17	2187.04	0.28589	0.0556076	5.1412	2.72997e-07	1.80736e-06	SUGP2	protein_coding
ENSG00000064651.14	1058.65	0.916934	0.137059	6.69008	2.23047e-11	3.14985e-10	SLC12A2	protein_coding
ENSG00000064652.11	480.696	-0.0584643	0.0581458	-1.00548	0.314667	0.423893	SNX24	protein_coding
ENSG00000064655.19	53.5519	0.63241	0.20879	3.02893	0.00245422	0.00670823	EYA2	protein_coding
ENSG00000064666.15	2259.23	0.233487	0.0894933	2.60898	0.00908113	0.0211528	CNN2	protein_coding
ENSG00000064687.13	601.785	-0.0381445	0.104886	-0.363674	0.716101	0.792534	ABCA7	protein_coding
ENSG00000064692.20	147.919	1.15647	0.174919	6.61148	3.80504e-11	5.15915e-10	SNCAIP	protein_coding
ENSG00000064703.12	467.845	0.234079	0.0445475	5.25461	1.48341e-07	1.03607e-06	DDX20	protein_coding
ENSG00000064726.10	1484.21	0.0343813	0.0499475	0.688349	0.491233	0.59813	BTBD1	protein_coding
ENSG00000064763.11	128.695	0.644708	0.119131	5.41177	6.24031e-08	4.69615e-07	FAR2	protein_coding
ENSG00000064787.13	159.332	1.03716	0.235373	4.40644	1.05083e-05	5.02454e-05	BCAS1	protein_coding
ENSG00000064835.11	2.01229	-0.137878	0.170561	-0.808381	0.418871	0.530444	POU1F1	protein_coding
ENSG00000064886.14	40.2117	1.05845	0.200636	5.27548	1.32411e-07	9.33515e-07	CHI3L2	protein_coding
ENSG00000064932.16	1928.49	0.161084	0.0614528	2.62126	0.00876042	0.0205086	SBNO2	protein_coding
ENSG00000064933.18	376.179	0.281577	0.0448119	6.28353	3.30964e-10	3.81778e-09	PMS1	protein_coding
ENSG00000064961.19	2243.1	-0.257306	0.0549642	-4.68134	2.85004e-06	1.53259e-05	HMG20B	protein_coding
ENSG00000064989.13	889.895	-0.431297	0.119244	-3.61692	0.000298131	0.00102046	CALCRL	protein_coding
ENSG00000064995.18	1033.67	0.0406664	0.0542613	0.749456	0.453583	0.563574	TAF11	protein_coding
ENSG00000064999.15	860.46	0.360418	0.0598326	6.02378	1.70389e-09	1.71496e-08	ANKS1A	protein_coding
ENSG00000065000.19	6890.97	0.0960198	0.0550437	1.74443	0.0810844	0.139917	AP3D1	protein_coding
ENSG00000065029.15	1439.41	-0.0477656	0.0521006	-0.916796	0.35925	0.470772	ZNF76	protein_coding
ENSG00000065054.14	9997.4	-0.880369	0.0908339	-9.69207	3.2585e-22	2.45672e-20	SLC9A3R2	protein_coding
ENSG00000065057.9	1617.3	-0.695676	0.0953451	-7.2964	2.95562e-13	5.69666e-12	NTHL1	protein_coding
ENSG00000065060.17	788.285	0.536649	0.0656851	8.17003	3.08324e-16	9.79706e-15	UHRF1BP1	protein_coding
ENSG00000065135.12	2706.81	0.229161	0.0417358	5.49074	4.00244e-08	3.13142e-07	GNAI3	protein_coding
ENSG00000065150.21	4437.71	0.28518	0.0683984	4.1694	3.05403e-05	0.000131506	IPO5	protein_coding
ENSG00000065154.12	3248.76	-0.636812	0.212822	-2.99222	0.00276955	0.00746538	OAT	protein_coding
ENSG00000065183.16	1117.79	0.183549	0.0699251	2.62494	0.00866638	0.0203195	WDR3	protein_coding
ENSG00000065243.20	1172.05	0.209114	0.0609468	3.43109	0.00060115	0.00191269	PKN2	protein_coding
ENSG00000065268.11	1828.96	-0.319652	0.066244	-4.82537	1.39745e-06	8.0047e-06	WDR18	protein_coding
ENSG00000065308.5	1184.28	0.138269	0.06905	2.00245	0.0452363	0.0851415	TRAM2	protein_coding
ENSG00000065320.9	717.781	-0.454541	0.139086	-3.26806	0.00108289	0.00324099	NTN1	protein_coding
ENSG00000065325.13	17.5581	0.930394	0.250648	3.71196	0.000205662	0.000729524	GLP2R	protein_coding
ENSG00000065328.17	185.187	1.53781	0.121634	12.643	1.2237e-36	7.74664e-34	MCM10	protein_coding
ENSG00000065357.20	281.01	0.535184	0.111398	4.80427	1.55317e-06	8.79108e-06	DGKA	protein_coding
ENSG00000065361.16	10280	0.181295	0.0825895	2.19513	0.0281542	0.0567053	ERBB3	protein_coding
ENSG00000065371.17	1.2401	0.396175	0.309102	1.2817	0.199949	0.294913	ROPN1	protein_coding
ENSG00000065413.20	375.114	0.252585	0.0797029	3.16908	0.00152925	0.00440871	ANKRD44	protein_coding
ENSG00000065427.15	4596.34	-0.140441	0.057407	-2.4464	0.014429	0.0316973	KARS1	protein_coding
ENSG00000065457.10	504.324	-0.0165585	0.0592414	-0.279509	0.779854	0.842387	ADAT1	protein_coding
ENSG00000065485.20	2750.47	-0.137462	0.0736133	-1.86735	0.0618522	0.111292	PDIA5	protein_coding
ENSG00000065491.8	415.454	0.404669	0.0594596	6.80578	1.00503e-11	1.5062e-10	TBC1D22B	protein_coding
ENSG00000065518.8	4140.68	-0.258098	0.0519319	-4.96993	6.69771e-07	4.08098e-06	NDUFB4	protein_coding
ENSG00000065526.12	2192.08	0.32829	0.0642918	5.10624	3.28625e-07	2.13749e-06	SPEN	protein_coding
ENSG00000065534.19	2979.97	-0.322816	0.118919	-2.71459	0.00663584	0.0160686	MYLK	protein_coding
ENSG00000065548.18	2268.49	0.0818323	0.0414695	1.97331	0.0484601	0.0903294	ZC3H15	protein_coding
ENSG00000065559.15	869.218	-0.089362	0.0554922	-1.61035	0.107321	0.177316	MAP2K4	protein_coding
ENSG00000065600.13	211.047	0.399782	0.065455	6.10773	1.01058e-09	1.06534e-08	PACC1	protein_coding
ENSG00000065609.14	3.37176	2.54362	0.395949	6.42411	1.32641e-10	1.63924e-09	SNAP91	protein_coding
ENSG00000065613.15	1817.89	0.139222	0.0551581	2.52406	0.0116007	0.0262184	SLK	protein_coding
ENSG00000065615.14	468.045	0.199505	0.0609446	3.27354	0.00106208	0.00318518	CYB5R4	protein_coding
ENSG00000065618.21	17.7754	-0.116258	0.177896	-0.653515	0.513424	0.618398	COL17A1	protein_coding
ENSG00000065621.15	414.121	0.0945541	0.153159	0.617359	0.536998	0.639662	GSTO2	protein_coding
ENSG00000065665.21	312.859	0.0046616	0.0737983	0.0631667	0.949634	0.966804	SEC61A2	protein_coding
ENSG00000065675.15	48.122	0.601808	0.14645	4.10929	3.96872e-05	0.000166575	PRKCQ	protein_coding
ENSG00000065717.15	673.525	-0.427862	0.112993	-3.78663	0.000152707	0.000559017	TLE2	protein_coding
ENSG00000065802.12	703.022	0.223104	0.0661755	3.37139	0.000747891	0.00232872	ASB1	protein_coding
ENSG00000065809.13	4552.32	-0.0750706	0.0696284	-1.07816	0.280962	0.387313	FAM107B	protein_coding
ENSG00000065833.9	1323.38	0.205425	0.166802	1.23155	0.218118	0.316609	ME1	protein_coding
ENSG00000065882.16	1850.13	0.109304	0.0754321	1.44904	0.147326	0.22997	TBC1D1	protein_coding
ENSG00000065883.16	1733.48	0.16056	0.0467684	3.43308	0.000596765	0.00189989	CDK13	protein_coding
ENSG00000065911.13	207.828	0.623986	0.120867	5.1626	2.43547e-07	1.62676e-06	MTHFD2	protein_coding
ENSG00000065923.10	649.317	0.385546	0.0865094	4.4567	8.32327e-06	4.07855e-05	SLC9A7	protein_coding
ENSG00000065970.9	610.901	0.0933832	0.0585094	1.59604	0.110481	0.181551	FOXJ2	protein_coding
ENSG00000065978.19	12358.2	0.19272	0.0602025	3.20119	0.00136861	0.00400248	YBX1	protein_coding
ENSG00000065989.16	389.011	0.376741	0.131719	2.8602	0.0042338	0.0108526	PDE4A	protein_coding
ENSG00000066027.12	5218.42	-0.264128	0.0653696	-4.04053	5.33297e-05	0.00021735	PPP2R5A	protein_coding
ENSG00000066032.18	301.072	0.00328658	0.376247	0.00873517	0.99303	0.995448	CTNNA2	protein_coding
ENSG00000066044.15	2610.32	-0.0144242	0.0403849	-0.357169	0.720966	0.796117	ELAVL1	protein_coding
ENSG00000066056.14	1119.46	-0.574201	0.0940959	-6.1023	1.04556e-09	1.09999e-08	TIE1	protein_coding
ENSG00000066084.13	1669.55	0.387296	0.0522728	7.40913	1.27134e-13	2.59331e-12	DIP2B	protein_coding
ENSG00000066117.15	1676.46	0.428647	0.0463723	9.2436	2.38333e-20	1.35253e-18	SMARCD1	protein_coding
ENSG00000066135.13	617.028	0.0126702	0.0517371	0.244896	0.806537	0.863066	KDM4A	protein_coding
ENSG00000066136.20	1979.48	0.1017	0.045552	2.23262	0.0255739	0.0522624	NFYC	protein_coding
ENSG00000066185.13	120.728	-0.737906	0.138754	-5.31807	1.04874e-07	7.53701e-07	ZMYND12	protein_coding
ENSG00000066230.12	92.5243	-0.177151	0.221151	-0.801042	0.423107	0.534573	SLC9A3	protein_coding
ENSG00000066248.15	1578.86	-0.205707	0.0780919	-2.63416	0.00843453	0.0198342	NGEF	protein_coding
ENSG00000066279.18	959.831	1.26875	0.119481	10.6188	2.43617e-26	3.13856e-24	ASPM	protein_coding
ENSG00000066294.15	260.711	0.600623	0.127776	4.70059	2.59407e-06	1.40564e-05	CD84	protein_coding
ENSG00000066322.15	2573.67	0.189771	0.0533128	3.55958	0.000371448	0.00124291	ELOVL1	protein_coding
ENSG00000066336.12	575.431	0.478376	0.112125	4.26645	1.98605e-05	8.92337e-05	SPI1	protein_coding
ENSG00000066379.15	486.879	-0.220309	0.0868578	-2.53643	0.0111988	0.0254305	POLR1H	protein_coding
ENSG00000066382.16	66.7051	-0.0922096	0.166415	-0.554094	0.579514	0.677857	MPPED2	protein_coding
ENSG00000066405.13	14.4673	2.22773	0.255914	8.70499	3.17589e-18	1.33268e-16	CLDN18	protein_coding
ENSG00000066422.5	670.585	0.247585	0.0461641	5.36315	8.17815e-08	6.01517e-07	ZBTB11	protein_coding
ENSG00000066427.24	545.731	-0.265693	0.0517612	-5.13306	2.85064e-07	1.88115e-06	ATXN3	protein_coding
ENSG00000066455.13	2385.49	-0.154798	0.051155	-3.02606	0.00247763	0.00676314	GOLGA5	protein_coding
ENSG00000066468.23	2885.55	0.422106	0.220902	1.91083	0.0560269	0.102157	FGFR2	protein_coding
ENSG00000066557.6	522.411	0.127715	0.0708292	1.80314	0.0713665	0.125611	LRRC40	protein_coding
ENSG00000066583.12	2250.6	-0.397575	0.0705611	-5.63448	1.75584e-08	1.4709e-07	ISOC1	protein_coding
ENSG00000066629.18	234.808	0.227313	0.103759	2.19078	0.0284678	0.0572365	EML1	protein_coding
ENSG00000066651.20	493.015	0.00592394	0.075361	0.0786076	0.937345	0.958435	TRMT11	protein_coding
ENSG00000066654.14	1191.95	0.12597	0.0506439	2.48736	0.0128694	0.0286936	THUMPD1	protein_coding
ENSG00000066697.15	495.103	0.349592	0.0655345	5.33447	9.58229e-08	6.94773e-07	MSANTD3	protein_coding
ENSG00000066735.14	102.646	-0.124004	0.142372	-0.870984	0.383763	0.495991	KIF26A	protein_coding
ENSG00000066739.12	1325	0.0116678	0.0684571	0.170439	0.864665	0.90609	ATG2B	protein_coding
ENSG00000066777.9	1878.49	0.104257	0.0611909	1.70379	0.0884196	0.150629	ARFGEF1	protein_coding
ENSG00000066813.14	13053.6	-1.28222	0.148615	-8.62782	6.2532e-18	2.51477e-16	ACSM2B	protein_coding
ENSG00000066827.16	362.206	0.120899	0.0615405	1.96454	0.0494676	0.091946	ZFAT	protein_coding
ENSG00000066855.16	1971.41	-0.396537	0.0736881	-5.38129	7.39521e-08	5.48989e-07	MTFR1	protein_coding
ENSG00000066923.17	152.977	-0.551733	0.125178	-4.40757	1.04535e-05	5.00352e-05	STAG3	protein_coding
ENSG00000066926.12	1413.47	-0.215277	0.0676502	-3.18221	0.00146156	0.00424122	FECH	protein_coding
ENSG00000066933.16	259.894	0.234666	0.101146	2.32009	0.0203362	0.0428981	MYO9A	protein_coding
ENSG00000067048.17	946.737	0.301966	0.287565	1.05008	0.293683	0.401159	DDX3Y	protein_coding
ENSG00000067057.18	755.228	1.66018	0.169629	9.78707	1.27945e-22	1.01683e-20	PFKP	protein_coding
ENSG00000067064.11	6617.04	-0.371456	0.0920945	-4.03342	5.49702e-05	0.000223367	IDI1	protein_coding
ENSG00000067066.17	2891.08	-0.185467	0.0586402	-3.1628	0.00156259	0.00449353	SP100	protein_coding
ENSG00000067082.15	5811.08	-0.278445	0.0973024	-2.86165	0.00421446	0.0108121	KLF6	protein_coding
ENSG00000067113.17	2148.59	-0.321362	0.10535	-3.05042	0.00228524	0.00629839	PLPP1	protein_coding
ENSG00000067141.17	1357.31	0.607652	0.0795857	7.63519	2.25495e-14	5.23688e-13	NEO1	protein_coding
ENSG00000067167.8	12595.6	-0.0924986	0.0710771	-1.30138	0.193127	0.286797	TRAM1	protein_coding
ENSG00000067177.15	153.631	0.171008	0.137671	1.24214	0.214184	0.311921	PHKA1	protein_coding
ENSG00000067182.8	6541.17	-0.35964	0.054162	-6.64008	3.13512e-11	4.32589e-10	TNFRSF1A	protein_coding
ENSG00000067191.16	55.5017	0.815373	0.107067	7.61556	2.62547e-14	6.03627e-13	CACNB1	protein_coding
ENSG00000067208.14	829.563	0.0627044	0.0637029	0.984326	0.324955	0.434703	EVI5	protein_coding
ENSG00000067221.14	917.836	-0.390718	0.0660933	-5.91162	3.38758e-09	3.22651e-08	STOML1	protein_coding
ENSG00000067225.18	8662.25	1.64053	0.138659	11.8314	2.68638e-32	8.08489e-30	PKM	protein_coding
ENSG00000067248.10	1447.17	-0.065738	0.0459908	-1.42937	0.152897	0.237135	DHX29	protein_coding
ENSG00000067334.14	1986.33	0.0704547	0.0463776	1.51916	0.128723	0.205636	DNTTIP2	protein_coding
ENSG00000067365.15	388.691	-0.102806	0.0550298	-1.86818	0.0617373	0.111102	METTL22	protein_coding
ENSG00000067369.14	436.877	0.83505	0.0887922	9.40454	5.22566e-21	3.27424e-19	TP53BP1	protein_coding
ENSG00000067445.21	463.223	-0.529853	0.147177	-3.6001	0.000318092	0.00108062	TRO	protein_coding
ENSG00000067533.6	955.233	0.103381	0.056848	1.81855	0.0689797	0.122041	RRP15	protein_coding
ENSG00000067560.13	14016.3	0.0749168	0.0379429	1.97446	0.0483292	0.0901266	RHOA	protein_coding
ENSG00000067596.12	1638.31	0.203638	0.0414107	4.91753	8.76453e-07	5.22245e-06	DHX8	protein_coding
ENSG00000067601.8	51.8269	0.0481015	0.0667278	0.720861	0.470995	0.579716	PMS2P4	transcribed_unprocessed_pseudogene
ENSG00000067606.17	356.886	-0.075944	0.114014	-0.666095	0.50535	0.611325	PRKCZ	protein_coding
ENSG00000067646.12	165.476	0.237724	0.284623	0.835226	0.40359	0.515879	ZFY	protein_coding
ENSG00000067704.10	6557.22	-0.0130451	0.063274	-0.206168	0.83666	0.8857	IARS2	protein_coding
ENSG00000067715.14	208.77	0.815174	0.232057	3.51282	0.000443376	0.00145651	SYT1	protein_coding
ENSG00000067798.16	302.944	1.20396	0.208053	5.78681	7.17362e-09	6.44941e-08	NAV3	protein_coding
ENSG00000067829.19	2319.57	-0.353713	0.0719136	-4.91858	8.71758e-07	5.1974e-06	IDH3G	protein_coding
ENSG00000067836.13	492.5	-0.498895	0.0842047	-5.9248	3.12685e-09	3.00153e-08	ROGDI	protein_coding
ENSG00000067840.12	96.9239	-0.248564	0.147406	-1.68626	0.091746	0.155473	PDZD4	protein_coding
ENSG00000067842.17	2.59245	-0.0805735	0.269875	-0.298559	0.765277	0.831297	ATP2B3	protein_coding
ENSG00000067900.8	1416.44	0.29968	0.0610055	4.91234	8.99959e-07	5.34603e-06	ROCK1	protein_coding
ENSG00000067955.15	920.898	0.378926	0.0581543	6.51588	7.22645e-11	9.36582e-10	CBFB	protein_coding
ENSG00000067992.16	667.67	0.302687	0.0965279	3.13575	0.00171416	0.0048742	PDK3	protein_coding
ENSG00000068001.14	1956.31	-0.256421	0.0564309	-4.54399	5.51992e-06	2.80092e-05	HYAL2	protein_coding
ENSG00000068024.17	454.834	0.394648	0.0734172	5.37542	7.64052e-08	5.65713e-07	HDAC4	protein_coding
ENSG00000068028.17	951.948	0.0645281	0.0542937	1.1885	0.234636	0.335493	RASSF1	protein_coding
ENSG00000068078.20	3726.99	0.516969	0.129124	4.00365	6.23729e-05	0.000250345	FGFR3	protein_coding
ENSG00000068079.8	2397.18	-0.175737	0.097306	-1.80603	0.070914	0.124926	IFI35	protein_coding
ENSG00000068097.15	493.591	0.357003	0.0498205	7.16579	7.73415e-13	1.3866e-11	HEATR6	protein_coding
ENSG00000068120.15	4355.79	-0.141277	0.0591763	-2.3874	0.0169682	0.0366053	COASY	protein_coding
ENSG00000068137.15	985.012	0.160365	0.0775866	2.06691	0.0387422	0.0746286	PLEKHH3	protein_coding
ENSG00000068305.17	1093.08	0.0609331	0.0786231	0.775003	0.438338	0.549055	MEF2A	protein_coding
ENSG00000068308.14	2622.92	-0.1506	0.0409309	-3.67938	0.000233801	0.000820383	OTUD5	protein_coding
ENSG00000068323.17	2055.11	0.164403	0.0468476	3.50932	0.000449256	0.00147389	TFE3	protein_coding
ENSG00000068354.16	592.396	-0.0509602	0.0467681	-1.08964	0.275873	0.381631	TBC1D25	protein_coding
ENSG00000068366.20	14096.6	0.150088	0.187175	0.801859	0.422635	0.534123	ACSL4	protein_coding
ENSG00000068383.19	674.037	0.141132	0.0641453	2.2002	0.0277929	0.0560942	INPP5A	protein_coding
ENSG00000068394.11	1192.97	-0.102625	0.052318	-1.96156	0.0498136	0.0925049	GPKOW	protein_coding
ENSG00000068400.13	1972.55	-0.0176197	0.0404198	-0.435918	0.662897	0.748564	GRIPAP1	protein_coding
ENSG00000068438.15	929.326	0.14772	0.0529618	2.78918	0.00528415	0.0131663	FTSJ1	protein_coding
ENSG00000068489.13	418.982	1.18901	0.117403	10.1276	4.16771e-24	4.03763e-22	PRR11	protein_coding
ENSG00000068615.19	102.699	0.193738	0.192515	1.00635	0.314246	0.423466	REEP1	protein_coding
ENSG00000068650.18	1923.63	0.470036	0.0896743	5.24159	1.59199e-07	1.1056e-06	ATP11A	protein_coding
ENSG00000068654.16	1674.81	0.130293	0.0496046	2.62664	0.00862321	0.0202299	POLR1A	protein_coding
ENSG00000068697.7	11744.4	-0.114597	0.0490411	-2.33676	0.0194519	0.0412674	LAPTM4A	protein_coding
ENSG00000068724.17	1408.85	-0.00915195	0.0772193	-0.118519	0.905657	0.935694	TTC7A	protein_coding
ENSG00000068745.15	1922.76	0.10808	0.0560839	1.92711	0.0539661	0.0989501	IP6K2	protein_coding
ENSG00000068781.21	0.447305	0.301776	0.417626	0.722599	0.469926	0.578867	STON1-GTF2A1L	protein_coding
ENSG00000068784.13	513.933	0.00625549	0.0530231	0.117977	0.906086	0.935995	SRBD1	protein_coding
ENSG00000068796.19	584.424	0.640237	0.0495941	12.9096	3.97583e-38	3.24402e-35	KIF2A	protein_coding
ENSG00000068831.19	298.869	-0.539301	0.140372	-3.84193	0.00012207	0.000457585	RASGRP2	protein_coding
ENSG00000068878.15	3346.48	-0.0580793	0.043936	-1.32191	0.186199	0.278525	PSME4	protein_coding
ENSG00000068885.15	236.333	0.802311	0.0852178	9.41483	4.73858e-21	2.98946e-19	IFT80	protein_coding
ENSG00000068903.20	2525.66	-0.257691	0.0542302	-4.7518	2.01615e-06	1.11252e-05	SIRT2	protein_coding
ENSG00000068912.14	2635.68	0.0064811	0.0468123	0.138449	0.889886	0.924586	ERLEC1	protein_coding
ENSG00000068971.14	640.21	-0.139701	0.0551698	-2.53219	0.0113351	0.0257067	PPP2R5B	protein_coding
ENSG00000068976.14	26.9363	-0.220743	0.113717	-1.94115	0.0522396	0.0962408	PYGM	protein_coding
ENSG00000068985.5	61	2.58311	0.49197	5.25054	1.51652e-07	1.05739e-06	PAGE1	protein_coding
ENSG00000069011.16	260.307	1.15068	0.2754	4.17822	2.93803e-05	0.000126912	PITX1	protein_coding
ENSG00000069018.19	1.49363	1.36094	0.310174	4.38766	1.14576e-05	5.43524e-05	TRPC7	protein_coding
ENSG00000069020.18	963.555	0.236063	0.0994042	2.37478	0.0175593	0.0377384	MAST4	protein_coding
ENSG00000069122.19	877.205	-0.383832	0.0935459	-4.10314	4.07582e-05	0.000170699	ADGRF5	protein_coding
ENSG00000069188.17	115.21	-0.451475	0.243515	-1.854	0.0637397	0.114168	SDK2	protein_coding
ENSG00000069206.15	0.168816	-0.46685	0.642687	-0.726403	0.467592		ADAM7	protein_coding
ENSG00000069248.12	1580.05	0.199538	0.0505072	3.95069	7.7925e-05	0.000305648	NUP133	protein_coding
ENSG00000069275.13	15277.9	0.0195291	0.0558441	0.349707	0.726559	0.800677	NUCKS1	protein_coding
ENSG00000069329.18	2814.91	0.273368	0.0540271	5.05984	4.19606e-07	2.66874e-06	VPS35	protein_coding
ENSG00000069345.12	2891.95	-0.320026	0.0633694	-5.05017	4.41409e-07	2.79339e-06	DNAJA2	protein_coding
ENSG00000069399.15	3041.67	-0.0682167	0.0944554	-0.72221	0.470165	0.579056	BCL3	protein_coding
ENSG00000069424.15	1340.72	-0.806544	0.155261	-5.19477	2.0497e-07	1.39111e-06	KCNAB2	protein_coding
ENSG00000069431.11	1152.39	-0.88442	0.150831	-5.86363	4.52859e-09	4.22236e-08	ABCC9	protein_coding
ENSG00000069482.7	10.0306	1.16042	0.339358	3.41945	0.000627486	0.0019877	GAL	protein_coding
ENSG00000069493.15	157.271	0.48696	0.116945	4.16401	3.12706e-05	0.000134366	CLEC2D	protein_coding
ENSG00000069509.6	363.761	0.252455	0.0594848	4.24403	2.19542e-05	9.74599e-05	FUNDC1	protein_coding
ENSG00000069535.14	10802.3	-0.581052	0.0895775	-6.48659	8.78037e-11	1.11941e-09	MAOB	protein_coding
ENSG00000069667.16	1469.85	-0.672326	0.108556	-6.19338	5.88877e-10	6.49498e-09	RORA	protein_coding
ENSG00000069696.7	42.1578	-0.0875165	0.136148	-0.642805	0.520351	0.624873	DRD4	protein_coding
ENSG00000069702.11	1109.94	-0.466224	0.124214	-3.75338	0.000174468	0.000629145	TGFBR3	protein_coding
ENSG00000069764.10	2.89939	0.474958	0.199498	2.38077	0.0172767	0.0371987	PLA2G10	protein_coding
ENSG00000069812.11	34.8393	0.224744	0.215061	1.04502	0.296012	0.403695	HES2	protein_coding
ENSG00000069849.11	1428.15	0.569226	0.103331	5.50877	3.61345e-08	2.84955e-07	ATP1B3	protein_coding
ENSG00000069869.16	2006.03	-0.243139	0.106624	-2.28035	0.0225871	0.0469477	NEDD4	protein_coding
ENSG00000069943.10	242.603	0.0771797	0.0660721	1.16811	0.242761	0.344748	PIGB	protein_coding
ENSG00000069956.12	2682.47	0.15866	0.0658155	2.41068	0.015923	0.0346004	MAPK6	protein_coding
ENSG00000069966.19	1545.77	-0.431511	0.0965462	-4.46948	7.8411e-06	3.86601e-05	GNB5	protein_coding
ENSG00000069974.16	1254.69	-0.114483	0.0888361	-1.28869	0.197505	0.292081	RAB27A	protein_coding
ENSG00000069998.12	1968.52	-0.233936	0.0569127	-4.11044	3.94898e-05	0.000165841	HDHD5	protein_coding
ENSG00000070010.19	1969.37	-0.139834	0.0548258	-2.55052	0.0107563	0.0245562	UFD1	protein_coding
ENSG00000070018.9	2240.55	-0.206779	0.0814136	-2.53985	0.0110899	0.0252238	LRP6	protein_coding
ENSG00000070019.5	147.454	0.811316	0.302303	2.68378	0.00727946	0.0174181	GUCY2C	protein_coding
ENSG00000070031.4	7.16016	-0.489185	0.187185	-2.61338	0.00896509	0.020921	SCT	protein_coding
ENSG00000070047.13	2190.14	0.0362285	0.0467878	0.774315	0.438744	0.549452	PHRF1	protein_coding
ENSG00000070061.16	1997.62	0.507551	0.0827859	6.13089	8.73905e-10	9.32767e-09	ELP1	protein_coding
ENSG00000070081.17	3314.07	-0.0215563	0.0876855	-0.245836	0.805809	0.862617	NUCB2	protein_coding
ENSG00000070087.14	632.768	0.970749	0.168577	5.7585	8.48625e-09	7.5245e-08	PFN2	protein_coding
ENSG00000070159.14	2021.21	-0.206567	0.0737047	-2.80263	0.00506881	0.0127039	PTPN3	protein_coding
ENSG00000070182.21	61.0221	0.662189	0.15358	4.31168	1.62015e-05	7.42013e-05	SPTB	protein_coding
ENSG00000070190.13	58.0616	0.756429	0.13948	5.42323	5.85325e-08	4.42878e-07	DAPP1	protein_coding
ENSG00000070193.5	4.02584	0.0202367	0.271916	0.0744227	0.940674	0.960882	FGF10	protein_coding
ENSG00000070214.16	3487.07	0.00206571	0.0665426	0.0310435	0.975235	0.984108	SLC44A1	protein_coding
ENSG00000070269.14	479.509	0.0228928	0.0681941	0.335701	0.737097	0.809039	TMEM260	protein_coding
ENSG00000070366.14	341.559	0.355496	0.0966914	3.6766	0.000236361	0.000828572	SMG6	protein_coding
ENSG00000070367.16	1318.49	0.134134	0.0531948	2.52156	0.0116835	0.0263892	EXOC5	protein_coding
ENSG00000070371.16	618.881	-0.551014	0.114509	-4.81197	1.49448e-06	8.50743e-06	CLTCL1	protein_coding
ENSG00000070388.11	11.8481	-0.166732	0.193107	-0.863418	0.387907	0.500256	FGF22	protein_coding
ENSG00000070404.10	1495.36	0.434532	0.17065	2.54634	0.010886	0.0248185	FSTL3	protein_coding
ENSG00000070413.20	4644.71	0.00892028	0.0553599	0.161133	0.871989	0.911512	DGCR2	protein_coding
ENSG00000070423.18	1754.34	-0.277312	0.0593306	-4.67402	2.95365e-06	1.58257e-05	RNF126	protein_coding
ENSG00000070444.15	427.036	0.133374	0.0536118	2.48777	0.0128545	0.0286657	MNT	protein_coding
ENSG00000070476.15	1149.83	0.100629	0.0475918	2.11442	0.0344793	0.0674633	ZXDC	protein_coding
ENSG00000070495.15	1119.38	0.0818438	0.0709211	1.15401	0.248495	0.351234	JMJD6	protein_coding
ENSG00000070501.12	916.321	-0.351527	0.0946456	-3.71414	0.000203896	0.000723747	POLB	protein_coding
ENSG00000070526.15	10.0594	0.189493	0.183825	1.03084	0.302618	0.410842	ST6GALNAC1	protein_coding
ENSG00000070540.13	594.787	-0.0594594	0.0980108	-0.606662	0.544075	0.646164	WIPI1	protein_coding
ENSG00000070601.10	153.023	0.0279065	0.211843	0.131732	0.895196	0.928196	FRMPD1	protein_coding
ENSG00000070610.14	2172.37	-0.0163669	0.0531816	-0.307755	0.758268	0.825641	GBA2	protein_coding
ENSG00000070614.15	5973.52	-0.194995	0.0729677	-2.67234	0.00753237	0.0179449	NDST1	protein_coding
ENSG00000070669.17	7.57154	0.847468	0.172036	4.9261	8.38892e-07	5.02227e-06	ASNS	protein_coding
ENSG00000070718.12	364.37	0.484508	0.0726915	6.66525	2.6421e-11	3.6886e-10	AP3M2	protein_coding
ENSG00000070729.14	5.2219	0.578495	0.21535	2.6863	0.00722481	0.0173019	CNGB1	protein_coding
ENSG00000070731.11	35.5897	0.470963	0.190552	2.47158	0.0134518	0.0298039	ST6GALNAC2	protein_coding
ENSG00000070748.19	0.253826	0.413934	0.638769	0.648018	0.516974	0.621781	CHAT	protein_coding
ENSG00000070756.17	41744.3	0.0393681	0.0941116	0.418313	0.675719	0.759447	PABPC1	protein_coding
ENSG00000070759.17	190.966	0.030578	0.0846082	0.361407	0.717795	0.79369	TESK2	protein_coding
ENSG00000070761.8	934.861	-0.326382	0.0539824	-6.04607	1.48418e-09	1.515e-08	CFAP20	protein_coding
ENSG00000070770.10	824.417	-0.0523426	0.0557544	-0.938807	0.34783	0.458755	CSNK2A2	protein_coding
ENSG00000070778.13	518.71	-0.114339	0.080931	-1.41279	0.157717	0.243305	PTPN21	protein_coding
ENSG00000070785.17	1083.8	-0.226981	0.0641483	-3.53839	0.000402579	0.00133588	EIF2B3	protein_coding
ENSG00000070808.16	25.2193	-0.250812	0.247025	-1.01533	0.309949	0.418767	CAMK2A	protein_coding
ENSG00000070814.22	1651.22	0.348816	0.0620732	5.61943	1.91584e-08	1.59329e-07	TCOF1	protein_coding
ENSG00000070831.17	6154.88	0.161166	0.0425491	3.78778	0.000152001	0.000556755	CDC42	protein_coding
ENSG00000070882.13	416.206	0.780405	0.0983226	7.93719	2.06809e-15	5.65406e-14	OSBPL3	protein_coding
ENSG00000070886.12	1.09026	0.187811	0.284624	0.659857	0.509346	0.614862	EPHA8	protein_coding
ENSG00000070915.10	3.84991	0.469129	0.190076	2.46812	0.0135826	0.0300611	SLC12A3	protein_coding
ENSG00000070950.10	485.497	0.348506	0.0540301	6.45022	1.11685e-10	1.40388e-09	RAD18	protein_coding
ENSG00000070961.16	1493.25	0.464132	0.0758	6.12311	9.17645e-10	9.74918e-09	ATP2B1	protein_coding
ENSG00000070985.13	3.12215	0.6382	0.248487	2.56835	0.0102185	0.0234714	TRPM5	protein_coding
ENSG00000071051.14	865.973	0.886758	0.122843	7.21863	5.2515e-13	9.66512e-12	NCK2	protein_coding
ENSG00000071054.16	5148.24	0.459662	0.0620545	7.4074	1.28803e-13	2.62444e-12	MAP4K4	protein_coding
ENSG00000071073.13	1167.96	0.372425	0.0715665	5.2039	1.9515e-07	1.33011e-06	MGAT4A	protein_coding
ENSG00000071082.11	24329.9	-0.170379	0.0826127	-2.06238	0.0391718	0.0753496	RPL31	protein_coding
ENSG00000071127.17	7954.4	0.0486677	0.0502779	0.967975	0.333057	0.44346	WDR1	protein_coding
ENSG00000071189.21	957.613	0.0659833	0.0570223	1.15715	0.247211	0.349735	SNX13	protein_coding
ENSG00000071203.9	0.0977044	0.20162	1.25149	0.161103	0.872012		MS4A12	protein_coding
ENSG00000071205.12	274.148	-0.354757	0.124647	-2.84609	0.00442599	0.0112736	ARHGAP10	protein_coding
ENSG00000071242.12	762.063	-0.398942	0.116856	-3.41397	0.000640232	0.00202388	RPS6KA2	protein_coding
ENSG00000071243.16	267.062	0.0871347	0.0523695	1.66384	0.0961434	0.161664	ING3	protein_coding
ENSG00000071246.11	280.299	0.278958	0.0980335	2.84554	0.00443367	0.0112893	VASH1	protein_coding
ENSG00000071282.12	750.824	0.17589	0.0940004	1.87116	0.0613224	0.110442	LMCD1	protein_coding
ENSG00000071462.12	3209.66	-0.178755	0.0574121	-3.11354	0.00184859	0.00521994	BUD23	protein_coding
ENSG00000071537.14	6814.15	-0.218845	0.0720315	-3.03818	0.00238011	0.00652996	SEL1L	protein_coding
ENSG00000071539.14	269.129	1.46898	0.118613	12.3847	3.16408e-35	1.56994e-32	TRIP13	protein_coding
ENSG00000071553.18	6842.07	-0.00348548	0.0583811	-0.0597022	0.952393	0.968295	ATP6AP1	protein_coding
ENSG00000071564.17	1640.79	0.547288	0.0627705	8.71887	2.8099e-18	1.18724e-16	TCF3	protein_coding
ENSG00000071575.11	1320.16	0.334896	0.12479	2.68368	0.00728174	0.0174212	TRIB2	protein_coding
ENSG00000071626.17	3774.84	0.0677819	0.04226	1.60393	0.10873	0.179282	DAZAP1	protein_coding
ENSG00000071655.18	2265.17	-0.269043	0.0700138	-3.84272	0.00012168	0.000456262	MBD3	protein_coding
ENSG00000071677.1	0.154667	-0.155729	0.586648	-0.265455	0.790659		PRLH	protein_coding
ENSG00000071794.16	567.291	0.581549	0.136459	4.26172	2.02858e-05	9.0911e-05	HLTF	protein_coding
ENSG00000071859.15	4280.62	-0.099068	0.0892351	-1.11019	0.266917	0.371846	FAM50A	protein_coding
ENSG00000071889.17	3180.57	-0.410965	0.0688107	-5.97239	2.33798e-09	2.29529e-08	FAM3A	protein_coding
ENSG00000071894.17	4039.57	-0.0366916	0.0699388	-0.524624	0.599845	0.695789	CPSF1	protein_coding
ENSG00000071909.19	21.4476	0.260954	0.2215	1.17812	0.238748	0.340326	MYO3B	protein_coding
ENSG00000071967.12	1075.87	0.0263172	0.135878	0.193683	0.846424	0.893076	CYBRD1	protein_coding
ENSG00000071991.9	56.4411	0.424004	0.258982	1.6372	0.10159	0.169335	CDH19	protein_coding
ENSG00000071994.11	1347.65	0.0133439	0.0579381	0.230313	0.817849	0.871516	PDCD2	protein_coding
ENSG00000072041.17	10.1377	4.80188	0.508505	9.44314	3.6176e-21	2.33851e-19	SLC6A15	protein_coding
ENSG00000072042.13	4887.01	-0.461676	0.0764703	-6.03732	1.56693e-09	1.58975e-08	RDH11	protein_coding
ENSG00000072062.15	5457.68	-0.43237	0.0718385	-6.01864	1.75887e-09	1.76401e-08	PRKACA	protein_coding
ENSG00000072071.16	526.539	-0.238871	0.170815	-1.39842	0.161988	0.248639	ADGRL1	protein_coding
ENSG00000072080.11	4325.56	-0.858633	0.217231	-3.95262	7.7299e-05	0.000303322	SPP2	protein_coding
ENSG00000072110.15	6260.26	0.221198	0.0724955	3.0512	0.00227929	0.00628482	ACTN1	protein_coding
ENSG00000072121.17	947.062	0.224673	0.0488682	4.59753	4.27521e-06	2.21838e-05	ZFYVE26	protein_coding
ENSG00000072133.11	26.0953	1.19509	0.317246	3.7671	0.000165157	0.000598861	RPS6KA6	protein_coding
ENSG00000072134.15	215.321	0.527978	0.105331	5.01254	5.37154e-07	3.3383e-06	EPN2	protein_coding
ENSG00000072135.13	2181.67	-0.194417	0.0435049	-4.46885	7.86426e-06	3.87483e-05	PTPN18	protein_coding
ENSG00000072163.20	1700.73	-0.782477	0.0970703	-8.06093	7.57148e-16	2.22937e-14	LIMS2	protein_coding
ENSG00000072182.13	2.1796	0.905766	0.214033	4.2319	2.31722e-05	0.000102335	ASIC4	protein_coding
ENSG00000072195.15	64.3342	1.83814	0.213251	8.61959	6.71946e-18	2.68757e-16	SPEG	protein_coding
ENSG00000072201.14	264.145	0.372356	0.105539	3.52815	0.000418479	0.00138202	LNX1	protein_coding
ENSG00000072210.19	15190.7	-0.408739	0.0960649	-4.25482	2.09213e-05	9.34167e-05	ALDH3A2	protein_coding
ENSG00000072274.13	3941.15	0.407568	0.0868993	4.69011	2.73058e-06	1.47353e-05	TFRC	protein_coding
ENSG00000072310.17	9016.17	-0.308116	0.111521	-2.76285	0.00572995	0.0141265	SREBF1	protein_coding
ENSG00000072315.3	22.6681	-0.289788	0.262128	-1.10552	0.268933	0.374102	TRPC5	protein_coding
ENSG00000072364.13	3908.56	-0.394837	0.0639329	-6.17581	6.58269e-10	7.172e-09	AFF4	protein_coding
ENSG00000072401.15	540.638	0.301974	0.0569651	5.30104	1.15148e-07	8.22023e-07	UBE2D1	protein_coding
ENSG00000072415.10	1048.88	-0.0932245	0.0584139	-1.59593	0.110504	0.181579	MPP5	protein_coding
ENSG00000072422.17	1261.4	1.01825	0.187845	5.42071	5.9364e-08	4.48399e-07	RHOBTB1	protein_coding
ENSG00000072501.19	3237.75	0.332411	0.0673312	4.93695	7.93541e-07	4.76943e-06	SMC1A	protein_coding
ENSG00000072506.13	6216.11	-0.787054	0.0768204	-10.2454	1.24139e-24	1.29093e-22	HSD17B10	protein_coding
ENSG00000072518.21	1293.89	0.328991	0.0510276	6.44732	1.13844e-10	1.42955e-09	MARK2	protein_coding
ENSG00000072571.20	389.282	1.1278	0.110466	10.2095	1.7984e-24	1.82914e-22	HMMR	protein_coding
ENSG00000072609.18	767.249	0.167079	0.0705549	2.36807	0.0178811	0.0383391	CHFR	protein_coding
ENSG00000072657.9	111.726	0.485214	0.305963	1.58586	0.112772	0.184537	TRHDE	protein_coding
ENSG00000072682.19	1533.6	0.0752027	0.0999216	0.752617	0.45168	0.561895	P4HA2	protein_coding
ENSG00000072694.21	186.439	-0.348469	0.187462	-1.85888	0.0630442	0.113093	FCGR2B	protein_coding
ENSG00000072736.19	503.639	0.26987	0.0917184	2.94237	0.00325711	0.00861609	NFATC3	protein_coding
ENSG00000072756.17	458.246	-0.12353	0.0476008	-2.59512	0.00945568	0.0219113	TRNT1	protein_coding
ENSG00000072778.20	22602.6	-0.682346	0.0767475	-8.89079	6.06749e-19	2.82716e-17	ACADVL	protein_coding
ENSG00000072786.13	978.339	0.127522	0.0695222	1.83426	0.0666156	0.118516	STK10	protein_coding
ENSG00000072803.17	1871.55	0.169306	0.0536493	3.15578	0.00160067	0.00458582	FBXW11	protein_coding
ENSG00000072818.12	309.739	0.068308	0.117978	0.578991	0.562595	0.662481	ACAP1	protein_coding
ENSG00000072832.15	266.442	0.729181	0.154782	4.71101	2.4649e-06	1.34219e-05	CRMP1	protein_coding
ENSG00000072840.13	426.446	1.01464	0.196622	5.16039	2.46434e-07	1.64451e-06	EVC	protein_coding
ENSG00000072849.11	1797.57	-0.383366	0.0619127	-6.19205	5.9387e-10	6.54809e-09	DERL2	protein_coding
ENSG00000072858.11	60.929	0.560236	0.134362	4.16959	3.05145e-05	0.000131438	SIDT1	protein_coding
ENSG00000072864.16	334.348	0.732139	0.0667305	10.9716	5.23521e-28	8.1106e-26	NDE1	protein_coding
ENSG00000072952.19	230.302	-0.158998	0.118706	-1.33943	0.180432	0.271424	IRAG1	protein_coding
ENSG00000072954.7	603.11	-0.454654	0.0949762	-4.78703	1.6927e-06	9.50612e-06	TMEM38A	protein_coding
ENSG00000072958.9	4467.15	-0.345797	0.0527558	-6.55468	5.57608e-11	7.36729e-10	AP1M1	protein_coding
ENSG00000073008.15	2971.68	-0.359172	0.0688547	-5.21637	1.82461e-07	1.25036e-06	PVR	protein_coding
ENSG00000073050.12	983.803	0.218918	0.0587368	3.7271	0.000193692	0.000691445	XRCC1	protein_coding
ENSG00000073060.16	15795.9	-0.300538	0.0861797	-3.48734	0.000487851	0.00158629	SCARB1	protein_coding
ENSG00000073067.14	18.1025	1.22271	0.191604	6.38143	1.7544e-10	2.12286e-09	CYP2W1	protein_coding
ENSG00000073111.14	646.154	1.62253	0.124612	13.0207	9.33713e-39	8.36174e-36	MCM2	protein_coding
ENSG00000073146.16	53.1257	-0.579998	0.158257	-3.6649	0.000247432	0.000863179	MOV10L1	protein_coding
ENSG00000073150.14	1095.24	-0.37486	0.171818	-2.18173	0.0291293	0.0583556	PANX2	protein_coding
ENSG00000073169.14	2784.45	-0.766797	0.0771869	-9.93428	2.95294e-23	2.53325e-21	SELENOO	protein_coding
ENSG00000073282.14	34.7391	0.164195	0.183723	0.893708	0.371478	0.48345	TP63	protein_coding
ENSG00000073331.18	382.911	-0.0571833	0.0929134	-0.615447	0.53826	0.640854	ALPK1	protein_coding
ENSG00000073350.14	3880.17	0.133536	0.0739148	1.80662	0.0708212	0.124788	LLGL2	protein_coding
ENSG00000073417.15	1464.75	-0.106065	0.0595038	-1.78249	0.0746693	0.130554	PDE8A	protein_coding
ENSG00000073464.13	514.082	0.117075	0.071258	1.64297	0.100388	0.167704	CLCN4	protein_coding
ENSG00000073536.18	725.936	0.0930397	0.0818713	1.13641	0.255783	0.359583	NLE1	protein_coding
ENSG00000073578.17	702.013	-0.879684	0.09383	-9.37529	6.89826e-21	4.24261e-19	SDHA	protein_coding
ENSG00000073584.20	238.637	0.160049	0.0689347	2.32175	0.0202463	0.042733	SMARCE1	protein_coding
ENSG00000073598.6	0.857677	0.56703	0.22966	2.469	0.013549	0.029992	FNDC8	protein_coding
ENSG00000073605.18	1023.82	-0.098153	0.110329	-0.889638	0.37366	0.485739	GSDMB	protein_coding
ENSG00000073614.13	1403.75	0.135193	0.0489499	2.76187	0.0057471	0.0141603	KDM5A	protein_coding
ENSG00000073670.14	39.3504	0.240302	0.170826	1.40671	0.159515	0.245499	ADAM11	protein_coding
ENSG00000073711.11	150.971	0.868122	0.122443	7.09001	1.34105e-12	2.30845e-11	PPP2R3A	protein_coding
ENSG00000073712.15	2445.31	-0.219353	0.0708522	-3.09593	0.00196198	0.00549783	FERMT2	protein_coding
ENSG00000073734.10	3875.94	-0.957742	0.195835	-4.89056	1.00551e-06	5.91369e-06	ABCB11	protein_coding
ENSG00000073737.17	71.7336	0.161057	0.138622	1.16184	0.2453	0.347627	DHRS9	protein_coding
ENSG00000073754.6	589.126	-0.884139	0.247458	-3.57288	0.000353077	0.00118728	CD5L	protein_coding
ENSG00000073756.12	47.5198	0.742452	0.182114	4.07686	4.56487e-05	0.000189217	PTGS2	protein_coding
ENSG00000073792.16	855.429	1.18725	0.190876	6.22002	4.97091e-10	5.56284e-09	IGF2BP2	protein_coding
ENSG00000073803.14	1821.17	0.0143838	0.0749394	0.191939	0.84779	0.89395	MAP3K13	protein_coding
ENSG00000073849.16	30990.3	-0.341613	0.0943307	-3.62144	0.000292965	0.00100531	ST6GAL1	protein_coding
ENSG00000073861.3	44.8112	0.0247352	0.132236	0.187054	0.851618	0.896496	TBX21	protein_coding
ENSG00000073905.8	5.68352	0.177528	0.113107	1.56956	0.116518	0.189646	VDAC1P1	processed_pseudogene
ENSG00000073910.22	1224.48	-0.216528	0.0885253	-2.44594	0.0144474	0.031734	FRY	protein_coding
ENSG00000073921.18	5236.35	0.111266	0.0435635	2.55411	0.0106459	0.02433	PICALM	protein_coding
ENSG00000073969.18	1471.14	0.145723	0.0457147	3.18765	0.00143433	0.00417143	NSF	protein_coding
ENSG00000074047.22	36.2326	0.796255	0.195994	4.06265	4.85195e-05	0.000199831	GLI2	protein_coding
ENSG00000074054.20	1519.41	0.10293	0.0491834	2.09278	0.0363691	0.0706805	CLASP1	protein_coding
ENSG00000074071.15	2806.44	-0.459552	0.0793923	-5.78837	7.10717e-09	6.4022e-08	MRPS34	protein_coding
ENSG00000074181.9	2241.2	0.0971099	0.121024	0.8024	0.422322	0.533801	NOTCH3	protein_coding
ENSG00000074201.9	3231.51	-0.214056	0.0577549	-3.70628	0.000210322	0.000743898	CLNS1A	protein_coding
ENSG00000074211.14	187.882	0.396037	0.329063	1.20353	0.228772	0.328863	PPP2R2C	protein_coding
ENSG00000074219.14	696.734	0.801426	0.116086	6.90374	5.06503e-12	7.90364e-11	TEAD2	protein_coding
ENSG00000074266.22	532.595	0.265561	0.0463915	5.72435	1.03831e-08	9.07062e-08	EED	protein_coding
ENSG00000074276.10	1508.39	-0.47739	0.250667	-1.90448	0.0568473	0.103407	CDHR2	protein_coding
ENSG00000074317.11	1.46837	0.59602	0.286242	2.08223	0.0373216	0.0722807	SNCB	protein_coding
ENSG00000074319.13	2612.83	0.0239989	0.0381084	0.629753	0.528856	0.632413	TSG101	protein_coding
ENSG00000074356.17	939.019	0.0832482	0.0535313	1.55513	0.119915	0.194192	NCBP3	protein_coding
ENSG00000074370.18	584.345	0.242355	0.132015	1.83581	0.0663858	0.118164	ATP2A3	protein_coding
ENSG00000074410.14	1243.95	-0.184737	0.250145	-0.738521	0.460198	0.56975	CA12	protein_coding
ENSG00000074416.14	5927.8	-0.218121	0.114922	-1.89799	0.0576974	0.104745	MGLL	protein_coding
ENSG00000074527.13	648.35	0.249498	0.119289	2.09154	0.0364797	0.0708598	NTN4	protein_coding
ENSG00000074582.15	1087.28	-0.354588	0.054903	-6.45843	1.05794e-10	1.33531e-09	BCS1L	protein_coding
ENSG00000074590.13	783.727	0.46598	0.0780678	5.96892	2.3883e-09	2.33906e-08	NUAK1	protein_coding
ENSG00000074603.19	842.638	0.231361	0.0504939	4.58196	4.6063e-06	2.37709e-05	DPP8	protein_coding
ENSG00000074621.14	268.092	0.131658	0.0872651	1.50871	0.131373	0.209231	SLC24A1	protein_coding
ENSG00000074657.14	488.155	0.833647	0.105086	7.93298	2.1395e-15	5.84061e-14	ZNF532	protein_coding
ENSG00000074660.16	424.698	-0.339	0.0677595	-5.00299	5.64475e-07	3.49332e-06	SCARF1	protein_coding
ENSG00000074695.6	8039.87	-0.125151	0.0695462	-1.79953	0.0719343	0.126507	LMAN1	protein_coding
ENSG00000074696.13	7701.61	-0.237988	0.0673107	-3.53567	0.000406745	0.00134787	HACD3	protein_coding
ENSG00000074706.13	51.5899	0.40121	0.132239	3.03398	0.00241349	0.00661217	IPCEF1	protein_coding
ENSG00000074755.15	1181.8	-0.0144485	0.062252	-0.232097	0.816463	0.870595	ZZEF1	protein_coding
ENSG00000074771.4	0.296563	0.870382	0.633377	1.37419	0.169382	0.257926	NOX3	protein_coding
ENSG00000074800.16	42502.1	0.453112	0.0908892	4.98532	6.18578e-07	3.79678e-06	ENO1	protein_coding
ENSG00000074803.20	118.061	-0.919185	0.343313	-2.6774	0.0074196	0.0177105	SLC12A1	protein_coding
ENSG00000074842.8	6937.74	-0.381738	0.0704128	-5.42143	5.91257e-08	4.46691e-07	MYDGF	protein_coding
ENSG00000074855.11	444.005	0.268849	0.0929262	2.89314	0.00381409	0.00990465	ANO8	protein_coding
ENSG00000074935.14	473.156	-0.691357	0.091246	-7.57685	3.54054e-14	7.9267e-13	TUBE1	protein_coding
ENSG00000074964.17	4771.31	-0.117965	0.0744325	-1.58485	0.112999	0.184835	ARHGEF10L	protein_coding
ENSG00000074966.11	23.9847	0.00126411	0.116486	0.0108521	0.991341	0.994592	TXK	protein_coding
ENSG00000075035.10	3.93993	-0.202812	0.189221	-1.07183	0.283798	0.390387	WSCD2	protein_coding
ENSG00000075043.19	2.29838	-0.176177	0.280248	-0.628647	0.52958	0.632983	KCNQ2	protein_coding
ENSG00000075073.15	18.6103	0.397133	0.177157	2.2417	0.0249805	0.0512035	TACR2	protein_coding
ENSG00000075089.9	719.725	0.184638	0.0501929	3.67857	0.000234548	0.000822689	ACTR6	protein_coding
ENSG00000075131.10	179.126	0.452159	0.0656019	6.89246	5.48338e-12	8.53107e-11	TIPIN	protein_coding
ENSG00000075142.14	1122.97	0.108535	0.0996179	1.08951	0.275928	0.381677	SRI	protein_coding
ENSG00000075151.21	2032.65	0.165132	0.062787	2.63003	0.00853777	0.0200602	EIF4G3	protein_coding
ENSG00000075188.9	401.657	0.475509	0.05396	8.81224	1.22669e-18	5.5129e-17	NUP37	protein_coding
ENSG00000075213.11	61.8026	1.6572	0.194139	8.53614	1.38783e-17	5.30802e-16	SEMA3A	protein_coding
ENSG00000075218.19	251.546	1.4444	0.123141	11.7297	8.98045e-32	2.42452e-29	GTSE1	protein_coding
ENSG00000075223.14	112.697	1.6636	0.211336	7.87182	3.4951e-15	9.19266e-14	SEMA3C	protein_coding
ENSG00000075234.17	7948.8	-0.685804	0.0838786	-8.17615	2.93048e-16	9.3564e-15	TTC38	protein_coding
ENSG00000075239.14	9978.98	-0.83625	0.0888869	-9.40802	5.05572e-21	3.17861e-19	ACAT1	protein_coding
ENSG00000075240.17	3177.85	-0.702092	0.130208	-5.39206	6.9653e-08	5.19595e-07	GRAMD4	protein_coding
ENSG00000075275.18	709.279	0.396107	0.135204	2.92971	0.00339283	0.00892944	CELSR1	protein_coding
ENSG00000075290.8	3.13698	-0.446945	0.251721	-1.77555	0.0758063	0.132208	WNT8B	protein_coding
ENSG00000075292.19	3054.66	0.0170142	0.0356382	0.477416	0.633066	0.724256	ZNF638	protein_coding
ENSG00000075303.13	526.917	0.1486	0.0608123	2.44359	0.0145421	0.0319138	SLC25A40	protein_coding
ENSG00000075336.12	781.335	-0.0648562	0.0492181	-1.31773	0.187594	0.280155	TIMM21	protein_coding
ENSG00000075340.23	24.0939	0.272975	0.166218	1.64227	0.100533	0.167907	ADD2	protein_coding
ENSG00000075388.4	2.01557	2.68757	0.57715	4.65662	3.21443e-06	1.70975e-05	FGF4	protein_coding
ENSG00000075391.17	732.623	0.520464	0.089363	5.82415	5.74033e-09	5.25999e-08	RASAL2	protein_coding
ENSG00000075399.14	718.225	-0.431743	0.0713631	-6.04995	1.44893e-09	1.4815e-08	VPS9D1	protein_coding
ENSG00000075407.18	558.254	0.392128	0.0597243	6.56563	5.1814e-11	6.88547e-10	ZNF37A	protein_coding
ENSG00000075413.19	1620.02	0.0394253	0.0422558	0.933014	0.350813	0.462025	MARK3	protein_coding
ENSG00000075415.13	17788.2	-0.267283	0.0521549	-5.12479	2.97866e-07	1.95859e-06	SLC25A3	protein_coding
ENSG00000075420.13	3609.9	0.445214	0.0709119	6.27842	3.42039e-10	3.93072e-09	FNDC3B	protein_coding
ENSG00000075426.12	2272.25	0.24326	0.0952948	2.55271	0.0106888	0.0244159	FOSL2	protein_coding
ENSG00000075429.9	1.1997	0.811021	0.287032	2.82554	0.00472008	0.011937	CACNG5	protein_coding
ENSG00000075461.6	182.967	1.27836	0.305631	4.18269	2.88076e-05	0.000124625	CACNG4	protein_coding
ENSG00000075539.15	871.973	0.178206	0.0580371	3.07055	0.00213665	0.00593833	FRYL	protein_coding
ENSG00000075568.17	2153.88	0.219413	0.0491613	4.46312	8.07735e-06	3.96917e-05	TMEM131	protein_coding
ENSG00000075618.18	1633.55	0.733455	0.11779	6.22682	4.75988e-10	5.34787e-09	FSCN1	protein_coding
ENSG00000075624.17	125631	-0.0355595	0.0566369	-0.62785	0.530102	0.633379	ACTB	protein_coding
ENSG00000075643.6	1647.67	-0.476029	0.0877148	-5.42701	5.73066e-08	4.35276e-07	MOCOS	protein_coding
ENSG00000075651.16	1340.18	0.257188	0.111366	2.30939	0.0209217	0.043964	PLD1	protein_coding
ENSG00000075673.12	3.52159	1.87483	0.470295	3.98651	6.70533e-05	0.000267259	ATP12A	protein_coding
ENSG00000075702.18	336.885	1.09678	0.110694	9.90815	3.83674e-23	3.23847e-21	WDR62	protein_coding
ENSG00000075711.21	1758.45	0.182257	0.0511573	3.56268	0.000367084	0.00122976	DLG1	protein_coding
ENSG00000075785.14	8927.52	-0.000552134	0.0353228	-0.0156311	0.987529	0.992177	RAB7A	protein_coding
ENSG00000075790.12	22.617	-0.371042	0.0782488	-4.74182	2.11806e-06	1.16472e-05	BCAP29	protein_coding
ENSG00000075826.17	209.551	-0.501876	0.0999495	-5.0213	5.13238e-07	3.20377e-06	SEC31B	protein_coding
ENSG00000075856.12	1313.75	0.326214	0.0331943	9.82739	8.58099e-23	6.97054e-21	SART3	protein_coding
ENSG00000075884.14	228.443	-0.00735069	0.116042	-0.0633451	0.949492	0.966764	ARHGAP15	protein_coding
ENSG00000075886.11	20.3205	0.205334	0.196523	1.04483	0.2961	0.403799	TUBA3D	protein_coding
ENSG00000075891.22	7.78002	0.177357	0.329528	0.538214	0.590429	0.687735	PAX2	protein_coding
ENSG00000075914.13	872.886	-0.160799	0.0599156	-2.68376	0.00727995	0.0174181	EXOSC7	protein_coding
ENSG00000075945.13	1275.09	0.06044	0.067126	0.900396	0.36791	0.479792	KIFAP3	protein_coding
ENSG00000075975.17	959.2	0.139622	0.0488144	2.86027	0.00423275	0.0108506	MKRN2	protein_coding
ENSG00000076003.5	1494.67	1.00637	0.0787636	12.777	2.20273e-37	1.61755e-34	MCM6	protein_coding
ENSG00000076043.11	899.97	-0.1789	0.0590454	-3.02986	0.00244665	0.00668951	REXO2	protein_coding
ENSG00000076053.12	613.5	-0.0855645	0.0491036	-1.74253	0.0814161	0.140391	RBM7	protein_coding
ENSG00000076067.13	449.324	0.397791	0.0909658	4.37297	1.22568e-05	5.76505e-05	RBMS2	protein_coding
ENSG00000076108.12	2258.27	0.582118	0.058056	10.0268	1.16177e-23	1.05066e-21	BAZ2A	protein_coding
ENSG00000076201.15	2347.55	0.239199	0.0461151	5.187	2.13706e-07	1.44505e-06	PTPN23	protein_coding
ENSG00000076242.16	1170.7	0.0444985	0.041928	1.06131	0.28855	0.395531	MLH1	protein_coding
ENSG00000076248.11	1873	0.153037	0.0548358	2.79082	0.00525751	0.0131097	UNG	protein_coding
ENSG00000076258.10	1186.73	-0.873839	0.122217	-7.14988	8.68508e-13	1.54426e-11	FMO4	protein_coding
ENSG00000076321.11	647.273	0.0118368	0.0758523	0.156051	0.875993	0.914446	KLHL20	protein_coding
ENSG00000076344.16	16.1741	0.0624194	0.177358	0.35194	0.724883	0.799385	RGS11	protein_coding
ENSG00000076351.13	1063.92	-0.275389	0.0798586	-3.44845	0.000563804	0.00180481	SLC46A1	protein_coding
ENSG00000076356.7	1251.92	0.00918306	0.070776	0.129748	0.896766	0.92921	PLXNA2	protein_coding
ENSG00000076382.17	1181.2	0.648769	0.103198	6.28663	3.24436e-10	3.74955e-09	SPAG5	protein_coding
ENSG00000076513.17	1458.71	0.156157	0.0563574	2.77082	0.00559145	0.0138334	ANKRD13A	protein_coding
ENSG00000076554.15	2343.86	0.0648358	0.0903818	0.717355	0.473155	0.581596	TPD52	protein_coding
ENSG00000076555.15	4044.11	-0.611974	0.105621	-5.79404	6.87151e-09	6.19905e-08	ACACB	protein_coding
ENSG00000076604.15	2031.31	-0.180513	0.0610681	-2.95594	0.00311721	0.00828481	TRAF4	protein_coding
ENSG00000076641.4	995.052	0.475651	0.124447	3.82211	0.000132315	0.000491798	PAG1	protein_coding
ENSG00000076650.7	468.866	0.221006	0.0478198	4.62165	3.807e-06	1.9946e-05	GPATCH1	protein_coding
ENSG00000076662.10	19.9018	0.540485	0.143975	3.75401	0.000174025	0.000627793	ICAM3	protein_coding
ENSG00000076685.19	460.131	0.46273	0.105692	4.3781	1.1972e-05	5.65445e-05	NT5C2	protein_coding
ENSG00000076706.17	2646.39	0.2552	0.0959569	2.65953	0.00782507	0.0185579	MCAM	protein_coding
ENSG00000076716.9	390.021	1.02734	0.208541	4.92631	8.37979e-07	5.01762e-06	GPC4	protein_coding
ENSG00000076770.14	7929.68	0.20693	0.138826	1.49057	0.136075	0.215403	MBNL3	protein_coding
ENSG00000076826.10	2032.8	-0.126245	0.0826882	-1.52676	0.126822	0.20325	CAMSAP3	protein_coding
ENSG00000076864.19	2470.81	0.715186	0.144516	4.94882	7.46643e-07	4.50748e-06	RAP1GAP	protein_coding
ENSG00000076924.12	2671.07	-0.184651	0.0585249	-3.15509	0.00160449	0.00459533	XAB2	protein_coding
ENSG00000076928.18	2968.87	0.193664	0.0506309	3.82501	0.000130768	0.00048676	ARHGEF1	protein_coding
ENSG00000076944.16	1165.53	-0.0632986	0.0865445	-0.7314	0.464535	0.573959	STXBP2	protein_coding
ENSG00000076984.18	1468.56	-0.162062	0.0462849	-3.50139	0.000462833	0.00151312	MAP2K7	protein_coding
ENSG00000077009.13	2.47854	-1.27741	0.344209	-3.71115	0.00020632	0.000731502	NMRK2	protein_coding
ENSG00000077044.11	845.086	0.291432	0.0624914	4.66355	3.10797e-06	1.65673e-05	DGKD	protein_coding
ENSG00000077063.11	123.788	1.12256	0.232177	4.83492	1.33199e-06	7.65843e-06	CTTNBP2	protein_coding
ENSG00000077080.10	7.77422	0.175087	0.192152	0.911188	0.362196	0.473856	ACTL6B	protein_coding
ENSG00000077092.19	129.179	0.154539	0.125934	1.22714	0.219771	0.318505	RARB	protein_coding
ENSG00000077097.15	3249.39	0.351828	0.0435007	8.08786	6.07201e-16	1.82294e-14	TOP2B	protein_coding
ENSG00000077147.16	7113.56	-0.0707793	0.0405278	-1.74644	0.0807353	0.139401	TM9SF3	protein_coding
ENSG00000077150.20	3130.61	-0.0213586	0.0749865	-0.284833	0.775772	0.839314	NFKB2	protein_coding
ENSG00000077152.11	429.946	0.884617	0.0975039	9.07263	1.16177e-19	6.02497e-18	UBE2T	protein_coding
ENSG00000077157.22	937.983	-0.00740591	0.0789909	-0.0937564	0.925303	0.949839	PPP1R12B	protein_coding
ENSG00000077232.18	2260.26	0.445533	0.0616109	7.23139	4.78066e-13	8.89051e-12	DNAJC10	protein_coding
ENSG00000077235.18	2546.99	0.121734	0.0465834	2.61325	0.00896845	0.0209246	GTF3C1	protein_coding
ENSG00000077238.14	2948.98	0.0454335	0.0828026	0.548697	0.583213	0.681116	IL4R	protein_coding
ENSG00000077254.14	1457.01	0.260516	0.0507504	5.13328	2.84737e-07	1.87966e-06	USP33	protein_coding
ENSG00000077264.15	50.6387	-0.515811	0.277494	-1.85882	0.0630525	0.113097	PAK3	protein_coding
ENSG00000077274.9	177.185	3.40398	0.326637	10.4213	1.98245e-25	2.30347e-23	CAPN6	protein_coding
ENSG00000077279.19	13.4327	0.885608	0.245264	3.61083	0.000305219	0.00104219	DCX	protein_coding
ENSG00000077312.9	1892.58	-0.0244033	0.0750227	-0.325279	0.74497	0.815341	SNRPA	protein_coding
ENSG00000077327.16	4.67835	1.98663	0.245371	8.09643	5.65937e-16	1.71307e-14	SPAG6	protein_coding
ENSG00000077348.9	1230.57	-0.239069	0.0808821	-2.95577	0.00311892	0.00828816	EXOSC5	protein_coding
ENSG00000077380.16	1648.53	0.391234	0.0598319	6.53889	6.19786e-11	8.12738e-10	DYNC1I2	protein_coding
ENSG00000077420.16	1099.52	0.12258	0.134492	0.911427	0.362071	0.473742	APBB1IP	protein_coding
ENSG00000077454.16	247.715	0.163213	0.0870042	1.87592	0.0606662	0.109426	LRCH4	protein_coding
ENSG00000077458.13	488.855	0.105626	0.0731796	1.44338	0.148915	0.232056	FAM76B	protein_coding
ENSG00000077463.15	771.07	-0.138106	0.0694237	-1.98932	0.0466657	0.0874642	SIRT6	protein_coding
ENSG00000077498.9	1.17216	0.601968	0.659042	0.913399	0.361033	0.472603	TYR	protein_coding
ENSG00000077514.9	511.009	0.552301	0.0660455	8.36243	6.14381e-17	2.15662e-15	POLD3	protein_coding
ENSG00000077522.14	292.72	0.726077	0.255393	2.84298	0.00446944	0.0113732	ACTN2	protein_coding
ENSG00000077549.19	6557.84	0.0594257	0.0477268	1.24512	0.213086	0.310611	CAPZB	protein_coding
ENSG00000077585.14	683.244	0.368796	0.11607	3.17735	0.00148628	0.00430443	GPR137B	protein_coding
ENSG00000077616.11	68.3725	0.849452	0.172813	4.91544	8.85825e-07	5.2723e-06	NAALAD2	protein_coding
ENSG00000077684.16	1017.21	-0.0445768	0.072295	-0.616597	0.537501	0.640158	JADE1	protein_coding
ENSG00000077713.19	831.665	0.00568603	0.0749572	0.0758571	0.939533	0.960131	SLC25A43	protein_coding
ENSG00000077721.16	2086.22	0.0729347	0.0533431	1.36728	0.171539	0.260501	UBE2A	protein_coding
ENSG00000077782.21	689.102	0.926497	0.149822	6.18398	6.25072e-10	6.85917e-09	FGFR1	protein_coding
ENSG00000077800.13	2.37945	0.0236247	0.21994	0.107414	0.914461	0.941777	FKBP6	protein_coding
ENSG00000077935.17	54.9888	1.39191	0.220063	6.32503	2.53185e-10	2.98146e-09	SMC1B	protein_coding
ENSG00000077942.19	2299.6	1.156	0.173796	6.65151	2.90095e-11	4.0194e-10	FBLN1	protein_coding
ENSG00000077943.8	99.5175	0.23656	0.129544	1.8261	0.0678356	0.12033	ITGA8	protein_coding
ENSG00000077984.6	191.986	-0.0594463	0.149336	-0.398072	0.690577	0.771752	CST7	protein_coding
ENSG00000078018.20	1110.49	-0.102197	0.157684	-0.648112	0.516913	0.621748	MAP2	protein_coding
ENSG00000078043.16	691.067	0.096338	0.0470826	2.04615	0.0407419	0.077868	PIAS2	protein_coding
ENSG00000078053.17	17.9038	0.912412	0.186716	4.88664	1.02573e-06	6.01911e-06	AMPH	protein_coding
ENSG00000078061.13	3555.13	-0.222901	0.0597474	-3.73072	0.000190935	0.000682493	ARAF	protein_coding
ENSG00000078070.13	1713.85	-0.150013	0.0815742	-1.83897	0.0659191	0.11747	MCCC1	protein_coding
ENSG00000078081.8	150.544	1.17566	0.148395	7.92252	2.32752e-15	6.30699e-14	LAMP3	protein_coding
ENSG00000078098.14	99.7354	0.597843	0.191738	3.11802	0.00182071	0.00514713	FAP	protein_coding
ENSG00000078114.19	335.79	1.2399	0.223341	5.5516	2.83067e-08	2.27725e-07	NEBL	protein_coding
ENSG00000078124.12	545.93	0.154481	0.0688076	2.24511	0.0247609	0.0508187	ACER3	protein_coding
ENSG00000078140.14	3516.09	0.0831783	0.0481244	1.7284	0.083916	0.144039	UBE2K	protein_coding
ENSG00000078142.13	889.49	0.148084	0.0437273	3.38654	0.00070779	0.00221463	PIK3C3	protein_coding
ENSG00000078177.14	591.47	0.203598	0.0912481	2.23126	0.0256642	0.0524089	N4BP2	protein_coding
ENSG00000078237.7	115.557	-0.272635	0.0896354	-3.04159	0.0023533	0.00646898	TIGAR	protein_coding
ENSG00000078246.17	584.384	0.454178	0.0609587	7.45059	9.29256e-14	1.93861e-12	TULP3	protein_coding
ENSG00000078269.15	1052.37	0.583602	0.0887945	6.57251	4.94746e-11	6.60087e-10	SYNJ2	protein_coding
ENSG00000078295.17	2.70419	0.214301	0.24461	0.876093	0.38098	0.493245	ADCY2	protein_coding
ENSG00000078304.19	3353.43	-0.225481	0.0501716	-4.4942	6.98323e-06	3.4809e-05	PPP2R5C	protein_coding
ENSG00000078319.10	515.318	-0.402421	0.0577667	-6.96631	3.25361e-12	5.25342e-11	PMS2P1	transcribed_unprocessed_pseudogene
ENSG00000078328.22	1.76231	1.24246	0.251272	4.9447	7.62627e-07	4.59491e-06	RBFOX1	protein_coding
ENSG00000078369.18	9376.8	0.222166	0.0448597	4.95247	7.32789e-07	4.43101e-06	GNB1	protein_coding
ENSG00000078399.19	5.12002	0.353788	0.222435	1.59052	0.111717	0.183178	HOXA9	protein_coding
ENSG00000078401.7	133.799	0.456463	0.141629	3.22295	0.00126878	0.00373673	EDN1	protein_coding
ENSG00000078403.17	991.605	0.316285	0.0638881	4.95061	7.39795e-07	4.47129e-06	MLLT10	protein_coding
ENSG00000078487.17	240.512	-0.507045	0.0973468	-5.20865	1.90224e-07	1.29919e-06	ZCWPW1	protein_coding
ENSG00000078549.15	23.7116	-0.133646	0.200742	-0.665762	0.505564	0.611543	ADCYAP1R1	protein_coding
ENSG00000078579.9	2.26686	2.14842	0.334374	6.42521	1.31688e-10	1.62801e-09	FGF20	protein_coding
ENSG00000078589.13	64.4285	0.731624	0.167918	4.35704	1.31831e-05	6.15752e-05	P2RY10	protein_coding
ENSG00000078596.11	337.756	0.157414	0.141269	1.11428	0.265159	0.369884	ITM2A	protein_coding
ENSG00000078618.22	5109.22	0.0230881	0.0461041	0.500782	0.616524	0.709666	NRDC	protein_coding
ENSG00000078668.14	3192.67	-0.104095	0.0739823	-1.40702	0.159421	0.245377	VDAC3	protein_coding
ENSG00000078674.18	3009.6	0.052381	0.0824547	0.63527	0.525253	0.629244	PCM1	protein_coding
ENSG00000078687.17	601.878	-0.214454	0.0921213	-2.32795	0.0199147	0.0421349	TNRC6C	protein_coding
ENSG00000078699.22	879.65	0.449861	0.0604263	7.44479	9.71019e-14	2.01771e-12	CBFA2T2	protein_coding
ENSG00000078725.13	13.7204	-0.27787	0.262966	-1.05668	0.290659	0.397753	BRINP1	protein_coding
ENSG00000078747.16	2579.88	-0.0774008	0.061028	-1.26828	0.204697	0.300526	ITCH	protein_coding
ENSG00000078795.17	1.95323	0.47127	0.177727	2.65166	0.00800977	0.0189531	PKD2L2	protein_coding
ENSG00000078804.13	3255.25	-0.403812	0.0921198	-4.38355	1.16761e-05	5.52954e-05	TP53INP2	protein_coding
ENSG00000078808.19	7516.15	-0.127811	0.0563919	-2.26647	0.0234227	0.0484485	SDF4	protein_coding
ENSG00000078814.17	130.065	0.49214	0.152538	3.22635	0.00125381	0.00369709	MYH7B	protein_coding
ENSG00000078898.7	346.941	0.734128	0.334607	2.194	0.0282355	0.056844	BPIFB2	protein_coding
ENSG00000078900.15	146.207	0.8568	0.159806	5.36151	8.25276e-08	6.06518e-07	TP73	protein_coding
ENSG00000078902.16	6758.86	-0.488187	0.052167	-9.35815	8.11426e-21	4.91636e-19	TOLLIP	protein_coding
ENSG00000078967.13	719.877	-0.559937	0.0664245	-8.42967	3.46631e-17	1.26892e-15	UBE2D4	protein_coding
ENSG00000079101.16	5.56602	0.451205	0.204493	2.20646	0.0273517	0.0553226	CLUL1	protein_coding
ENSG00000079102.16	64.2212	-0.477587	0.132176	-3.61326	0.000302373	0.00103334	RUNX1T1	protein_coding
ENSG00000079112.10	34.0142	2.88673	0.287504	10.0407	1.01005e-23	9.20252e-22	CDH17	protein_coding
ENSG00000079134.12	696.384	0.263872	0.0551883	4.78129	1.74171e-06	9.75892e-06	THOC1	protein_coding
ENSG00000079150.18	262.629	-0.1683	0.0773839	-2.17487	0.0296398	0.0592231	FKBP7	protein_coding
ENSG00000079156.17	247.878	0.456656	0.129303	3.53169	0.00041292	0.00136649	OSBPL6	protein_coding
ENSG00000079215.14	368.356	0.631862	0.13856	4.56021	5.11022e-06	2.61181e-05	SLC1A3	protein_coding
ENSG00000079246.16	9061.77	0.139861	0.0397684	3.51689	0.000436641	0.00143652	XRCC5	protein_coding
ENSG00000079257.8	150.047	0.406993	0.130154	3.127	0.00176598	0.00500557	LXN	protein_coding
ENSG00000079263.19	121.2	0.547718	0.155862	3.51413	0.000441205	0.00145003	SP140	protein_coding
ENSG00000079277.22	741.844	0.124832	0.0424489	2.94075	0.00327421	0.0086526	MKNK1	protein_coding
ENSG00000079308.19	4268.6	0.215139	0.0828716	2.59606	0.00942999	0.02186	TNS1	protein_coding
ENSG00000079313.15	843.938	0.0780951	0.0673968	1.15873	0.246564	0.349096	REXO1	protein_coding
ENSG00000079332.15	4162.81	-0.113888	0.0410909	-2.7716	0.00557808	0.013804	SAR1A	protein_coding
ENSG00000079335.20	129.51	0.654675	0.0967758	6.76486	1.3344e-11	1.95549e-10	CDC14A	protein_coding
ENSG00000079337.16	273.641	-0.827585	0.0863393	-9.58526	9.22241e-22	6.49941e-20	RAPGEF3	protein_coding
ENSG00000079385.23	3152.8	-0.468977	0.100513	-4.66585	3.07337e-06	1.64019e-05	CEACAM1	protein_coding
ENSG00000079387.14	422.233	0.534626	0.0439067	12.1764	4.15173e-34	1.69377e-31	SENP1	protein_coding
ENSG00000079393.20	7.96732	-0.127416	0.2863	-0.445044	0.656288	0.743358	DUSP13	protein_coding
ENSG00000079432.7	2756.77	0.224875	0.053144	4.23142	2.32216e-05	0.000102491	CIC	protein_coding
ENSG00000079435.10	92.957	-0.25949	0.127812	-2.03025	0.0423311	0.0804821	LIPE	protein_coding
ENSG00000079459.13	5302.5	-0.0847967	0.0916069	-0.925659	0.354623	0.465907	FDFT1	protein_coding
ENSG00000079462.8	683.25	0.498485	0.145015	3.43746	0.000587189	0.00187168	PAFAH1B3	protein_coding
ENSG00000079482.13	88.8396	0.527014	0.12368	4.26111	2.03413e-05	9.11263e-05	OPHN1	protein_coding
ENSG00000079557.5	7252.66	-1.25717	0.167384	-7.51067	5.88274e-14	1.2661e-12	AFM	protein_coding
ENSG00000079616.13	1002.98	0.373205	0.0722559	5.16505	2.40376e-07	1.60734e-06	KIF22	protein_coding
ENSG00000079689.14	693.977	0.0682628	0.228988	0.298107	0.765621	0.831476	SCGN	protein_coding
ENSG00000079691.18	399.426	0.971821	0.121164	8.02071	1.05136e-15	3.02057e-14	CARMIL1	protein_coding
ENSG00000079739.17	7223.64	-0.513111	0.082128	-6.2477	4.1655e-10	4.71179e-09	PGM1	protein_coding
ENSG00000079785.16	3773.9	0.0568775	0.0415483	1.36895	0.171015	0.259888	DDX1	protein_coding
ENSG00000079805.18	4748.19	0.103618	0.0508675	2.03702	0.0416482	0.0793564	DNM2	protein_coding
ENSG00000079819.19	1331.1	0.640868	0.0881305	7.27181	3.5471e-13	6.73766e-12	EPB41L2	protein_coding
ENSG00000079841.18	1.75644	-0.114212	0.245343	-0.465519	0.64156	0.731519	RIMS1	protein_coding
ENSG00000079931.15	220.334	0.429673	0.205319	2.0927	0.0363756	0.0706893	MOXD1	protein_coding
ENSG00000079950.14	1312.02	0.345906	0.0604036	5.72658	1.02477e-08	8.95657e-08	STX7	protein_coding
ENSG00000079974.18	298.912	0.215117	0.0547766	3.92717	8.59512e-05	0.000333954	RABL2B	protein_coding
ENSG00000079999.14	3817.34	-0.324055	0.0535213	-6.0547	1.40679e-09	1.44484e-08	KEAP1	protein_coding
ENSG00000080007.8	16.363	0.711441	0.232569	3.05905	0.00222042	0.0061377	DDX43	protein_coding
ENSG00000080031.10	1842.22	-0.479782	0.149325	-3.213	0.00131356	0.00385686	PTPRH	protein_coding
ENSG00000080166.16	11.8471	-0.584609	0.220416	-2.6523	0.00799452	0.0189219	DCT	protein_coding
ENSG00000080189.15	2904.68	-0.154512	0.0488739	-3.16144	0.00156991	0.00451143	SLC35C2	protein_coding
ENSG00000080200.10	160.725	0.35811	0.161571	2.21642	0.0266627	0.0541528	CRYBG3	protein_coding
ENSG00000080224.17	11.2569	3.8358	0.390205	9.83022	8.34392e-23	6.79299e-21	EPHA6	protein_coding
ENSG00000080293.10	136.245	1.80664	0.208098	8.68167	3.90014e-18	1.61445e-16	SCTR	protein_coding
ENSG00000080298.15	161.032	0.575016	0.0764778	7.51873	5.53089e-14	1.19457e-12	RFX3	protein_coding
ENSG00000080345.18	1310.53	0.449338	0.0531564	8.45313	2.83593e-17	1.05391e-15	RIF1	protein_coding
ENSG00000080371.6	2204.87	-0.0755071	0.0387861	-1.94676	0.0515641	0.095221	RAB21	protein_coding
ENSG00000080493.18	1305.35	-0.307184	0.166352	-1.8466	0.0648055	0.115868	SLC4A4	protein_coding
ENSG00000080503.24	2663.66	-0.136425	0.090489	-1.50764	0.131646	0.209583	SMARCA2	protein_coding
ENSG00000080511.5	8.96951	1.15667	0.358313	3.22811	0.00124611	0.00367764	RDH8	protein_coding
ENSG00000080546.13	927.722	-0.359244	0.078632	-4.56868	4.90806e-06	2.51654e-05	SESN1	protein_coding
ENSG00000080561.14	664.315	0.126508	0.0988128	1.28028	0.200445	0.295477	MID2	protein_coding
ENSG00000080572.13	0.224361	-0.361489	0.432228	-0.836339	0.402964		DNAAF6	protein_coding
ENSG00000080573.7	2816.24	-0.576506	0.150651	-3.82677	0.000129833	0.000483625	COL5A3	protein_coding
ENSG00000080603.17	81.0572	0.209917	0.0718316	2.92235	0.00347406	0.00912033	SRCAP	protein_coding
ENSG00000080608.10	796.625	0.137283	0.0694649	1.97629	0.048122	0.0898041	PUM3	protein_coding
ENSG00000080618.17	23448.4	-0.952561	0.113861	-8.36601	5.96029e-17	2.09822e-15	CPB2	protein_coding
ENSG00000080644.16	5.98919	0.636325	0.270683	2.35081	0.0187325	0.0399211	CHRNA3	protein_coding
ENSG00000080709.16	67.9087	-1.17967	0.212385	-5.5544	2.78559e-08	2.24563e-07	KCNN2	protein_coding
ENSG00000080802.19	759.431	-0.0498976	0.0404571	-1.23335	0.217446	0.315734	CNOT4	protein_coding
ENSG00000080815.19	2263.73	-0.0618379	0.0444394	-1.39151	0.164071	0.251312	PSEN1	protein_coding
ENSG00000080819.9	783.45	0.0242391	0.0612691	0.395618	0.692387	0.773307	CPOX	protein_coding
ENSG00000080822.17	1150.44	0.0513573	0.0431103	1.1913	0.233536	0.334416	CLDND1	protein_coding
ENSG00000080823.23	163.116	0.414409	0.0831703	4.98266	6.27163e-07	3.84241e-06	MOK	protein_coding
ENSG00000080824.19	35358.7	0.0380595	0.0651038	0.584597	0.558819	0.659239	HSP90AA1	protein_coding
ENSG00000080839.12	268.557	0.963775	0.0813821	11.8426	2.35066e-32	7.133e-30	RBL1	protein_coding
ENSG00000080845.18	2120.35	0.165804	0.0580462	2.85642	0.00428443	0.010964	DLGAP4	protein_coding
ENSG00000080854.16	22.2154	0.330499	0.169074	1.95476	0.0506111	0.0937487	IGSF9B	protein_coding
ENSG00000080910.13	16755.6	-1.01312	0.148994	-6.79971	1.04833e-11	1.56215e-10	CFHR2	protein_coding
ENSG00000080947.15	50.8538	0.591247	0.0862818	6.85251	7.25629e-12	1.1129e-10	CROCCP3	transcribed_unprocessed_pseudogene
ENSG00000080986.13	379.966	1.13121	0.108942	10.3836	2.94369e-25	3.29522e-23	NDC80	protein_coding
ENSG00000081014.11	399.409	0.15563	0.0502875	3.09482	0.00196935	0.00551597	AP4E1	protein_coding
ENSG00000081019.13	425.748	0.23731	0.0547115	4.33749	1.44121e-05	6.67972e-05	RSBN1	protein_coding
ENSG00000081026.19	552.667	0.373552	0.0805012	4.64033	3.47858e-06	1.83774e-05	MAGI3	protein_coding
ENSG00000081041.9	1731.62	-0.885273	0.16231	-5.45422	4.91871e-08	3.77667e-07	CXCL2	protein_coding
ENSG00000081051.8	22788.4	1.23822	0.327053	3.78601	0.000153087	0.000560072	AFP	protein_coding
ENSG00000081052.13	194.597	0.23778	0.163915	1.45063	0.146883	0.229367	COL4A4	protein_coding
ENSG00000081059.20	963.122	0.180744	0.141198	1.28008	0.200518	0.295549	TCF7	protein_coding
ENSG00000081087.15	1099.02	0.10331	0.0777342	1.32902	0.183842	0.275672	OSTM1	protein_coding
ENSG00000081138.14	2.89675	1.316	0.364394	3.61147	0.000304471	0.00103993	CDH7	protein_coding
ENSG00000081148.12	10.3198	0.165709	0.116375	1.42393	0.154467	0.239185	IMPG2	protein_coding
ENSG00000081154.12	2712.96	0.225798	0.0350504	6.4421	1.17833e-10	1.4756e-09	PCNP	protein_coding
ENSG00000081177.18	541.66	0.29175	0.0565481	5.15932	2.47851e-07	1.65341e-06	EXD2	protein_coding
ENSG00000081181.8	149.358	-0.345851	0.178742	-1.93492	0.0530006	0.0974473	ARG2	protein_coding
ENSG00000081189.16	561.369	-0.185887	0.0838089	-2.21798	0.0265559	0.0539718	MEF2C	protein_coding
ENSG00000081237.20	765.35	0.797176	0.143246	5.56508	2.62036e-08	2.12482e-07	PTPRC	protein_coding
ENSG00000081248.11	5.45206	0.873261	0.204596	4.26822	1.97037e-05	8.86377e-05	CACNA1S	protein_coding
ENSG00000081277.13	21.3588	-0.432827	0.234905	-1.84256	0.0653934	0.116703	PKP1	protein_coding
ENSG00000081307.14	1721.65	-0.0878736	0.042303	-2.07724	0.0377793	0.0730153	UBA5	protein_coding
ENSG00000081320.11	454.544	0.497907	0.113913	4.37094	1.23711e-05	5.81078e-05	STK17B	protein_coding
ENSG00000081377.17	1539.9	-0.556747	0.109089	-5.10361	3.33243e-07	2.16293e-06	CDC14B	protein_coding
ENSG00000081386.12	261.63	0.186487	0.0741366	2.51545	0.011888	0.0267784	ZNF510	protein_coding
ENSG00000081479.15	118.177	1.10048	0.298542	3.68618	0.000227647	0.000800089	LRP2	protein_coding
ENSG00000081665.14	301.195	0.67048	0.105701	6.34317	2.25088e-10	2.67635e-09	ZNF506	protein_coding
ENSG00000081692.12	439.623	-0.313433	0.0760239	-4.12282	3.74268e-05	0.000158009	JMJD4	protein_coding
ENSG00000081721.12	493.888	0.292728	0.0554795	5.27633	1.31795e-07	9.2953e-07	DUSP12	protein_coding
ENSG00000081760.17	744.39	0.556273	0.0864198	6.43687	1.2196e-10	1.51849e-09	AACS	protein_coding
ENSG00000081791.9	2845.35	-0.281433	0.0512663	-5.48963	4.02768e-08	3.14982e-07	DELE1	protein_coding
ENSG00000081800.9	1.06339	1.80922	0.459778	3.93498	8.32026e-05	0.000324236	SLC13A1	protein_coding
ENSG00000081803.16	1027.87	0.192576	0.0893623	2.155	0.0311615	0.061813	CADPS2	protein_coding
ENSG00000081818.4	39.6843	-0.37111	0.148368	-2.50129	0.0123742	0.0277174	PCDHB4	protein_coding
ENSG00000081842.18	7.80729	1.73417	0.334336	5.18689	2.13831e-07	1.44563e-06	PCDHA6	protein_coding
ENSG00000081853.15	127.258	-0.0261995	0.204546	-0.128086	0.898081	0.930129	PCDHGA2	protein_coding
ENSG00000081870.12	970.178	0.118619	0.0631792	1.8775	0.0604501	0.109109	HSPB11	protein_coding
ENSG00000081913.14	1551.92	-0.172239	0.0829017	-2.07763	0.0377438	0.072962	PHLPP1	protein_coding
ENSG00000081923.15	1693.22	0.168403	0.0896701	1.87803	0.0603776	0.109008	ATP8B1	protein_coding
ENSG00000081985.13	63.8548	0.273288	0.170228	1.60542	0.108401	0.178771	IL12RB2	protein_coding
ENSG00000082014.17	327.715	0.304329	0.148958	2.04306	0.0410468	0.0783894	SMARCD3	protein_coding
ENSG00000082068.9	909.163	0.0204991	0.0495689	0.413547	0.679206	0.7622	WDR70	protein_coding
ENSG00000082074.19	382.672	0.749762	0.134266	5.58416	2.34827e-08	1.91816e-07	FYB1	protein_coding
ENSG00000082126.18	1.45558	0.39876	0.18832	2.11746	0.0342209	0.0670449	MPP4	protein_coding
ENSG00000082146.13	1970.83	-0.33774	0.0581505	-5.80803	6.32126e-09	5.73647e-08	STRADB	protein_coding
ENSG00000082153.18	3973.18	-0.166024	0.0529045	-3.13819	0.00169997	0.00484047	BZW1	protein_coding
ENSG00000082175.15	36.4214	0.102569	0.221915	0.462198	0.643939	0.733406	PGR	protein_coding
ENSG00000082196.21	509.854	0.0171026	0.204147	0.083776	0.933235	0.955404	C1QTNF3	protein_coding
ENSG00000082212.13	992.958	0.345128	0.0679662	5.07793	3.81563e-07	2.45184e-06	ME2	protein_coding
ENSG00000082213.18	821.848	0.222539	0.0485401	4.58465	4.54754e-06	2.3494e-05	C5orf22	protein_coding
ENSG00000082258.13	1007.25	0.17934	0.0571648	3.13725	0.0017054	0.0048531	CCNT2	protein_coding
ENSG00000082269.17	311.657	0.420612	0.0854367	4.92309	8.51891e-07	5.09262e-06	FAM135A	protein_coding
ENSG00000082293.13	3.65559	0.47213	0.241026	1.95883	0.0501326	0.0929843	COL19A1	protein_coding
ENSG00000082397.17	250.91	0.358261	0.13658	2.62308	0.00871387	0.020423	EPB41L3	protein_coding
ENSG00000082438.17	3579.15	-0.324673	0.108527	-2.99162	0.00277498	0.00747808	COBLL1	protein_coding
ENSG00000082458.12	337.514	1.40356	0.152748	9.18875	3.97446e-20	2.19444e-18	DLG3	protein_coding
ENSG00000082482.14	17.8596	2.88543	0.388618	7.42485	1.1291e-13	2.32905e-12	KCNK2	protein_coding
ENSG00000082497.12	37.6651	1.02636	0.206164	4.97837	6.41216e-07	3.92392e-06	SERTAD4	protein_coding
ENSG00000082512.15	335.218	0.71419	0.0965701	7.39556	1.40817e-13	2.85973e-12	TRAF5	protein_coding
ENSG00000082515.18	1345.63	-0.374067	0.0621027	-6.02337	1.7082e-09	1.71883e-08	MRPL22	protein_coding
ENSG00000082516.9	795.642	0.29062	0.0470219	6.18053	6.38857e-10	6.98539e-09	GEMIN5	protein_coding
ENSG00000082556.14	1.98392	0.198998	0.439943	0.452326	0.651034	0.73901	OPRK1	protein_coding
ENSG00000082641.16	12342	-0.154049	0.0736031	-2.09297	0.0363521	0.0706623	NFE2L1	protein_coding
ENSG00000082684.16	223.196	0.494209	0.112622	4.38819	1.14296e-05	5.42269e-05	SEMA5B	protein_coding
ENSG00000082701.17	1804.66	0.103705	0.0417507	2.48391	0.0129949	0.0289308	GSK3B	protein_coding
ENSG00000082781.12	7455.04	0.159102	0.0682301	2.33184	0.0197091	0.0417432	ITGB5	protein_coding
ENSG00000082805.20	1221.34	0.157393	0.0605833	2.59797	0.00937779	0.0217526	ERC1	protein_coding
ENSG00000082898.18	4008.04	0.210938	0.0399616	5.27851	1.30236e-07	9.19592e-07	XPO1	protein_coding
ENSG00000082929.8	15.5552	0.923119	0.297857	3.09921	0.0019404	0.00544693	LINC01587	lncRNA
ENSG00000082996.20	1982.94	-0.0698756	0.0499296	-1.39948	0.161668	0.248252	RNF13	protein_coding
ENSG00000083067.23	49.5102	-0.243845	0.214096	-1.13895	0.254724	0.358314	TRPM3	protein_coding
ENSG00000083093.10	364.918	0.327954	0.0542495	6.04529	1.49139e-09	1.52109e-08	PALB2	protein_coding
ENSG00000083097.14	324.55	0.160017	0.0887437	1.80314	0.0713665	0.125611	DOP1A	protein_coding
ENSG00000083099.11	1050.5	0.0390944	0.0516025	0.757607	0.448686	0.559156	LYRM2	protein_coding
ENSG00000083123.15	1342.54	-0.592078	0.0976612	-6.06257	1.33966e-09	1.38131e-08	BCKDHB	protein_coding
ENSG00000083168.11	1014.42	0.335593	0.0727117	4.61539	3.92349e-06	2.04949e-05	KAT6A	protein_coding
ENSG00000083223.18	1711.9	-0.27738	0.090386	-3.06883	0.00214896	0.00596848	TUT7	protein_coding
ENSG00000083290.20	314.581	0.202304	0.134281	1.50657	0.13192	0.209894	ULK2	protein_coding
ENSG00000083307.12	42.3124	2.3914	0.288938	8.27649	1.26858e-16	4.26935e-15	GRHL2	protein_coding
ENSG00000083312.17	2755.49	0.233025	0.0475031	4.90547	9.32052e-07	5.5197e-06	TNPO1	protein_coding
ENSG00000083444.17	11540.4	0.0232149	0.0799892	0.290225	0.771644	0.836086	PLOD1	protein_coding
ENSG00000083454.22	39.4541	0.0123699	0.199808	0.0619089	0.950635	0.967392	P2RX5	protein_coding
ENSG00000083457.12	376.066	0.280107	0.104595	2.67801	0.00740614	0.0176866	ITGAE	protein_coding
ENSG00000083520.15	1167.68	-0.142211	0.0555	-2.56236	0.0103962	0.0238366	DIS3	protein_coding
ENSG00000083535.16	419.98	0.0116918	0.0627519	0.186318	0.852196	0.896846	PIBF1	protein_coding
ENSG00000083544.16	573.586	-0.376878	0.0555855	-6.78015	1.20047e-11	1.77019e-10	TDRD3	protein_coding
ENSG00000083622.8	0.665295	0.441329	0.555059	0.795103	0.426553	0.537909	AC000061.1	lncRNA
ENSG00000083635.8	259.525	-0.120852	0.0566787	-2.13224	0.0329874	0.0649402	NUFIP1	protein_coding
ENSG00000083642.19	884.838	0.152995	0.0554291	2.76019	0.00577671	0.0142256	PDS5B	protein_coding
ENSG00000083720.13	272.232	0.79488	0.193473	4.10849	3.98253e-05	0.000167059	OXCT1	protein_coding
ENSG00000083750.13	320.574	0.270768	0.0626579	4.32137	1.55061e-05	7.13035e-05	RRAGB	protein_coding
ENSG00000083782.8	0.590947	0.931175	0.310376	3.00015	0.00269847	0.00729547	EPYC	protein_coding
ENSG00000083799.18	1328.51	-0.122044	0.0582256	-2.09606	0.0360773	0.0701652	CYLD	protein_coding
ENSG00000083807.10	18459.7	-1.70755	0.160779	-10.6205	2.39189e-26	3.09236e-24	SLC27A5	protein_coding
ENSG00000083812.12	273.938	-0.261283	0.0549486	-4.75504	1.98404e-06	1.09744e-05	ZNF324	protein_coding
ENSG00000083814.13	154.004	0.171147	0.111865	1.52994	0.126033	0.202244	ZNF671	protein_coding
ENSG00000083817.9	129.762	0.20514	0.0697904	2.93937	0.00328877	0.00868796	ZNF416	protein_coding
ENSG00000083828.16	170.959	0.28332	0.0647866	4.37313	1.22478e-05	5.76393e-05	ZNF586	protein_coding
ENSG00000083838.16	139.739	0.0363983	0.0496877	0.73254	0.463839	0.573272	ZNF446	protein_coding
ENSG00000083844.10	633.046	0.220368	0.0656132	3.35859	0.000783424	0.00242517	ZNF264	protein_coding
ENSG00000083845.9	24469.5	-0.0513601	0.0960406	-0.534775	0.592805	0.689715	RPS5	protein_coding
ENSG00000083857.14	6168.74	0.0656524	0.118497	0.554045	0.579548	0.677857	FAT1	protein_coding
ENSG00000083896.13	1792.73	0.163109	0.0379307	4.30019	1.70651e-05	7.77299e-05	YTHDC1	protein_coding
ENSG00000083937.10	1437.49	0.191556	0.0494101	3.87685	0.000105816	0.000401782	CHMP2B	protein_coding
ENSG00000084070.12	3778.27	-0.172216	0.0544779	-3.16121	0.00157115	0.00451323	SMAP2	protein_coding
ENSG00000084072.17	1442.41	0.00291641	0.0565065	0.051612	0.958838	0.972771	PPIE	protein_coding
ENSG00000084073.10	2860.05	0.01615	0.0499005	0.323643	0.746208	0.816355	ZMPSTE24	protein_coding
ENSG00000084090.13	5900.78	-0.0113421	0.0412843	-0.274733	0.783522	0.845006	STARD7	protein_coding
ENSG00000084092.7	646.912	0.062989	0.0554482	1.136	0.255958	0.359787	NOA1	protein_coding
ENSG00000084093.19	914.32	0.226651	0.0513157	4.41679	1.00178e-05	4.81698e-05	REST	protein_coding
ENSG00000084110.11	6206.45	-0.672686	0.210269	-3.19917	0.00137823	0.00402709	HAL	protein_coding
ENSG00000084112.15	1312.55	0.157879	0.0547528	2.88349	0.003933	0.0101762	SSH1	protein_coding
ENSG00000084207.18	1740.71	0.817737	0.153538	5.32597	1.00415e-07	7.24777e-07	GSTP1	protein_coding
ENSG00000084234.18	26697.6	-0.0969476	0.061842	-1.56767	0.116959	0.190236	APLP2	protein_coding
ENSG00000084444.14	218.332	0.0529184	0.0837046	0.632205	0.527253	0.631126	FAM234B	protein_coding
ENSG00000084453.16	295.147	-0.800624	0.173832	-4.60573	4.11026e-06	2.13762e-05	SLCO1A2	protein_coding
ENSG00000084463.8	2549.71	0.200041	0.0450689	4.43857	9.05604e-06	4.3948e-05	WBP11	protein_coding
ENSG00000084623.12	7388.22	-0.0956588	0.0631357	-1.51513	0.129739	0.206962	EIF3I	protein_coding
ENSG00000084628.10	6.34612	1.30893	0.264785	4.94337	7.67849e-07	4.6241e-06	NKAIN1	protein_coding
ENSG00000084636.18	480.628	0.782841	0.174649	4.48235	7.38242e-06	3.65754e-05	COL16A1	protein_coding
ENSG00000084652.16	3466.97	0.0923351	0.0538451	1.71483	0.0863767	0.147676	TXLNA	protein_coding
ENSG00000084674.15	216956	-0.595523	0.105906	-5.62313	1.87524e-08	1.56307e-07	APOB	protein_coding
ENSG00000084676.15	1468.56	0.0472115	0.0552483	0.854534	0.392809	0.5053	NCOA1	protein_coding
ENSG00000084693.16	952.683	0.293909	0.0670804	4.38145	1.17893e-05	5.57821e-05	AGBL5	protein_coding
ENSG00000084710.14	33.7582	0.561223	0.109734	5.11438	3.14777e-07	2.05762e-06	EFR3B	protein_coding
ENSG00000084731.15	193.955	1.46592	0.130346	11.2464	2.41167e-29	4.54098e-27	KIF3C	protein_coding
ENSG00000084733.11	4657.49	0.166366	0.0532364	3.12505	0.00177776	0.00503658	RAB10	protein_coding
ENSG00000084734.9	2328.44	-0.727712	0.128578	-5.65972	1.51622e-08	1.286e-07	GCKR	protein_coding
ENSG00000084754.12	14230.6	-0.322871	0.053237	-6.06479	1.32125e-09	1.365e-08	HADHA	protein_coding
ENSG00000084764.12	824.168	-0.358019	0.0784555	-4.56334	5.03461e-06	2.5771e-05	MAPRE3	protein_coding
ENSG00000084774.14	1589.9	0.549671	0.0663056	8.28997	1.13281e-16	3.83702e-15	CAD	protein_coding
ENSG00000085063.17	8842.78	-0.170511	0.0736551	-2.31499	0.0206136	0.043396	CD59	protein_coding
ENSG00000085117.12	1788.97	-0.124285	0.0850428	-1.46144	0.143895	0.225574	CD82	protein_coding
ENSG00000085185.15	626.716	0.658018	0.0878564	7.4897	6.90333e-14	1.46514e-12	BCORL1	protein_coding
ENSG00000085224.23	1385.46	0.336773	0.0623476	5.40154	6.60699e-08	4.94474e-07	ATRX	protein_coding
ENSG00000085231.14	658.59	-0.22664	0.0557506	-4.06525	4.79807e-05	0.000197989	AK6	protein_coding
ENSG00000085265.11	161.419	0.0482813	0.146341	0.329923	0.741458	0.812713	FCN1	protein_coding
ENSG00000085274.16	463.024	0.0604451	0.0398619	1.51636	0.129427	0.206581	MYNN	protein_coding
ENSG00000085276.19	310.025	0.624291	0.120903	5.16357	2.42284e-07	1.6195e-06	MECOM	protein_coding
ENSG00000085365.18	1185.63	-0.0362178	0.0600695	-0.602931	0.546554	0.647935	SCAMP1	protein_coding
ENSG00000085377.15	1078.87	0.00925722	0.0544119	0.170132	0.864906	0.906223	PREP	protein_coding
ENSG00000085382.12	175.424	0.669371	0.087452	7.65416	1.94585e-14	4.56523e-13	HACE1	protein_coding
ENSG00000085415.16	1138.87	0.0957728	0.0443861	2.15772	0.0309494	0.0614485	SEH1L	protein_coding
ENSG00000085433.16	203.235	0.444188	0.0657783	6.75281	1.4501e-11	2.11032e-10	WDR47	protein_coding
ENSG00000085449.15	977.862	0.18884	0.0485754	3.88755	0.000101259	0.000386279	WDFY1	protein_coding
ENSG00000085465.13	403.994	-0.0944107	0.144246	-0.654511	0.512782	0.617873	OVGP1	protein_coding
ENSG00000085491.17	277.809	1.30848	0.139426	9.38475	6.30646e-21	3.9048e-19	SLC25A24	protein_coding
ENSG00000085511.20	740.099	0.287993	0.0525843	5.47678	4.3314e-08	3.36158e-07	MAP3K4	protein_coding
ENSG00000085514.16	164.206	0.251695	0.102986	2.44397	0.0145266	0.0318851	PILRA	protein_coding
ENSG00000085552.17	835.47	-0.429104	0.214374	-2.00166	0.0453213	0.0852885	IGSF9	protein_coding
ENSG00000085563.15	2867.49	-0.339713	0.150228	-2.26132	0.0237395	0.0490045	ABCB1	protein_coding
ENSG00000085644.14	335.646	0.503598	0.0818498	6.15271	7.61719e-10	8.21003e-09	ZNF213	protein_coding
ENSG00000085662.14	1298.49	0.904201	0.152587	5.92579	3.10791e-09	2.98413e-08	AKR1B1	protein_coding
ENSG00000085719.13	3929.86	-0.153819	0.0652481	-2.35745	0.0184009	0.0392875	CPNE3	protein_coding
ENSG00000085721.13	1506.98	-0.221706	0.0568448	-3.90019	9.61172e-05	0.000368848	RRN3	protein_coding
ENSG00000085733.16	6550.33	0.0984803	0.0588006	1.67482	0.0939698	0.1587	CTTN	protein_coding
ENSG00000085741.13	179.839	-0.457686	0.195481	-2.34133	0.0192149	0.040819	WNT11	protein_coding
ENSG00000085760.15	1868.6	-0.20694	0.0421702	-4.90725	9.23628e-07	5.47566e-06	MTIF2	protein_coding
ENSG00000085788.14	614.369	0.366033	0.0750864	4.87483	1.08905e-06	6.35919e-06	DDHD2	protein_coding
ENSG00000085831.15	585.994	1.0117	0.178302	5.67409	1.3943e-08	1.19113e-07	TTC39A	protein_coding
ENSG00000085832.17	1985.84	0.0715008	0.0459821	1.55497	0.119954	0.194246	EPS15	protein_coding
ENSG00000085840.13	191.565	1.37364	0.109059	12.5954	2.23831e-36	1.39295e-33	ORC1	protein_coding
ENSG00000085871.9	5291.22	-0.82711	0.0767342	-10.7789	4.33023e-27	6.11512e-25	MGST2	protein_coding
ENSG00000085872.15	1077.79	0.062446	0.0784387	0.796112	0.425967	0.537367	CHERP	protein_coding
ENSG00000085978.22	1039.54	-0.00536136	0.0390828	-0.13718	0.890889	0.925392	ATG16L1	protein_coding
ENSG00000085982.14	1896.49	-0.0467436	0.0522861	-0.893996	0.371324	0.483283	USP40	protein_coding
ENSG00000085998.14	3064.16	-0.100407	0.0553859	-1.81286	0.0698527	0.123336	POMGNT1	protein_coding
ENSG00000085999.13	80.2099	1.73003	0.128582	13.4547	2.89022e-41	3.42323e-38	RAD54L	protein_coding
ENSG00000086015.22	1405.9	0.295989	0.0631349	4.6882	2.75616e-06	1.4858e-05	MAST2	protein_coding
ENSG00000086061.16	9273.72	-0.187078	0.0637153	-2.93616	0.00332303	0.00876268	DNAJA1	protein_coding
ENSG00000086062.13	7365.92	-0.188408	0.0635789	-2.96337	0.00304293	0.00811618	B4GALT1	protein_coding
ENSG00000086065.14	2099.8	-0.0281262	0.0471923	-0.595991	0.551181	0.652304	CHMP5	protein_coding
ENSG00000086102.19	1927.11	-0.126529	0.0484184	-2.61324	0.00896877	0.0209246	NFX1	protein_coding
ENSG00000086159.13	55.9235	-0.309069	0.308675	-1.00128	0.316693	0.426085	AQP6	protein_coding
ENSG00000086189.10	239.341	0.229787	0.0823438	2.79058	0.00526141	0.0131185	DIMT1	protein_coding
ENSG00000086200.17	618.128	0.0660756	0.0408221	1.61863	0.105528	0.174857	IPO11	protein_coding
ENSG00000086205.18	596.52	-0.563496	0.135742	-4.15123	3.30698e-05	0.000141353	FOLH1	protein_coding
ENSG00000086232.13	8207.5	-0.0786846	0.0430437	-1.82802	0.067547	0.119876	EIF2AK1	protein_coding
ENSG00000086288.12	6.04001	-0.0629788	0.167983	-0.374913	0.707726	0.785584	NME8	protein_coding
ENSG00000086289.12	1035.03	0.180707	0.116444	1.55189	0.12069	0.195154	EPDR1	protein_coding
ENSG00000086300.16	1431.13	0.112707	0.11739	0.960109	0.337001	0.447753	SNX10	protein_coding
ENSG00000086475.15	2514.43	0.0683785	0.0436442	1.56673	0.117179	0.190518	SEPHS1	protein_coding
ENSG00000086504.17	3393.07	-0.583139	0.0792441	-7.35877	1.85614e-13	3.7039e-12	MRPL28	protein_coding
ENSG00000086506.3	1.21751	0.732593	0.354969	2.06383	0.0390342	0.0751321	HBQ1	protein_coding
ENSG00000086544.3	1471.94	-0.0558602	0.0664037	-0.841221	0.400224	0.512415	ITPKC	protein_coding
ENSG00000086548.9	40.6559	3.16363	0.384256	8.23314	1.82374e-16	5.98948e-15	CEACAM6	protein_coding
ENSG00000086570.12	10.0219	0.371821	0.160807	2.31222	0.0207655	0.0436733	FAT2	protein_coding
ENSG00000086589.12	1624.97	-0.0175281	0.0433619	-0.404227	0.686046	0.767857	RBM22	protein_coding
ENSG00000086598.11	12646.4	-0.0706571	0.0446593	-1.58214	0.113619	0.185699	TMED2	protein_coding
ENSG00000086619.14	2006.54	0.00148627	0.114167	0.0130184	0.989613	0.99351	ERO1B	protein_coding
ENSG00000086666.19	2816.89	-0.127979	0.0401739	-3.18564	0.00144436	0.00419629	ZFAND6	protein_coding
ENSG00000086696.11	4039.34	-0.840356	0.141641	-5.93299	2.97461e-09	2.8626e-08	HSD17B2	protein_coding
ENSG00000086712.13	627.151	0.290368	0.0636316	4.56327	5.03626e-06	2.57759e-05	TXLNG	protein_coding
ENSG00000086717.18	8.62971	0.664382	0.179574	3.69976	0.000215803	0.000761741	PPEF1	protein_coding
ENSG00000086730.17	322.248	0.270915	0.109546	2.47306	0.0133962	0.0297057	LAT2	protein_coding
ENSG00000086758.16	6306.15	0.269353	0.0429052	6.27787	3.43239e-10	3.94327e-09	HUWE1	protein_coding
ENSG00000086827.9	682.172	0.0516885	0.0432434	1.19529	0.231973	0.332543	ZW10	protein_coding
ENSG00000086848.15	356.768	0.0449475	0.0798526	0.56288	0.573516	0.672558	ALG9	protein_coding
ENSG00000086967.10	5.32826	1.10225	0.220847	4.99098	6.00723e-07	3.69583e-06	MYBPC2	protein_coding
ENSG00000086991.13	69.234	0.0171497	0.117278	0.14623	0.883739	0.920231	NOX4	protein_coding
ENSG00000087008.16	1096.79	-0.347483	0.067856	-5.12089	3.04105e-07	1.99532e-06	ACOX3	protein_coding
ENSG00000087053.20	526.691	0.72088	0.0708197	10.1791	2.45879e-24	2.45993e-22	MTMR2	protein_coding
ENSG00000087074.8	1821.96	0.353617	0.0941276	3.75678	0.000172111	0.00062156	PPP1R15A	protein_coding
ENSG00000087076.9	1680.4	-0.912897	0.176953	-5.15897	2.48313e-07	1.65619e-06	HSD17B14	protein_coding
ENSG00000087077.14	3405.29	-0.377037	0.0963569	-3.91293	9.11838e-05	0.000351939	TRIP6	protein_coding
ENSG00000087085.16	321.922	0.0969344	0.201108	0.482001	0.629805	0.721403	ACHE	protein_coding
ENSG00000087086.15	547875	-0.463263	0.116762	-3.9676	7.26013e-05	0.000286696	FTL	protein_coding
ENSG00000087087.20	3530.62	0.175683	0.0422563	4.15756	3.21671e-05	0.000137864	SRRT	protein_coding
ENSG00000087088.20	2592.63	0.0581849	0.077333	0.752395	0.451814	0.561985	BAX	protein_coding
ENSG00000087095.13	961.599	0.00445652	0.0468212	0.0951816	0.924171	0.949062	NLK	protein_coding
ENSG00000087111.21	957.863	0.674924	0.0664194	10.1616	2.94347e-24	2.92095e-22	PIGS	protein_coding
ENSG00000087116.16	822.41	0.181994	0.16019	1.13611	0.255911	0.359735	ADAMTS2	protein_coding
ENSG00000087128.10	1.25327	0.44879	0.354092	1.26744	0.204999	0.300921	TMPRSS11E	protein_coding
ENSG00000087152.15	2003.78	0.320288	0.0540982	5.92049	3.2098e-09	3.07152e-08	ATXN7L3	protein_coding
ENSG00000087157.19	562.336	0.297639	0.047565	6.25751	3.91176e-10	4.44681e-09	PGS1	protein_coding
ENSG00000087191.13	5850.92	-0.364567	0.0744707	-4.89544	9.80869e-07	5.78361e-06	PSMC5	protein_coding
ENSG00000087206.17	647.37	0.208133	0.041306	5.03881	4.68431e-07	2.94712e-06	UIMC1	protein_coding
ENSG00000087237.12	286.263	-0.628927	0.145999	-4.30774	1.64932e-05	7.54336e-05	CETP	protein_coding
ENSG00000087245.13	1766.66	0.580592	0.177819	3.26506	0.00109439	0.00327115	MMP2	protein_coding
ENSG00000087250.9	23.7412	-0.487705	0.331512	-1.47115	0.14125	0.222148	MT3	protein_coding
ENSG00000087253.13	415.191	0.450322	0.140265	3.21051	0.001325	0.0038861	LPCAT2	protein_coding
ENSG00000087258.16	419.51	-1.10238	0.202079	-5.45517	4.89253e-08	3.75814e-07	GNAO1	protein_coding
ENSG00000087263.17	947.756	-0.113843	0.047807	-2.38131	0.0172513	0.0371461	OGFOD1	protein_coding
ENSG00000087266.17	1849.14	-0.234858	0.0822684	-2.85477	0.00430674	0.0110149	SH3BP2	protein_coding
ENSG00000087269.16	1052.96	-0.0421917	0.04921	-0.85738	0.391235	0.503755	NOP14	protein_coding
ENSG00000087274.17	6457.06	0.077282	0.0472683	1.63496	0.102056	0.169964	ADD1	protein_coding
ENSG00000087299.12	451.517	-0.149256	0.081491	-1.83156	0.0670172	0.11908	L2HGDH	protein_coding
ENSG00000087301.9	479.631	0.208258	0.0804021	2.59021	0.0095918	0.0221917	TXNDC16	protein_coding
ENSG00000087302.9	3566.5	-0.204534	0.0531478	-3.8484	0.000118894	0.000446773	RTRAF	protein_coding
ENSG00000087303.18	236.771	0.335984	0.147297	2.28099	0.0225488	0.0468787	NID2	protein_coding
ENSG00000087338.5	951.844	0.342195	0.0635794	5.38217	7.35929e-08	5.46544e-07	GMCL1	protein_coding
ENSG00000087365.16	7538.96	0.0714122	0.0351477	2.03177	0.0421765	0.0802214	SF3B2	protein_coding
ENSG00000087448.11	639.216	0.36099	0.0680359	5.30588	1.12132e-07	8.01785e-07	KLHL42	protein_coding
ENSG00000087460.27	28191.5	0.00577911	0.0769509	0.0751012	0.940134	0.960486	GNAS	protein_coding
ENSG00000087470.18	1569.86	0.25814	0.04816	5.36005	8.3201e-08	6.111e-07	DNM1L	protein_coding
ENSG00000087494.16	69.1915	1.96105	0.224757	8.7252	2.65702e-18	1.12653e-16	PTHLH	protein_coding
ENSG00000087495.17	4.50461	0.120897	0.201431	0.600191	0.548379	0.649595	PHACTR3	protein_coding
ENSG00000087502.18	1109.59	0.0973556	0.055922	1.74092	0.0816981	0.140818	ERGIC2	protein_coding
ENSG00000087510.7	14.85	0.999102	0.314524	3.17656	0.00149035	0.00431521	TFAP2C	protein_coding
ENSG00000087586.18	921.045	0.488267	0.108354	4.50623	6.59898e-06	3.30372e-05	AURKA	protein_coding
ENSG00000087589.16	66.6779	-0.0863803	0.115202	-0.749819	0.453364	0.563341	CASS4	protein_coding
ENSG00000087842.11	1530.2	-0.24526	0.111855	-2.19266	0.0283315	0.057	PIR	protein_coding
ENSG00000087884.14	294.405	-0.356176	0.082796	-4.30185	1.69378e-05	7.72267e-05	AAMDC	protein_coding
ENSG00000087903.13	154.721	0.48354	0.0906076	5.33664	9.46867e-08	6.87621e-07	RFX2	protein_coding
ENSG00000087995.16	774.419	-0.136484	0.0555325	-2.45772	0.0139821	0.0308373	METTL2A	protein_coding
ENSG00000088002.12	19.5512	-0.273402	0.243445	-1.12305	0.261414	0.365735	SULT2B1	protein_coding
ENSG00000088035.18	622.609	0.137078	0.0497113	2.75747	0.005825	0.0143315	ALG6	protein_coding
ENSG00000088038.19	1290.08	0.318698	0.0472958	6.7384	1.60136e-11	2.31576e-10	CNOT3	protein_coding
ENSG00000088053.11	3.73616	-0.610488	0.185349	-3.29372	0.00098871	0.00298589	GP6	protein_coding
ENSG00000088179.9	531.613	0.0387402	0.0547554	0.707513	0.479248	0.587396	PTPN4	protein_coding
ENSG00000088205.13	2225.44	0.139861	0.0466463	2.99833	0.00271463	0.00733429	DDX18	protein_coding
ENSG00000088247.17	5484.8	0.276342	0.0457028	6.04651	1.48013e-09	1.51171e-08	KHSRP	protein_coding
ENSG00000088256.9	1828.34	-0.119764	0.0435931	-2.74731	0.0060086	0.0147314	GNA11	protein_coding
ENSG00000088280.19	973.512	0.00797722	0.102535	0.0778	0.937987	0.958837	ASAP3	protein_coding
ENSG00000088298.13	2117.57	-0.152407	0.0495077	-3.07845	0.00208081	0.0057994	EDEM2	protein_coding
ENSG00000088305.18	140.833	1.05097	0.101709	10.3331	4.99123e-25	5.43807e-23	DNMT3B	protein_coding
ENSG00000088320.4	25.1925	-0.42841	0.137568	-3.11416	0.00184471	0.00520992	REM1	protein_coding
ENSG00000088325.16	1420.7	1.27863	0.107597	11.8835	1.44199e-32	4.64435e-30	TPX2	protein_coding
ENSG00000088340.17	161.271	0.517727	0.208249	2.48609	0.0129155	0.0287771	FER1L4	transcribed_unitary_pseudogene
ENSG00000088356.6	923.53	0.00146861	0.0654555	0.0224368	0.9821	0.988588	PDRG1	protein_coding
ENSG00000088367.23	2410.21	-0.366231	0.191448	-1.91295	0.0557541	0.101726	EPB41L1	protein_coding
ENSG00000088386.17	1157.4	-0.05707	0.175898	-0.32445	0.745597	0.815833	SLC15A1	protein_coding
ENSG00000088387.19	961.953	-0.00993618	0.0850889	-0.116774	0.907039	0.936604	DOCK9	protein_coding
ENSG00000088448.14	2136.13	0.144736	0.0657098	2.20265	0.0276195	0.0558059	ANKRD10	protein_coding
ENSG00000088451.11	606.08	-0.486084	0.0952077	-5.10551	3.29899e-07	2.14463e-06	TGDS	protein_coding
ENSG00000088538.13	30.6372	1.24397	0.164967	7.54068	4.67512e-14	1.02116e-12	DOCK3	protein_coding
ENSG00000088543.15	314.677	-0.174082	0.0950616	-1.83126	0.0670621	0.119137	C3orf18	protein_coding
ENSG00000088682.14	2156.17	-0.539682	0.0738188	-7.3109	2.65353e-13	5.1387e-12	COQ9	protein_coding
ENSG00000088726.16	26.4718	-0.0168409	0.242301	-0.0695041	0.944588	0.963359	TMEM40	protein_coding
ENSG00000088727.13	170.964	-0.233755	0.0795739	-2.93759	0.00330774	0.00872771	KIF9	protein_coding
ENSG00000088756.13	61.4996	0.928676	0.162584	5.71196	1.1168e-08	9.70312e-08	ARHGAP28	protein_coding
ENSG00000088766.12	107.596	-0.264595	0.0954092	-2.77326	0.00554975	0.0137413	CRLS1	protein_coding
ENSG00000088782.5	0.00194099	-0.434388	2.89306	-0.150148	0.880648		DEFB127	protein_coding
ENSG00000088808.18	921.958	0.0988321	0.0601509	1.64307	0.100368	0.167686	PPP1R13B	protein_coding
ENSG00000088812.18	9601.93	-0.0940088	0.0857643	-1.09613	0.273022	0.378542	ATRN	protein_coding
ENSG00000088826.18	559.724	0.665223	0.130074	5.11419	3.15093e-07	2.05932e-06	SMOX	protein_coding
ENSG00000088827.12	498.894	0.132684	0.126879	1.04575	0.295674	0.403354	SIGLEC1	protein_coding
ENSG00000088832.18	5794.95	-0.0702364	0.0666674	-1.05353	0.292096	0.399393	FKBP1A	protein_coding
ENSG00000088833.17	3847.17	-0.0964068	0.052431	-1.83874	0.065954	0.117515	NSFL1C	protein_coding
ENSG00000088836.14	92.0174	1.17266	0.201373	5.8233	5.76952e-09	5.28015e-08	SLC4A11	protein_coding
ENSG00000088854.12	408.213	0.514055	0.0850282	6.0457	1.48764e-09	1.51769e-08	C20orf194	protein_coding
ENSG00000088876.13	328.499	0.118326	0.0535773	2.20851	0.0272084	0.0550693	ZNF343	protein_coding
ENSG00000088881.21	464.91	0.189905	0.166031	1.14379	0.252709	0.355995	EBF4	protein_coding
ENSG00000088882.8	156.954	-0.00837505	0.169627	-0.0493732	0.960622	0.974072	CPXM1	protein_coding
ENSG00000088888.18	3524.81	0.0894836	0.0612701	1.46048	0.144159	0.22594	MAVS	protein_coding
ENSG00000088899.15	893.296	0.180059	0.0886493	2.03113	0.0422413	0.0803281	LZTS3	protein_coding
ENSG00000088926.14	2643.51	-0.725501	0.132441	-5.4779	4.30407e-08	3.34172e-07	F11	protein_coding
ENSG00000088930.8	2601.44	0.237381	0.049714	4.77494	1.79762e-06	1.00319e-05	XRN2	protein_coding
ENSG00000088970.16	679.295	0.187176	0.0862036	2.17133	0.0299064	0.0596942	KIZ	protein_coding
ENSG00000088986.11	6207.32	-0.109397	0.058099	-1.88295	0.0597078	0.107952	DYNLL1	protein_coding
ENSG00000088992.18	1436.82	0.23236	0.222489	1.04436	0.296317	0.403975	TESC	protein_coding
ENSG00000089006.17	2949.72	0.186625	0.0468548	3.98305	6.80364e-05	0.00027062	SNX5	protein_coding
ENSG00000089009.15	24186.5	-0.120004	0.071407	-1.68056	0.0928475	0.157108	RPL6	protein_coding
ENSG00000089012.14	72.5123	0.512021	0.176065	2.90813	0.00363592	0.00949638	SIRPG	protein_coding
ENSG00000089022.14	1040.88	0.139438	0.0362229	3.84943	0.000118394	0.000445033	MAPKAPK5	protein_coding
ENSG00000089041.17	171.807	0.406386	0.142182	2.8582	0.00426053	0.010912	P2RX7	protein_coding
ENSG00000089048.14	775.014	0.233531	0.0635779	3.67315	0.000239576	0.00083872	ESF1	protein_coding
ENSG00000089050.16	1384.32	-0.148352	0.0768179	-1.93122	0.0534559	0.0981764	RBBP9	protein_coding
ENSG00000089053.13	4300.43	0.10031	0.0391868	2.55978	0.0104738	0.0239889	ANAPC5	protein_coding
ENSG00000089057.15	3887.24	-0.688189	0.115485	-5.9591	2.53623e-09	2.47272e-08	SLC23A2	protein_coding
ENSG00000089060.11	1247.06	-0.240386	0.0762168	-3.15398	0.0016106	0.00460994	SLC8B1	protein_coding
ENSG00000089063.15	5517.55	-0.245404	0.0501081	-4.89749	9.70686e-07	5.72541e-06	TMEM230	protein_coding
ENSG00000089091.16	48.5946	0.67004	0.0810643	8.26554	1.39063e-16	4.63336e-15	DZANK1	protein_coding
ENSG00000089094.19	736.122	0.173009	0.0589196	2.93636	0.00332088	0.00875827	KDM2B	protein_coding
ENSG00000089101.19	4.91284	0.955075	0.21171	4.51125	6.44466e-06	3.23219e-05	CFAP61	protein_coding
ENSG00000089116.4	0.641588	0.927213	0.364003	2.54727	0.0108569	0.0247583	LHX5	protein_coding
ENSG00000089123.16	219.706	0.284111	0.0620656	4.57758	4.70379e-06	2.42059e-05	TASP1	protein_coding
ENSG00000089127.14	1794.01	-0.178553	0.115086	-1.55147	0.12079	0.195273	OAS1	protein_coding
ENSG00000089154.11	4064.21	0.26847	0.0457654	5.86623	4.45807e-09	4.16189e-08	GCN1	protein_coding
ENSG00000089157.16	56957.8	-0.0179478	0.0827149	-0.216984	0.828221	0.879379	RPLP0	protein_coding
ENSG00000089159.16	923.864	0.0615397	0.0461949	1.33218	0.182802	0.274394	PXN	protein_coding
ENSG00000089163.4	126.417	-0.279304	0.0746611	-3.74095	0.000183326	0.000657984	SIRT4	protein_coding
ENSG00000089169.15	2.88895	-0.0466693	0.170831	-0.273191	0.784707	0.845946	RPH3A	protein_coding
ENSG00000089177.19	764.461	0.105647	0.071077	1.48637	0.137181	0.216845	KIF16B	protein_coding
ENSG00000089195.15	643.668	0.314064	0.0526129	5.96933	2.38224e-09	2.33374e-08	TRMT6	protein_coding
ENSG00000089199.10	13.4135	1.38685	0.305101	4.54554	5.47942e-06	2.78121e-05	CHGB	protein_coding
ENSG00000089220.5	62247	-0.827184	0.0788364	-10.4924	9.36012e-26	1.14726e-23	PEBP1	protein_coding
ENSG00000089225.20	1.30548	1.18963	0.393618	3.02229	0.00250868	0.00683826	TBX5	protein_coding
ENSG00000089234.16	811.545	0.00636006	0.0352705	0.180323	0.856899	0.900377	BRAP	protein_coding
ENSG00000089248.7	9966.52	-0.242072	0.0593181	-4.08091	4.48592e-05	0.00018626	ERP29	protein_coding
ENSG00000089250.19	5.37154	-1.05782	0.246974	-4.28313	1.8428e-05	8.34201e-05	NOS1	protein_coding
ENSG00000089280.19	6236.11	0.300825	0.0538996	5.58121	2.38858e-08	1.94805e-07	FUS	protein_coding
ENSG00000089289.16	1344.18	0.0997973	0.0622843	1.60228	0.109093	0.179734	IGBP1	protein_coding
ENSG00000089327.15	1461.95	0.244029	0.117756	2.07232	0.0382353	0.0737722	FXYD5	protein_coding
ENSG00000089335.21	873.061	0.13428	0.0620231	2.165	0.030388	0.0605303	ZNF302	protein_coding
ENSG00000089351.14	2227.82	0.500559	0.103996	4.81327	1.48482e-06	8.45767e-06	GRAMD1A	protein_coding
ENSG00000089356.18	4.57783	1.43289	0.286631	4.99905	5.76121e-07	3.55939e-06	FXYD3	protein_coding
ENSG00000089472.16	215.074	0.0710112	0.133097	0.533532	0.593666	0.690366	HEPH	protein_coding
ENSG00000089486.17	2295.35	-0.326748	0.0670174	-4.87557	1.08492e-06	6.33713e-06	CDIP1	protein_coding
ENSG00000089505.18	8.60152	0.829647	0.121168	6.8471	7.53612e-12	1.15341e-10	CMTM1	protein_coding
ENSG00000089558.9	24.0376	0.611438	0.164079	3.72649	0.000194164	0.000692954	KCNH4	protein_coding
ENSG00000089597.18	18344.4	0.0118411	0.04322	0.273974	0.784105	0.845513	GANAB	protein_coding
ENSG00000089639.11	440.434	0.566658	0.0804845	7.04059	1.91421e-12	3.20055e-11	GMIP	protein_coding
ENSG00000089682.16	339.224	0.236793	0.0631206	3.75144	0.000175824	0.000633411	RBM41	protein_coding
ENSG00000089685.15	1201.83	0.975164	0.137716	7.08099	1.43126e-12	2.44997e-11	BIRC5	protein_coding
ENSG00000089692.9	239.286	0.0508681	0.170439	0.298452	0.765358	0.831342	LAG3	protein_coding
ENSG00000089693.11	10322.4	-0.443646	0.0494303	-8.97518	2.82883e-19	1.38859e-17	MLF2	protein_coding
ENSG00000089723.10	107.321	0.126714	0.0973921	1.30108	0.193233	0.286872	OTUB2	protein_coding
ENSG00000089737.17	4249.28	-0.104124	0.0491644	-2.11788	0.0341854	0.0670003	DDX24	protein_coding
ENSG00000089775.12	372.113	-0.0253602	0.05883	-0.431075	0.666414	0.751895	ZBTB25	protein_coding
ENSG00000089818.18	761.675	-0.12797	0.0475697	-2.69017	0.00714165	0.0171307	NECAP1	protein_coding
ENSG00000089820.16	1251.26	0.093827	0.124187	0.755532	0.44993	0.560403	ARHGAP4	protein_coding
ENSG00000089847.12	251.5	-0.790531	0.104955	-7.53208	4.9938e-14	1.0856e-12	ANKRD24	protein_coding
ENSG00000089876.12	583.526	0.0556953	0.0958956	0.580791	0.561381	0.66156	DHX32	protein_coding
ENSG00000089902.10	955.2	0.214908	0.0550467	3.9041	9.45783e-05	0.000363779	RCOR1	protein_coding
ENSG00000089916.18	552.207	0.390143	0.0551375	7.07583	1.48558e-12	2.53702e-11	GPATCH2L	protein_coding
ENSG00000090006.18	1733.13	-0.0258727	0.13822	-0.187185	0.851516	0.896439	LTBP4	protein_coding
ENSG00000090013.11	8155.33	-0.63129	0.0913415	-6.91131	4.80192e-12	7.52185e-11	BLVRB	protein_coding
ENSG00000090020.11	460.914	0.441561	0.0930756	4.74411	2.09427e-06	1.15251e-05	SLC9A1	protein_coding
ENSG00000090054.15	1244.46	0.331565	0.0528779	6.27038	3.60164e-10	4.12224e-09	SPTLC1	protein_coding
ENSG00000090060.18	5363.07	0.0971774	0.0416657	2.33231	0.0196842	0.0417	PAPOLA	protein_coding
ENSG00000090061.17	126.975	0.514461	0.113344	4.53893	5.65411e-06	2.86387e-05	CCNK	protein_coding
ENSG00000090097.22	1228.62	0.0294748	0.0798057	0.369332	0.71188	0.78917	PCBP4	protein_coding
ENSG00000090104.12	904.104	1.00569	0.165997	6.0585	1.37394e-09	1.41348e-08	RGS1	protein_coding
ENSG00000090238.12	1826.71	-0.350906	0.0716992	-4.89414	9.87359e-07	5.81721e-06	YPEL3	protein_coding
ENSG00000090263.16	1863.42	-0.457677	0.0616482	-7.42402	1.13616e-13	2.33967e-12	MRPS33	protein_coding
ENSG00000090266.13	2685.92	-0.570073	0.0824609	-6.91325	4.73683e-12	7.43575e-11	NDUFB2	protein_coding
ENSG00000090273.14	6546.5	-0.157201	0.0757012	-2.0766	0.0378387	0.0731031	NUDC	protein_coding
ENSG00000090316.16	1899.33	0.0698635	0.0479478	1.45707	0.145096	0.227106	MAEA	protein_coding
ENSG00000090339.9	2206.79	0.646792	0.128924	5.01686	5.25222e-07	3.26968e-06	ICAM1	protein_coding
ENSG00000090372.15	2329.79	0.258571	0.0460824	5.61106	2.01094e-08	1.66596e-07	STRN4	protein_coding
ENSG00000090376.11	122.78	0.0583853	0.129433	0.451086	0.651928	0.739871	IRAK3	protein_coding
ENSG00000090382.7	9458.67	0.408934	0.21688	1.88553	0.0593578	0.107415	LYZ	protein_coding
ENSG00000090402.8	7.2986	3.25777	0.480163	6.7847	1.16325e-11	1.71876e-10	SI	protein_coding
ENSG00000090432.7	1454.1	-0.154358	0.0520883	-2.96339	0.00304267	0.00811607	MUL1	protein_coding
ENSG00000090447.12	420.544	0.192047	0.0620179	3.09664	0.00195725	0.00548624	TFAP4	protein_coding
ENSG00000090470.15	596.112	0.113337	0.0403013	2.81224	0.00491982	0.0123803	PDCD7	protein_coding
ENSG00000090487.11	4390.42	-0.267609	0.0433125	-6.17856	6.46898e-10	7.06373e-09	SPG21	protein_coding
ENSG00000090512.12	3695.73	-0.901105	0.202378	-4.45259	8.48394e-06	4.14511e-05	FETUB	protein_coding
ENSG00000090520.11	2158.66	0.0908788	0.0542958	1.67377	0.0941752	0.158973	DNAJB11	protein_coding
ENSG00000090530.10	169.908	0.410262	0.142054	2.88807	0.0038761	0.0100472	P3H2	protein_coding
ENSG00000090534.20	845.117	-0.332986	0.0997331	-3.33877	0.000841488	0.00258249	THPO	protein_coding
ENSG00000090539.15	1758.64	-0.29702	0.12003	-2.47455	0.0133404	0.0295963	CHRD	protein_coding
ENSG00000090554.13	3.93045	0.124272	0.126059	0.98582	0.324221	0.433962	FLT3LG	protein_coding
ENSG00000090565.17	1752.69	-0.084351	0.0652305	-1.29312	0.195969	0.290301	RAB11FIP3	protein_coding
ENSG00000090581.10	3966.87	-0.572718	0.061721	-9.27915	1.70844e-20	9.89413e-19	GNPTG	protein_coding
ENSG00000090612.22	677.607	0.0152125	0.0703262	0.216313	0.828744	0.879781	ZNF268	protein_coding
ENSG00000090615.15	2654.86	0.12269	0.0462131	2.65487	0.00793386	0.0187892	GOLGA3	protein_coding
ENSG00000090621.15	4679.57	0.168625	0.0591668	2.84999	0.00437202	0.0111578	PABPC4	protein_coding
ENSG00000090659.18	175.214	0.237603	0.139878	1.69864	0.0893877	0.152038	CD209	protein_coding
ENSG00000090661.12	3724.99	-0.533981	0.0975236	-5.4754	4.36521e-08	3.38567e-07	CERS4	protein_coding
ENSG00000090674.16	1114.94	-0.190315	0.0596654	-3.1897	0.0014242	0.00414624	MCOLN1	protein_coding
ENSG00000090686.16	1323.09	0.256764	0.0427093	6.0119	1.8336e-09	1.83095e-08	USP48	protein_coding
ENSG00000090776.6	1170.39	0.185417	0.0844114	2.19658	0.0280501	0.0565298	EFNB1	protein_coding
ENSG00000090857.14	600.181	0.128582	0.0732243	1.756	0.0790877	0.137033	PDPR	protein_coding
ENSG00000090861.17	8045.06	-0.141212	0.0628197	-2.24789	0.0245832	0.0505092	AARS1	protein_coding
ENSG00000090863.12	5007.81	0.20865	0.051168	4.07774	4.54759e-05	0.000188629	GLG1	protein_coding
ENSG00000090889.12	534.507	1.46956	0.119806	12.2662	1.37639e-34	6.16302e-32	KIF4A	protein_coding
ENSG00000090905.19	1719.09	-0.0967812	0.0625305	-1.54775	0.121684	0.196484	TNRC6A	protein_coding
ENSG00000090924.15	705.494	0.526762	0.0861978	6.11109	9.89519e-10	1.04463e-08	PLEKHG2	protein_coding
ENSG00000090932.11	3.13874	1.4425	0.296739	4.86117	1.16694e-06	6.77844e-06	DLL3	protein_coding
ENSG00000090971.5	357.463	0.321237	0.12895	2.49117	0.0127322	0.0284309	NAT14	protein_coding
ENSG00000090975.13	1340.45	-0.524067	0.0908833	-5.76638	8.09936e-09	7.20757e-08	PITPNM2	protein_coding
ENSG00000090989.18	489.925	0.178429	0.050843	3.50941	0.0004491	0.0014736	EXOC1	protein_coding
ENSG00000091009.8	670.593	-0.0321754	0.037988	-0.846988	0.397002	0.509159	RBM27	protein_coding
ENSG00000091010.6	2.75214	0.049926	0.141005	0.354073	0.723284	0.797958	POU4F3	protein_coding
ENSG00000091039.17	1182.8	0.346853	0.0703726	4.92881	8.27307e-07	4.95857e-06	OSBPL8	protein_coding
ENSG00000091073.19	597.792	-0.0444239	0.0637706	-0.696621	0.48604	0.593579	DTX2	protein_coding
ENSG00000091106.19	61.876	0.179025	0.0788712	2.26984	0.0232176	0.0480703	NLRC4	protein_coding
ENSG00000091127.14	552.147	0.359094	0.0665006	5.39986	6.66926e-08	4.98727e-07	PUS7	protein_coding
ENSG00000091128.13	10.0494	0.136461	0.143787	0.949044	0.342598	0.453434	LAMB4	protein_coding
ENSG00000091129.21	571.286	0.418278	0.259214	1.61364	0.106606	0.176366	NRCAM	protein_coding
ENSG00000091136.15	3520.25	0.782527	0.114571	6.83008	8.48683e-12	1.28605e-10	LAMB1	protein_coding
ENSG00000091137.14	11.5376	0.0250241	0.116753	0.214334	0.830287	0.8809	SLC26A4	protein_coding
ENSG00000091138.13	84.6868	-0.993363	0.249626	-3.9794	6.90891e-05	0.000274331	SLC26A3	protein_coding
ENSG00000091140.14	3802.45	-0.290827	0.0655374	-4.43757	9.09786e-06	4.41152e-05	DLD	protein_coding
ENSG00000091157.14	588.547	-0.195927	0.0587902	-3.33265	0.000860224	0.00263449	WDR7	protein_coding
ENSG00000091164.13	3227.54	-0.231892	0.0524022	-4.42523	9.63374e-06	4.65301e-05	TXNL1	protein_coding
ENSG00000091181.20	3.04364	0.15291	0.18827	0.812181	0.416688	0.528518	IL5RA	protein_coding
ENSG00000091262.16	6354.36	-0.757532	0.0938083	-8.07531	6.73038e-16	1.99935e-14	ABCC6	protein_coding
ENSG00000091317.8	3358.49	-0.173182	0.0709709	-2.44019	0.0146796	0.0321863	CMTM6	protein_coding
ENSG00000091409.15	2989.75	0.256603	0.0925097	2.77379	0.00554066	0.0137198	ITGA6	protein_coding
ENSG00000091428.18	868.273	-0.313574	0.104286	-3.00687	0.00263951	0.00715344	RAPGEF4	protein_coding
ENSG00000091436.17	1860.83	-0.0694278	0.0823098	-0.843494	0.398952	0.511161	MAP3K20	protein_coding
ENSG00000091482.8	55.4611	-0.545485	0.25187	-2.16574	0.0303314	0.0604392	SMPX	protein_coding
ENSG00000091483.7	11071.1	-0.746869	0.0778693	-9.59132	8.69656e-22	6.16432e-20	FH	protein_coding
ENSG00000091490.11	1736.66	1.46883	0.161819	9.07699	1.11615e-19	5.82124e-18	SEL1L3	protein_coding
ENSG00000091513.16	315375	-0.619036	0.135989	-4.5521	5.3114e-06	2.70483e-05	TF	protein_coding
ENSG00000091527.16	5720.21	0.151295	0.0419226	3.60892	0.000307474	0.00104892	CDV3	protein_coding
ENSG00000091536.19	37.5494	-0.416068	0.135805	-3.06371	0.00218609	0.00605558	MYO15A	protein_coding
ENSG00000091542.9	3567.01	-0.19301	0.0589684	-3.27312	0.00106369	0.00318951	ALKBH5	protein_coding
ENSG00000091583.11	200606	-0.936436	0.13288	-7.04721	1.82543e-12	3.06047e-11	APOH	protein_coding
ENSG00000091592.16	480.327	-0.118877	0.126227	-0.941775	0.346308	0.457273	NLRP1	protein_coding
ENSG00000091622.16	41.8246	1.29597	0.185178	6.99855	2.58628e-12	4.23552e-11	PITPNM3	protein_coding
ENSG00000091640.8	1790.91	-0.590681	0.0712227	-8.29345	1.10014e-16	3.73327e-15	SPAG7	protein_coding
ENSG00000091651.9	157.165	1.16322	0.11607	10.0217	1.22331e-23	1.0982e-21	ORC6	protein_coding
ENSG00000091656.19	507.125	0.101018	0.116258	0.868914	0.384894	0.497121	ZFHX4	protein_coding
ENSG00000091664.9	0.181845	-0.296699	0.698583	-0.424716	0.671044		SLC17A6	protein_coding
ENSG00000091704.10	5.51496	0.837933	0.345075	2.42826	0.0151713	0.0331476	CPA1	protein_coding
ENSG00000091732.17	816.074	-0.232773	0.0517504	-4.49799	6.85978e-06	3.42355e-05	ZC3HC1	protein_coding
ENSG00000091831.24	400.127	-1.67595	0.190978	-8.77561	1.69987e-18	7.4391e-17	ESR1	protein_coding
ENSG00000091844.8	18.8475	1.03975	0.130121	7.99063	1.34252e-15	3.77693e-14	RGS17	protein_coding
ENSG00000091879.14	336.818	0.177692	0.115076	1.54413	0.122557	0.1976	ANGPT2	protein_coding
ENSG00000091947.10	1814.56	0.0156421	0.0727207	0.215098	0.829691	0.880506	TMEM101	protein_coding
ENSG00000091972.18	158.945	-0.0464726	0.114134	-0.407175	0.683879	0.766039	CD200	protein_coding
ENSG00000091986.16	1500.11	0.12826	0.204729	0.626488	0.530995	0.634209	CCDC80	protein_coding
ENSG00000092009.10	8.34078	-1.13572	0.253935	-4.4725	7.73111e-06	3.81506e-05	CMA1	protein_coding
ENSG00000092010.15	9622.64	-0.271825	0.065362	-4.15875	3.19989e-05	0.000137191	PSME1	protein_coding
ENSG00000092020.10	345.868	-0.029017	0.0509451	-0.569575	0.568966	0.668311	PPP2R3C	protein_coding
ENSG00000092036.18	385.48	-0.156741	0.097046	-1.61512	0.106285	0.175947	HAUS4	protein_coding
ENSG00000092051.17	18.6739	-0.1135	0.138192	-0.821322	0.411463	0.523572	JPH4	protein_coding
ENSG00000092054.13	0.730542	0.50901	0.299506	1.6995	0.089225	0.151811	MYH7	protein_coding
ENSG00000092067.6	1.85692	0.346387	0.18556	1.86671	0.0619419	0.111421	CEBPE	protein_coding
ENSG00000092068.20	312.294	0.809841	0.137707	5.88092	4.08003e-09	3.83431e-08	SLC7A8	protein_coding
ENSG00000092094.11	967.926	-0.0992482	0.0482229	-2.05811	0.0395794	0.0759703	OSGEP	protein_coding
ENSG00000092096.18	386.009	-0.663582	0.213631	-3.1062	0.00189508	0.00533233	SLC22A17	protein_coding
ENSG00000092098.17	12.3693	0.202203	0.0952572	2.12271	0.0337781	0.0663368	RNF31	protein_coding
ENSG00000092108.22	1706.81	-0.0799088	0.0399063	-2.00241	0.0452405	0.0851451	SCFD1	protein_coding
ENSG00000092140.16	328.98	0.501792	0.0586542	8.5551	1.17767e-17	4.52308e-16	G2E3	protein_coding
ENSG00000092148.13	4344.33	-0.0503722	0.0652006	-0.772572	0.439776	0.550537	HECTD1	protein_coding
ENSG00000092199.18	11972	0.0951235	0.0318069	2.99065	0.00278381	0.00750022	HNRNPC	protein_coding
ENSG00000092200.12	40.0276	0.084364	0.110496	0.763502	0.445164	0.555766	RPGRIP1	protein_coding
ENSG00000092201.10	2887.24	0.330494	0.0422132	7.82915	4.91165e-15	1.26187e-13	SUPT16H	protein_coding
ENSG00000092203.15	2103.29	0.110863	0.0353383	3.13719	0.00170576	0.00485357	TOX4	protein_coding
ENSG00000092208.17	203.819	0.282399	0.0566157	4.988	6.1008e-07	3.74649e-06	GEMIN2	protein_coding
ENSG00000092295.12	21.7575	0.36046	0.113723	3.16963	0.00152632	0.00440133	TGM1	protein_coding
ENSG00000092330.18	1450	-0.0139382	0.0423969	-0.328755	0.742341	0.813288	TINF2	protein_coding
ENSG00000092345.14	1.00533	1.14826	0.358219	3.20548	0.00134838	0.00394742	DAZL	protein_coding
ENSG00000092377.15	12.7163	0.886827	0.364008	2.43628	0.014839	0.0325124	TBL1Y	protein_coding
ENSG00000092421.17	747.01	1.34015	0.167462	8.00275	1.21674e-15	3.46051e-14	SEMA6A	protein_coding
ENSG00000092439.16	1495.88	-0.0360335	0.0872828	-0.412836	0.679727	0.762691	TRPM7	protein_coding
ENSG00000092445.12	496.244	0.9896	0.168592	5.86981	4.36292e-09	4.07824e-08	TYRO3	protein_coding
ENSG00000092470.12	316.319	1.06332	0.107371	9.90316	4.03329e-23	3.38879e-21	WDR76	protein_coding
ENSG00000092529.25	113.162	-0.598068	0.14985	-3.99111	6.57652e-05	0.00026261	CAPN3	protein_coding
ENSG00000092531.10	281.291	0.101078	0.0537265	1.88134	0.0599261	0.108261	SNAP23	protein_coding
ENSG00000092607.15	756.376	-0.386338	0.192622	-2.00567	0.0448911	0.0846133	TBX15	protein_coding
ENSG00000092621.13	3554.23	0.120157	0.159634	0.752701	0.45163	0.561855	PHGDH	protein_coding
ENSG00000092758.18	234.333	0.282682	0.196654	1.43745	0.150589	0.234208	COL9A3	protein_coding
ENSG00000092820.18	3872.41	0.200742	0.0978797	2.0509	0.0402762	0.0771546	EZR	protein_coding
ENSG00000092841.19	17574.8	-0.301663	0.0725232	-4.15954	3.18894e-05	0.000136754	MYL6	protein_coding
ENSG00000092847.13	1213.68	0.369743	0.0560563	6.59592	4.22624e-11	5.69867e-10	AGO1	protein_coding
ENSG00000092850.12	4.85605	0.963994	0.191716	5.02825	4.94974e-07	3.10083e-06	TEKT2	protein_coding
ENSG00000092853.14	160.441	1.63016	0.113193	14.4016	5.0527e-47	2.319e-43	CLSPN	protein_coding
ENSG00000092871.17	1150.59	0.161654	0.0895809	1.80456	0.0711443	0.12528	RFFL	protein_coding
ENSG00000092929.12	441.264	1.09759	0.13529	8.11291	4.94225e-16	1.5122e-14	UNC13D	protein_coding
ENSG00000092931.11	757.725	-0.062461	0.0611845	-1.02086	0.307319	0.415933	MFSD11	protein_coding
ENSG00000092964.18	1744.58	0.154497	0.0970345	1.59219	0.111342	0.182674	DPYSL2	protein_coding
ENSG00000092969.12	186.073	1.6232	0.168168	9.65223	4.8097e-22	3.53903e-20	TGFB2	protein_coding
ENSG00000092978.11	448.209	0.388286	0.0541312	7.17306	7.33401e-13	1.31808e-11	GPATCH2	protein_coding
ENSG00000093000.19	1908.09	0.104335	0.0550533	1.89516	0.0580713	0.105367	NUP50	protein_coding
ENSG00000093009.11	293.188	1.07588	0.114324	9.41084	4.9221e-21	3.09991e-19	CDC45	protein_coding
ENSG00000093010.15	5966.05	-0.658888	0.0969185	-6.79837	1.05811e-11	1.57546e-10	COMT	protein_coding
ENSG00000093072.18	1493.88	0.26231	0.119537	2.19439	0.0282074	0.0567938	ADA2	protein_coding
ENSG00000093100.13	4.53771	-0.0493112	0.163568	-0.301472	0.763055	0.829423	AC016026.1	lncRNA
ENSG00000093134.15	767.138	-0.429179	0.176726	-2.4285	0.0151614	0.0331279	VNN3	protein_coding
ENSG00000093144.19	2247.54	-0.295121	0.0804542	-3.66818	0.00024428	0.000853562	ECHDC1	protein_coding
[truncated: 58,661 more rows]

## Sheet: h.all.v7.5.1.symbols.gmt
ID	Description	setSize	enrichmentScore	NES	pvalue	p.adjust	qvalue	rank	leading_edge	core_enrichment
HALLMARK_BILE_ACID_METABOLISM	HALLMARK_BILE_ACID_METABOLISM	112	-0.662268	-3.02753	1e-10	1.15e-09	8.15789e-10	2259	tags=52%, list=12%, signal=46%	GC/ACSL5/ABCG8/PEX16/FDXR/RXRA/HACL1/PECR/DIO1/CYP7B1/PRDX5/IDH2/ALDH1A1/LONP2/HSD17B4/ABCA9/CYP46A1/SLC23A2/CAT/SCP2/GSTK1/HSD3B7/CYP7A1/PHYH/PAOX/SULT1B1/SLCO1A2/NR0B2/SLC22A18/SOD1/PXMP2/AQP9/MLYCD/AKR1D1/ACSL1/EPHX2/AR/SERPINA6/PIPOX/NR1I2/ABCA6/RXRG/CYP27A1/HAO1/ALDH8A1/PEX11G/ABCA8/DIO2/GNMT/HSD17B6/AGXT/SLC27A2/APOA1/TTR/CYP39A1/BBOX1/CYP8B1/SLC27A5
HALLMARK_FATTY_ACID_METABOLISM	HALLMARK_FATTY_ACID_METABOLISM	156	-0.589843	-2.90675	1e-10	1.15e-09	8.15789e-10	3588	tags=60%, list=19%, signal=49%	PPARA/ADIPOR2/HMGCS1/IDH3G/DLST/MDH1/IDI1/CRYZ/UROD/ALDH9A1/TP53INP2/HSD17B7/RETSAT/ALDH3A2/AUH/NSDHL/HSD17B11/HADHB/AOC3/RDH11/ACSL5/HSDL2/UROS/D2HGDH/MAOA/ACOT2/PTS/MDH2/ALDH1A1/CPT1A/AQP7/CD1D/ACSM3/CRAT/BCKDHB/HSD17B4/SUCLG1/BPHL/ACADM/ALAD/PRDX6/ECH1/CA2/ACADVL/MCEE/NTHL1/HIBCH/CPT2/PCBD1/ACAA2/ACOX1/SDHD/HPGD/G0S2/FH/SUCLG2/GABARAPL1/HSD17B10/AADAT/INMT/TDO2/ECI2/ECI1/CBR1/HADH/ACADS/MLYCD/…
HALLMARK_G2M_CHECKPOINT	HALLMARK_G2M_CHECKPOINT	199	0.611772	2.06148	1e-10	1.15e-09	8.15789e-10	4654	tags=54%, list=24%, signal=41%	RAD54L/EFNA5/KIF23/KIF15/MCM2/TOP2A/BUB1/PLK1/KIF4A/KIF2C/CENPF/TTK/POLQ/NEK2/CCNA2/CDC20/STIL/CENPE/MYBL2/KIF11/EGF/EXO1/CDC6/TPX2/CDK1/MKI67/CHEK1/PLK4/SMC4/CCNB2/BARD1/E2F2/TROAP/CENPA/LMNB1/PBK/ORC6/RACGAP1/NDC80/HMMR/CDC7/MAD2L1/CDC45/CDC25A/UBE2C/ESPL1/FBXO5/MCM6/SLC38A1/CDKN3/BIRC5/RBL1/BRCA2/KIF20B/AURKB/CCNF/PRC1/INCENP/SLC12A2/STMN1/EZH2/MCM3/HMGA1/SLC7A1/HOXC10/TRAIP/SMC2/TACC3/PTTG1/N…
HALLMARK_E2F_TARGETS	HALLMARK_E2F_TARGETS	200	0.602088	2.0292	1e-10	1.15e-09	8.15789e-10	4892	tags=57%, list=26%, signal=43%	BUB1B/MCM2/TOP2A/KIF18B/DEPDC1/PLK1/KIF4A/TRIP13/CCNE1/KIF2C/DLGAP5/GINS1/MELK/GINS4/CDCA8/E2F8/CDC20/CENPE/MYBL2/HELLS/CDK1/MKI67/CHEK1/RAD51AP1/PLK4/SMC4/CCNB2/BARD1/LMNB1/ORC6/RACGAP1/HMMR/MAD2L1/ASF1B/TCF19/CDC25A/SPC25/MMS22L/ESPL1/NCAPD2/PSMC3IP/MCM6/CDKN3/BIRC5/CIT/BRCA2/BRCA1/AURKB/RNASEH2A/STMN1/EZH2/DNMT1/RRM2/UBE2T/CDCA3/MCM3/MCM4/HMGA1/CENPM/CDKN2A/POLD1/TACC3/PTTG1/KPNA2/MSH2/HMGB2/D…
HALLMARK_COAGULATION	HALLMARK_COAGULATION	138	-0.442762	-2.17426	8.73819e-09	8.03914e-08	5.70282e-08	1470	tags=37%, list=8%, signal=34%	DCT/C2/FURIN/TF/CPN1/HTRA1/MSRB2/CLU/GDA/SERPINA1/CFH/F11/F13B/C3/VWF/ACOX2/MBL2/RAPGEF3/HPN/F2/TMPRSS6/C1S/ITIH1/MST1/C8B/PROC/F10/CPB2/HMGCS2/PLG/C1R/FGG/GP9/SERPING1/F12/KLKB1/RGN/HRG/FGA/SERPINC1/CFI/C8A/MASP2/C8G/APOA1/PROZ/APOC1/ANG/C9/APOC3/F9
HALLMARK_PEROXISOME	HALLMARK_PEROXISOME	104	-0.436756	-1.98593	7.34461e-07	5.63087e-06	3.99444e-06	3018	tags=42%, list=16%, signal=36%	STS/ISOC1/ALDH9A1/RETSAT/CRABP1/PEX11A/SOD2/HSD17B11/RDH11/ACSL5/CADM1/DIO1/PRDX5/IDH2/SLC25A4/ALDH1A1/LONP2/CRAT/HSD17B4/DHRS3/ECH1/SLC23A2/CAT/SCP2/ACOX1/GSTK1/HSD3B7/ECI2/SOD1/MLYCD/ALB/ACSL1/HMGCL/EHHADH/EPHX2/ACAA1/SERPINA6/FIS1/NR1I2/HAO2/RXRG/ABCB4/SLC27A2/TTR
HALLMARK_MITOTIC_SPINDLE	HALLMARK_MITOTIC_SPINDLE	199	0.507585	1.71041	2.82004e-06	1.85317e-05	1.31461e-05	4872	tags=37%, list=26%, signal=28%	KIF23/ANLN/KIF15/TOP2A/ECT2/BUB1/PLK1/KIF4A/KIF3C/KIF2C/CENPF/TTK/DLGAP5/NEK2/CENPE/KIF11/TPX2/CDK1/SMC4/CCNB2/KNTC1/LMNB1/RACGAP1/NDC80/ESPL1/FBXO5/PIF1/BIRC5/BRCA2/KIF20B/PRC1/INCENP/FLNA/ARHGEF2/NCK2/SASS6/FGD6/WASF1/RHOF/CLIP2/CNTRL/MARCKS/FSCN1/ARHGEF3/DOCK2/EPB41L2/MAPRE1/CENPJ/LLGL1/CCDC88A/ABR/SMC3/OPHN1/PLEKHG2/RASAL2/NIN/NOTCH2/AURKA/CD2AP/CEP192/CEP250/WASF2/DYNC1H1/PKD2/CKAP5/CEP131/T…
HALLMARK_SPERMATOGENESIS	HALLMARK_SPERMATOGENESIS	134	0.521919	1.71858	4.13275e-05	0.000237633	0.000168573	3120	tags=33%, list=16%, signal=28%	TUBA3C/CRISP2/NAA11/ADAD1/SNAP91/CFTR/TKTL1/CST8/DMRT1/MLF1/PGK2/BUB1/KIF2C/TTK/NCAPH/NEK2/ELOVL3/CDK1/CCNB2/CLGN/GAD1/ART3/MTNR1A/DMC1/HTR5A/CDKN3/TEKT2/SYCP1/ACRV1/SLC12A2/EZH2/ADAM2/RFC4/NPHP1/PDHA2/RPL39L/TOPBP1/DDX4/CCNA1/GRM8/H1-6/IL13RA2/DBF4/PCSK1N
HALLMARK_EPITHELIAL_MESENCHYMAL_TRANSITION	HALLMARK_EPITHELIAL_MESENCHYMAL_TRANSITION	200	0.456188	1.53747	0.000391967	0.00200339	0.00142117	3899	tags=38%, list=21%, signal=30%	DKK1/LAMC2/MATN3/PTHLH/ENO2/MMP1/LAMA1/COL11A1/COMP/CXCL1/CDH6/PMEPA1/APLP1/PRSS2/CXCL6/SERPINE2/PLAUR/FBLN1/SGCG/NTM/CXCL8/TNFRSF11B/ITGA2/TNC/MMP3/FBN2/RGS4/TFPI2/PFN2/MMP14/MXRA5/OXTR/FLNA/POSTN/CTHRC1/QSOX1/CAPG/GREM1/GLIPR1/ITGAV/ADAM12/MAGEE1/COL16A1/COL8A2/LOX/GPX7/MCM7/COL5A2/PDLIM4/COL3A1/COL1A2/DPYSL3/AREG/FMOD/COL5A1/SLC6A8/COL1A1/LAMC1/CRLF1/PLOD2/FAP/COL6A3/EDIL3/DAB2/SCG2/MMP2/BDNF/…
HALLMARK_INFLAMMATORY_RESPONSE	HALLMARK_INFLAMMATORY_RESPONSE	199	0.44715	1.50676	0.00104634	0.00481317	0.00341438	4780	tags=42%, list=25%, signal=32%	TNFAIP6/TACR3/EREG/MEP1A/ITGB8/TPBG/SPHK1/NDP/ADORA2B/CLEC5A/CXCL6/OLR1/IL1A/CSF3R/PLAUR/LAMP3/FFAR2/CXCL8/LIF/CCL7/LPAR1/RGS1/KCNMB2/IL1B/MMP14/GABBR1/IL18/PTAFR/SLC7A1/CYBB/TNFSF15/BEST1/HAS2/OSM/PTGER4/PTPRE/HIF1A/SEMA4D/KCNA3/FPR1/SLC28A2/GPC3/PDPN/NPFFR2/ICAM1/CSF1/IL10/GPR183/RASGRP1/IL2RB/TNFSF9/GPR132/OSMR/CXCL9/TLR2/TNFRSF9/TLR1/CCL22/CCL2/CXCL11/MSR1/ITGA5/LTA/CXCL10/EMP3/MXD1/ADGRE1/ME…
HALLMARK_ALLOGRAFT_REJECTION	HALLMARK_ALLOGRAFT_REJECTION	200	0.411665	1.38742	0.00804428	0.0336397	0.0238634	6104	tags=46%, list=32%, signal=32%	EREG/PRKCG/TGFB2/IL11/GCNT1/MMP9/ELF4/IL12A/HDAC9/LIF/CCL7/CD79A/IL1B/BRCA1/CD80/FLNA/BCAT1/IL18/IL2RA/CAPG/LTB/CDKN2A/PTPRC/HIF1A/FYB1/CD3G/TNF/IFNG/TLR6/CD7/TRAT1/CRTAM/ICAM1/CSF1/LY75/IL10/PRKCB/IL2RB/HLA-DOA/ITGB2/CXCL9/CCND2/TLR2/TLR1/ST8SIA4/CCR5/CCL22/CCL13/CD8A/CCL2/CD86/TGFB1/ITK/FASLG/STAT1/TAP1/SPI1/CXCR3/IL12B/NLRP3/HLA-DQA1/IL27RA/IRF4/WARS1/LCP2/SIT1/IFNGR2/CD28/HLA-DOB/IL12RB1/STAT…
HALLMARK_CHOLESTEROL_HOMEOSTASIS	HALLMARK_CHOLESTEROL_HOMEOSTASIS	74	-0.347981	-1.51148	0.00922756	0.0353723	0.0250925	3753	tags=36%, list=20%, signal=29%	ACAT2/TP53INP1/HMGCS1/NFIL3/IDI1/GLDC/ATF3/HSD17B7/NSDHL/SCD/ALDOC/LSS/ETHE1/MVK/DHCR7/PCYT2/PMVK/MVD/ECH1/CLU/CBS/ACSS2/SC5D/EBP/TM7SF2/AVPR1A/ADH4
HALLMARK_APICAL_JUNCTION	HALLMARK_APICAL_JUNCTION	198	0.403107	1.35822	0.0164702	0.0582792	0.0413422	5121	tags=36%, list=27%, signal=27%	LAMC2/CLDN18/ITGA3/SPEG/PDZD3/ITGB4/CDH6/CNTN1/NECTIN4/KCNH2/MMP9/CALB2/CADM2/CLDN4/CLDN6/MAPK13/ALOX15B/DSC3/CLDN11/TNFRSF11B/ADAM9/ITGA2/AMH/DMP1/SLC30A3/SYK/GRB7/FLNC/SRC/CADM3/CERCAM/PTPRC/ADAM23/COL16A1/RHOF/CD274/AMIGO2/FYB1/FSCN1/ACTN2/ATP1A3/ICAM1/EPB41L2/CDH8/ACTN3/SGCE/RAC2/MMP2/NECTIN1/NEGR1/CD86/MPZL1/NLGN3/CDH3/CDH11/CLDN19/LIMA1/ICAM5/SLIT2/VCAN/KRT31/PPP2R2C/VCL/ITGB1/ACTA1/PKD1/PB…
HALLMARK_KRAS_SIGNALING_DN	HALLMARK_KRAS_SIGNALING_DN	200	0.397624	1.3401	0.0185856	0.061067	0.0433198	4570	tags=38%, list=24%, signal=29%	BRDT/TEX15/CPA2/TFF2/COL2A1/SLC6A14/CLPS/EPHA5/NUDT11/GRID2/P2RY4/SCGB1A1/PAX3/TGFB2/RIBC2/ALOX12B/RYR2/TFAP2B/KRT4/HTR1D/EGF/NPHS1/CD207/SHOX2/CCR8/NPY4R/KLHDC8A/BARD1/CDH16/SLC30A3/BMPR1B/PDCD1/SOX10/NGB/CD80/SPRR3/GPR19/ADRA2C/MFSD6/GDNF/MSH5/CKM/ZNF112/PTGFR/KRT15/MACROH2A2/IFNG/CCNA1/CACNG1/PCDHB1/ATP6V1B1/SNCB/RYR1/PLAG1/SERPINB2/TCL1A/SIDT1/TFCP2L1/FGFR3/MYH7/DLK2/KLK7/LFNG/MEFV/GP1BA/SLC1…
HALLMARK_REACTIVE_OXYGEN_SPECIES_PATHWAY	HALLMARK_REACTIVE_OXYGEN_SPECIES_PATHWAY	49	-0.371903	-1.47505	0.0380905	0.116811	0.0828635	2633	tags=49%, list=14%, signal=42%	SELENOS/PTPA/NDUFB4/GCLC/GLRX2/TXN/PDLIM1/PRDX4/NDUFS2/SOD2/NDUFA6/FTL/PRDX2/HMOX2/GPX4/PRDX6/GLRX/CAT/TXNRD2/ATOX1/MGST1/SOD1/MSRA/GPX3

## Sheet: c5.all.v7.5.1.symbols.gmt
ID	Description	setSize	enrichmentScore	NES	pvalue	p.adjust	qvalue	rank	leading_edge	core_enrichment
GOCC_MICROBODY_LUMEN	GOCC_MICROBODY_LUMEN	50	-0.797961	-3.13608	1e-10	1.47169e-08	1.21186e-08	1764	tags=68%, list=9%, signal=62%	HACL1/PRDX5/ACOT2/NUDT7/LONP2/CRAT/HSD17B4/ACOT4/ECH1/CAT/SCP2/ACOX1/GSTK1/PHYH/PAOX/DHRS4/ACOX2/ECI2/NOS2/ACOT6/MLYCD/HMGCL/CRYM/EHHADH/EPHX2/ACAA1/PIPOX/GRHPR/HAO2/BAAT/FABP1/DAO/HAO1/AGXT
GOBP_CELLULAR_AMINO_ACID_CATABOLIC_PROCESS	GOBP_CELLULAR_AMINO_ACID_CATABOLIC_PROCESS	109	-0.692955	-3.13531	1e-10	1.47169e-08	1.21186e-08	1282	tags=58%, list=7%, signal=54%	BCKDHB/ETFA/OAT/CSAD/HAL/CBS/PAH/GCSH/HIBCH/PRODH2/HDC/ALDH5A1/HSD17B10/AADAT/TDO2/NOS2/FAH/HOGA1/ACAT1/ALDH4A1/GCAT/HMGCL/IVD/ALDH6A1/CRYM/SARDH/PIPOX/ABAT/SHMT1/ETFB/GPT2/GOT2/ECHS1/IDO2/QDPR/CDO1/GOT1/MAT1A/AASS/ACMSD/AGXT2/NOS1/DAO/HGD/ARG1/GSTZ1/ALDH8A1/OTC/GLS2/AMDHD1/HAAO/PRODH/AGXT/ADHFE1/SDSL/FTCD/KMO/TAT/RIDA/GPT/SDS/UROC1/HPD
GOBP_MONOCARBOXYLIC_ACID_CATABOLIC_PROCESS	GOBP_MONOCARBOXYLIC_ACID_CATABOLIC_PROCESS	124	-0.654834	-3.03512	1e-10	1.47169e-08	1.21186e-08	1957	tags=58%, list=10%, signal=52%	PCCA/ETFBKMT/IRS2/HACL1/ILVBL/NUDT7/LONP2/CPT1A/SLC27A4/CRAT/BDH2/ABHD1/HSD17B4/ACADM/ACACB/AIG1/ETFA/ECH1/MTLN/ACADVL/MCEE/PLIN5/FAAH/CPT2/IDNK/ACAA2/CYP4F12/CYP4F11/SCP2/ACOX1/CYP4F3/PHYH/PCCB/HSD17B10/DECR2/ACOX2/ECI2/ECI1/FAH/HADH/HOGA1/ACADS/ACAT1/ECHDC2/MLYCD/AKR1D1/IVD/ETFDH/EHHADH/ACAA1/ACADL/ETFB/NUDT8/ABCB11/ECHS1/GCDH/FABP1/SULT2A1/AGXT2/DECR1/PCK2/HAO1/PON3/CYP26A1/AGXT/MFSD2A/CYP4F2/…
GOBP_MITOCHONDRIAL_RESPIRATORY_CHAIN_COMPLEX_ASSEMBLY	GOBP_MITOCHONDRIAL_RESPIRATORY_CHAIN_COMPLEX_ASSEMBLY	88	-0.689042	-2.98873	1e-10	1.47169e-08	1.21186e-08	5014	tags=83%, list=26%, signal=61%	SAMM50/COX16/UQCC1/TTC19/NDUFB5/NDUFB3/NDUFAF5/NDUFB4/NDUFAF6/LYRM7/DMAC1/OMA1/NDUFAF7/OXA1L/SMIM20/CHCHD4/COA5/TMEM126A/SDHAF4/NDUFA12/NDUFS1/SDHAF3/NDUFA10/SCO1/SDHAF1/BCS1L/UQCC3/COA4/UQCC2/PET117/COA3/UQCRFS1/NDUFS5/NDUFA5/NDUFS4/COA8/FOXRED1/NUBPL/NDUFS2/NDUFAF4/NDUFA6/NDUFA8/NDUFB11/PET100/COX14/NDUFB6/NDUFS3/NDUFAB1/NDUFAF3/NDUFC1/NDUFC2/SDHAF2/COX18/COX17/NDUFB2/NDUFA1/NDUFB10/AIFM1/NDUFA…
HP_ABNORMAL_CIRCULATING_AMINO_ACID_CONCENTRATION	HP_ABNORMAL_CIRCULATING_AMINO_ACID_CONCENTRATION	119	-0.650266	-2.98315	1e-10	1.47169e-08	1.21186e-08	3019	tags=55%, list=16%, signal=47%	SLC25A13/GLDC/UQCRC2/PET117/NDUFS4/GLRX5/MMACHC/BCKDK/ASPA/DBT/COX5A/NDUFC2/PCCA/IRF6/NAGS/COQ9/MCCC2/PTS/COX8A/NDUFB10/NADK2/BCKDHB/SUCLG1/MMUT/SPR/COX6B1/OAT/TMEM70/GCH1/HAL/GLYCTK/CBS/PAH/GCSH/MMAA/PCBD1/ADK/ALDH5A1/MICOS13/PCCB/FAH/ALDH4A1/PNPO/MMAB/PC/SARDH/CPS1/ASL/QDPR/SLC25A15/MAT1A/AASS/DMGDH/ARG1/OTC/PRODH/GNMT/CA5A/PCK1/FTCD/ASS1/FBP1/TAT/CTH/UROC1/HPD
GOBP_ALPHA_AMINO_ACID_CATABOLIC_PROCESS	GOBP_ALPHA_AMINO_ACID_CATABOLIC_PROCESS	91	-0.685549	-2.96778	1e-10	1.47169e-08	1.21186e-08	1249	tags=57%, list=7%, signal=54%	OAT/CSAD/CBS/PAH/GCSH/HIBCH/PRODH2/HSD17B10/AADAT/TDO2/NOS2/FAH/HOGA1/ACAT1/ALDH4A1/GCAT/HMGCL/IVD/ALDH6A1/CRYM/SARDH/PIPOX/SHMT1/GPT2/GOT2/IDO2/QDPR/CDO1/GOT1/MAT1A/AASS/ACMSD/AGXT2/NOS1/DAO/HGD/ARG1/GSTZ1/ALDH8A1/OTC/GLS2/HAAO/PRODH/AGXT/ADHFE1/SDSL/KMO/TAT/RIDA/GPT/SDS/HPD
HP_ORGANIC_ACIDURIA	HP_ORGANIC_ACIDURIA	76	-0.700354	-2.95815	1e-10	1.47169e-08	1.21186e-08	1988	tags=63%, list=10%, signal=57%	NDUFS4/ACAD8/SLC26A1/MMACHC/ETHE1/PCCA/UROS/D2HGDH/SLC25A1/MVK/MCCC2/IDH2/SLC25A4/NDUFB10/NADK2/ACSF3/SUCLG1/MMUT/ACADM/ALAD/DHTKD1/ETFA/GATM/BTD/SUGCT/ACADVL/MCEE/SLC25A20/MMAA/CPT2/MPC1/ALDH5A1/PCCB/HADH/HOGA1/ACADS/MLYCD/HMGCL/ETFDH/MMAB/ETFB/GRHPR/GCDH/HGD/AGXT/TAT/UROC1/HPD
GOMF_ELECTRON_TRANSFER_ACTIVITY	GOMF_ELECTRON_TRANSFER_ACTIVITY	111	-0.653565	-2.94107	1e-10	1.47169e-08	1.21186e-08	3001	tags=63%, list=16%, signal=53%	GLDC/UQCRFS1/NDUFS5/NDUFA5/NDUFS4/NDUFS2/GFUS/NDUFA6/NDUFA8/NDUFV3/NDUFB6/NDUFS3/COX7A2/COX5A/NDUFC1/NDUFC2/NQO2/NDUFS6/CYC1/COX8A/UQCR11/NDUFB2/NDUFA1/NDUFB10/MAOB/NDUFA2/NDUFV1/SDHB/NDUFA4/UQCRC1/NDUFS7/DHRS3/COX6B1/NDUFS8/ETFA/GPX2/COX7B/NDUFA9/COX5B/COX6A1/COX7A1/SURF1/UQCR10/SDHD/NDUFB8/NDUFB7/NDUFB1/COX6A2/NDUFB9/POR/COX4I1/FDX1/ALDH4A1/ETFDH/CYB5A/SDHA/AKR1C4/NDUFA3/ETFB/SRD5A1/QDPR/DMGDH/…
HP_ABNORMAL_URINE_PH	HP_ABNORMAL_URINE_PH	83	-0.665831	-2.91133	1e-10	1.47169e-08	1.21186e-08	1988	tags=64%, list=10%, signal=57%	DNAJC19/PET117/NDUFS4/ACAD8/SLC26A1/MMACHC/ETHE1/PCCA/UROS/D2HGDH/SLC25A1/MVK/MCCC2/IDH2/MRPS2/SLC25A4/NDUFB10/NADK2/ACSF3/SUCLG1/MMUT/ACADM/ALAD/DHTKD1/ETFA/GATM/BTD/SUGCT/ACADVL/MCEE/SLC25A20/MMAA/CPT2/SDHD/MPC1/ALDH5A1/PCCB/HADH/HOGA1/ACADS/MLYCD/HMGCL/ETFDH/MMAB/ETFB/GRHPR/GCDH/HGD/AGXT/LDHD/TAT/UROC1/HPD
HP_ABNORMAL_CIRCULATING_PROTEINOGENIC_AMINO_ACID_CONCENTRATION	HP_ABNORMAL_CIRCULATING_PROTEINOGENIC_AMINO_ACID_CONCENTRATION	80	-0.674997	-2.91023	1e-10	1.47169e-08	1.21186e-08	2486	tags=59%, list=13%, signal=51%	GLRX5/MMACHC/BCKDK/DBT/COX5A/NDUFC2/PCCA/IRF6/NAGS/MCCC2/PTS/COX8A/NDUFB10/NADK2/BCKDHB/SUCLG1/MMUT/SPR/GCH1/HAL/GLYCTK/CBS/PAH/GCSH/MMAA/PCBD1/ADK/PCCB/FAH/ALDH4A1/PNPO/MMAB/SARDH/CPS1/ASL/QDPR/MAT1A/AASS/ARG1/OTC/PRODH/GNMT/FTCD/ASS1/TAT/UROC1/HPD
GOBP_ALPHA_AMINO_ACID_METABOLIC_PROCESS	GOBP_ALPHA_AMINO_ACID_METABOLIC_PROCESS	199	-0.586656	-2.90665	1e-10	1.47169e-08	1.21186e-08	1784	tags=44%, list=9%, signal=40%	HIBADH/MPST/SEPHS2/MCCC2/ILVBL/NIT2/DCT/PYCR3/MMUT/OAT/CSAD/HAL/CBS/MTHFS/PAH/GCSH/HIBCH/PCBD1/PRODH2/GLYATL1B/ALDH5A1/HSD17B10/AADAT/TDO2/BHMT2/NOS2/FAH/HOGA1/ACAT1/ALDH4A1/GCAT/HMGCL/IVD/ALDH6A1/CRYM/MSRA/SARDH/PIPOX/CPS1/SHMT1/ASL/IYD/GPT2/MTHFD1/GOT2/BAAT/IDO2/QDPR/CDO1/TST/GOT1/MAT1A/GCDH/AASS/ACMSD/AGXT2/NOS1/DAO/HGD/ARG1/GSTZ1/ALDH8A1/OTC/GLS2/ADI1/AMDHD1/HAAO/PRODH/GNMT/AGXT/BHMT/ADHFE1/S…
GOMF_OXIDOREDUCTION_DRIVEN_ACTIVE_TRANSMEMBRANE_TRANSPORTER_ACTIVITY	GOMF_OXIDOREDUCTION_DRIVEN_ACTIVE_TRANSMEMBRANE_TRANSPORTER_ACTIVITY	59	-0.71491	-2.90571	1e-10	1.47169e-08	1.21186e-08	2962	tags=71%, list=16%, signal=60%	UQCRFS1/NDUFS5/NDUFA5/NDUFS4/NDUFS2/NDUFA6/NDUFA8/NDUFV3/NDUFB6/NDUFS3/COX5A/NDUFC1/NDUFC2/NDUFS6/CYC1/COX8A/NDUFB2/NDUFA1/NDUFB10/NDUFA2/NDUFV1/NDUFA4/UQCRC1/NDUFS7/COX6B1/NDUFS8/COX7B/NDUFA9/COX5B/COX6A1/COX7A1/SURF1/UQCR10/NDUFB8/NDUFB7/NDUFB1/COX6A2/NDUFB9/COX4I1/CYB5A/NDUFA3/COX4I2
HP_LACTIC_ACIDOSIS	HP_LACTIC_ACIDOSIS	157	-0.613234	-2.89986	1e-10	1.47169e-08	1.21186e-08	4572	tags=64%, list=24%, signal=49%	NDUFB3/NDUFAF5/MIPEP/OGDH/NDUFAF6/EARS2/PPM1B/LYRM7/SLC25A3/MTO1/GFER/IBA57/COQ2/DLD/PLPBP/NAXE/SQOR/NDUFS1/PHKG2/LIAS/HADHA/PDHA1/FARS2/NDUFA10/COA6/LONP1/BCS1L/ISCU/UQCC3/TYMP/SLC25A13/SLC25A26/UQCRFS1/SFXN4/NDUFS4/COA8/FOXRED1/NUBPL/NDUFS2/NDUFAF4/NDUFA6/TUFM/NDUFA8/NDUFB11/HADHB/PET100/MRPS34/NDUFS3/PYGL/DBT/ATPAF2/NDUFAF3/PDSS2/ETHE1/PCCA/PMPCA/GATB/TK2/ATP5F1E/COQ9/NDUFS6/CYC1/SLC25A4/COX8A…
GOCC_BLOOD_MICROPARTICLE	GOCC_BLOOD_MICROPARTICLE	114	-0.640295	-2.88735	1e-10	1.47169e-08	1.21186e-08	1323	tags=48%, list=7%, signal=45%	VTN/TF/ENG/CLU/SLC4A1/CFH/C1RL/C3/KNG1/CPN2/SERPINF2/F2/ALB/PZP/C1S/CD5L/APCS/ITIH1/ANGPTL4/ACSM1/APOE/A1BG/CFHR1/PLG/C1R/FGG/C4BPA/SERPING1/APOA2/HBB/AMBP/FGB/ITIH4/HRG/ORM1/FGA/HBD/SERPINC1/PON1/C8A/APOA4/ORM2/C8G/FCN3/AFM/FCN2/APOA1/HBA2/HBA1/HPR/HPX/C9/CFHR3/HP/KRT1
GOMF_STEROID_HYDROXYLASE_ACTIVITY	GOMF_STEROID_HYDROXYLASE_ACTIVITY	36	-0.792545	-2.88319	1e-10	1.47169e-08	1.21186e-08	1681	tags=72%, list=9%, signal=66%	CYP7B1/CYP2C18/CYP17A1/CYP21A2/CYP46A1/CYP7A1/CYP3A5/CYP2J2/CYP3A7/CYP2E1/CYP2D6/CYP27A1/CYP2C9/CYP2B6/CYP39A1/CYP3A4/CYP11A1/CYP2C8/CYP8B1/CYP3A43/CYP2A6/CYP1A1/CYP2A13/CYP2A7/CYP11B2/CYP1A2
GOBP_FATTY_ACID_CATABOLIC_PROCESS	GOBP_FATTY_ACID_CATABOLIC_PROCESS	102	-0.649818	-2.87173	1e-10	1.47169e-08	1.21186e-08	1957	tags=56%, list=10%, signal=50%	PCCA/ETFBKMT/IRS2/HACL1/ILVBL/NUDT7/LONP2/CPT1A/SLC27A4/CRAT/BDH2/ABHD1/HSD17B4/ACADM/ACACB/AIG1/ETFA/ECH1/MTLN/ACADVL/MCEE/PLIN5/FAAH/CPT2/ACAA2/SCP2/ACOX1/PHYH/PCCB/HSD17B10/DECR2/ACOX2/ECI2/ECI1/HADH/ACADS/ACAT1/ECHDC2/MLYCD/IVD/ETFDH/EHHADH/ACAA1/ACADL/ETFB/NUDT8/ABCB11/ECHS1/GCDH/FABP1/DECR1/PCK2/HAO1/MFSD2A/SLC27A2/PCK1/ADIPOQ
GOMF_OXIDOREDUCTASE_ACTIVITY_ACTING_ON_NAD_P_H_QUINONE_OR_SIMILAR_COMPOUND_AS_ACCEPTOR	GOMF_OXIDOREDUCTASE_ACTIVITY_ACTING_ON_NAD_P_H_QUINONE_OR_SIMILAR_COMPOUND_AS_ACCEPTOR	50	-0.723057	-2.8417	1e-10	1.47169e-08	1.21186e-08	3119	tags=70%, list=16%, signal=59%	CRYZ/NDUFS5/NDUFA5/NDUFS4/NDUFS2/NDUFA6/NDUFA8/NDUFV3/NDUFB6/NDUFS3/AKR1C2/NDUFC1/NDUFC2/NQO2/NDUFS6/NDUFB2/NDUFA1/NDUFB10/NDUFA2/NDUFV1/NDUFA4/NDUFS7/NDUFS8/CBR4/NDUFA9/NDUFB8/NDUFB7/NDUFB1/DHRS4/NDUFB9/CBR1/AKR1C4/NDUFA3/ADH4/DCXR
HP_ABNORMAL_URINE_CARBOXYLIC_ACID_LEVEL	HP_ABNORMAL_URINE_CARBOXYLIC_ACID_LEVEL	47	-0.729733	-2.81846	1e-10	1.47169e-08	1.21186e-08	3010	tags=64%, list=16%, signal=54%	DNAJC19/AUH/CLPB/DBT/ATPAF2/PCCA/UROS/ATP5F1E/MVK/NDUFB10/BCKDHB/SUCLG1/ACADM/ALAD/TMEM70/PAH/ALDH5A1/MICOS13/PCCB/HMGCL/SDHA/ASL/ATP5F1D/SLC25A15/HGD/ARG1/ASS1/TAT/UROC1/HPD
GOBP_FATTY_ACID_BETA_OXIDATION	GOBP_FATTY_ACID_BETA_OXIDATION	76	-0.666954	-2.81707	1e-10	1.47169e-08	1.21186e-08	2444	tags=59%, list=13%, signal=52%	ACAD10/HADHB/MCAT/ETFBKMT/IRS2/LONP2/CPT1A/CRAT/BDH2/HSD17B4/ACADM/ACACB/ETFA/ECH1/MTLN/ACADVL/PLIN5/CPT2/ACAA2/SCP2/ACOX1/HSD17B10/DECR2/ACOX2/ECI2/ECI1/HADH/ACADS/ACAT1/ECHDC2/MLYCD/IVD/ETFDH/EHHADH/ACAA1/ACADL/ETFB/ABCB11/ECHS1/GCDH/FABP1/DECR1/MFSD2A/SLC27A2/ADIPOQ
GOCC_RESPIRASOME	GOCC_RESPIRASOME	87	-0.643364	-2.81269	1e-10	1.47169e-08	1.21186e-08	2999	tags=69%, list=16%, signal=58%	UQCRC2/UQCRFS1/NDUFS5/NDUFA5/NDUFS4/FOXRED1/NDUFS2/NDUFA6/NDUFA8/NDUFB11/NDUFV3/NDUFB6/NDUFS3/COX7A2/NDUFAB1/COX7C/COX5A/NDUFC1/NDUFC2/NDUFC2-KCTD14/NDUFS6/CYC1/COX8A/UQCR11/NDUFB2/NDUFA1/NDUFB10/NDUFA2/NDUFV1/SDHB/NNT/HIGD2A/NDUFA4/UQCRC1/NDUFS7/COX6B1/NDUFS8/NDUFA11/COX7B/NDUFA9/COX5B/COX6A1/COX7A1/SURF1/UQCR10/NDUFAF1/UQCRB/SDHD/NDUFB8/NDUFB7/HIGD1A/NDUFB1/COX6A2/NDUFB9/COX4I1/SDHA/NDUFA3/COX6…
GOBP_NADH_DEHYDROGENASE_COMPLEX_ASSEMBLY	GOBP_NADH_DEHYDROGENASE_COMPLEX_ASSEMBLY	52	-0.709198	-2.80575	1e-10	1.47169e-08	1.21186e-08	4572	tags=85%, list=24%, signal=64%	NDUFB5/NDUFB3/NDUFAF5/NDUFB4/NDUFAF6/DMAC1/NDUFAF7/OXA1L/TMEM126A/NDUFA12/NDUFS1/NDUFA10/BCS1L/NDUFS5/NDUFA5/NDUFS4/FOXRED1/NUBPL/NDUFS2/NDUFAF4/NDUFA6/NDUFA8/NDUFB11/NDUFB6/NDUFS3/NDUFAB1/NDUFAF3/NDUFC1/NDUFC2/NDUFB2/NDUFA1/NDUFB10/NDUFA2/NDUFS7/NDUFS8/NDUFA11/NDUFA9/NDUFAF8/NDUFAF1/NDUFB8/NDUFB7/NDUFB1/NDUFB9/NDUFA3
GOMF_OXIDOREDUCTASE_ACTIVITY_ACTING_ON_PAIRED_DONORS_WITH_INCORPORATION_OR_REDUCTION_OF_MOLECULAR_OXYGEN_REDUCED_FLAVIN_OR_FLAVOPROTEIN_AS_ONE_DONOR_AND_INCORPORATION_OF_ONE_ATOM_OF_OXYGEN	GOMF_OXIDOREDUCTASE_ACTIVITY_ACTING_ON_PAIRED_DONORS_WITH_INCORPORATION_OR_REDUCTION_OF_MOLECULAR_OXYGEN_REDUCED_FLAVIN_OR_FLAVOPROTEIN_AS_ONE_DONOR_AND_INCORPORATION_OF_ONE_ATOM_OF_OXYGEN	38	-0.762463	-2.80417	1e-10	1.47169e-08	1.21186e-08	2136	tags=74%, list=11%, signal=66%	CYP2U1/COQ6/CYP7B1/CYP2C18/HMOX2/CYP4B1/CYP4F12/CYP4F11/CYP4F3/CYP7A1/CYP3A5/CYP2J2/CYP3A7/CYP2E1/CYP2D6/CYP2C9/CYP4F2/CYP4A11/CYP2B6/CYP39A1/CYP3A4/CYP2C8/CYP3A43/CYP2A6/CYP1A1/CYP2A13/CYP2A7/CYP1A2
GOBP_XENOBIOTIC_CATABOLIC_PROCESS	GOBP_XENOBIOTIC_CATABOLIC_PROCESS	24	-0.869713	-2.79886	1e-10	1.47169e-08	1.21186e-08	700	tags=71%, list=4%, signal=68%	ACSL1/CYP3A5/ACAA1/FMO4/GSTO1/NR1I2/CYP2D6/NOS1/CYP2C9/PON3/CYP2B6/GSTM1/CYP3A4/CYP2C8/CYP2A6/CYP1A1/CYP1A2
GOCC_INNER_MITOCHONDRIAL_MEMBRANE_PROTEIN_COMPLEX	GOCC_INNER_MITOCHONDRIAL_MEMBRANE_PROTEIN_COMPLEX	135	-0.612276	-2.78183	1e-10	1.47169e-08	1.21186e-08	3010	tags=57%, list=16%, signal=48%	DNAJC19/UQCRC2/UQCRFS1/NDUFS5/MICU1/ATP5MGL/NDUFA5/ATP5MC3/NDUFS4/FOXRED1/NDUFS2/ATP5MC1/NDUFA6/NDUFA8/NDUFB11/NDUFV3/NDUFB6/NDUFS3/COX7A2/NDUFAB1/COX7C/COX5A/ATP5MG/NDUFC1/ATP5PD/NDUFC2/NDUFC2-KCTD14/DNAJC15/SMDT1/ATP5F1E/ROMO1/NDUFS6/CYC1/COX8A/UQCR11/NDUFB2/NDUFA1/NDUFB10/NDUFA2/NDUFV1/SDHB/NDUFA4/TIMM10/UQCRC1/NDUFS7/GRPEL1/ATP5PO/COX6B1/NDUFS8/ATP5PF/NDUFA11/COX7B/NDUFA9/COX5B/COX6A1/COX7A1/…
GOMF_MONOOXYGENASE_ACTIVITY	GOMF_MONOOXYGENASE_ACTIVITY	98	-0.629358	-2.77587	1e-10	1.47169e-08	1.21186e-08	2146	tags=54%, list=11%, signal=48%	CYP27C1/CYP2U1/COQ6/FMO5/FMO2/CYP7B1/CYP2C18/CYP17A1/CYP21A2/AGMO/HMOX2/CYP46A1/PAH/PCBD1/CYP4B1/CYP4F12/CYP4F11/FAXDC2/CYP4F3/CYP7A1/NOS2/AKR1D1/CYP3A5/CYP2J2/CYP4V2/FMO4/AKR1C4/CYP3A7/MSMO1/CYP2E1/CYP2D6/CYP27A1/FMO3/NOS1/CYP2C9/CYP26A1/CYP4F2/CYP4A11/CYP2B6/CYP39A1/CYP3A4/CYP11A1/CYP2C8/KMO/CYP4A22/CYP8B1/CYP3A43/CYP2A6/CYP1A1/CYP2A13/CYP2A7/CYP11B2/CYP1A2
HP_HYPERAMMONEMIA	HP_HYPERAMMONEMIA	57	-0.702347	-2.77453	1e-10	1.47169e-08	1.21186e-08	2473	tags=63%, list=13%, signal=55%	MMACHC/NDUFA6/TUFM/HADHB/ATPAF2/PCCA/NAGS/MCCC2/CYC1/CPT1A/MMUT/ACADM/COX6B1/BTD/TMEM70/SLC25A42/ACADVL/SLC25A20/MMAA/CPT2/PCCB/HSD17B10/HADH/ACAT1/HMGCL/MMAB/CPS1/ASL/ATP5F1D/GOT2/SLC25A15/AASS/ARG1/OTC/CA5A/ASS1
HP_ABNORMAL_ACTIVITY_OF_MITOCHONDRIAL_RESPIRATORY_CHAIN	HP_ABNORMAL_ACTIVITY_OF_MITOCHONDRIAL_RESPIRATORY_CHAIN	92	-0.63697	-2.74426	1e-10	1.47169e-08	1.21186e-08	4582	tags=67%, list=24%, signal=51%	CARS2/NDUFB3/NDUFAF5/NDUFAF6/EARS2/GFER/IBA57/NDUFA12/NFS1/NDUFS1/MTFMT/PDHA1/NDUFA10/COA6/ISCU/SLC39A8/SLC25A26/PET117/COA3/NDUFS4/COA8/FOXRED1/NUBPL/SLC19A3/NDUFS2/NDUFAF4/NDUFA6/NDUFA8/NDUFB11/PET100/NDUFS3/COX5A/NDUFAF3/NDUFC2/TXN2/TK2/ATP5F1E/NDUFS6/NDUFA1/NDUFB10/NDUFA2/NDUFV1/SDHB/MRPS25/NDUFA4/SUCLG1/NDUFS7/NDUFS8/NDUFA11/NDUFA9/TACO1/NDUFAF8/SURF1/NDUFAF1/SDHD/COX6A2/NDUFB9/MRPL12/COX4I1…
HP_INCREASED_SERUM_LACTATE	HP_INCREASED_SERUM_LACTATE	171	-0.572631	-2.73616	1e-10	1.47169e-08	1.21186e-08	4582	tags=60%, list=24%, signal=46%	CARS2/NDUFAF5/MIPEP/OGDH/NDUFAF6/EARS2/LYRM7/SLC25A3/C1QBP/MTO1/COQ2/DLD/NAXE/TARS2/NDUFA12/NFS1/PMPCB/NDUFS1/MTFMT/PHKG2/LIAS/PDHA1/ACAT2/FARS2/NDUFA10/SCO1/LONP1/BCS1L/ISCU/UQCC3/DNAJC19/UQCRC2/SLC25A26/PET117/SFXN4/NDUFS4/FOXRED1/SLC19A3/MRPS28/NDUFS2/CLPB/TUFM/NDUFA8/PET100/COX14/MRPS34/NDUFS3/PYGL/COX5A/ATPAF2/NDUFAF3/PDSS2/NDUFC2/TXN2/TK2/COQ9/CYC1/SLC25A4/MDH2/COX8A/NDUFA1/AIFM1/NDUFA2/NDU…
GOBP_ELECTRON_TRANSPORT_CHAIN	GOBP_ELECTRON_TRANSPORT_CHAIN	151	-0.579286	-2.72253	1e-10	1.47169e-08	1.21186e-08	3019	tags=55%, list=16%, signal=47%	SLC25A13/GLDC/UQCRFS1/NDUFS5/NDUFA5/NDUFS4/NDUFS2/GFUS/SOD2/NDUFA6/GHITM/NDUFA8/NDUFV3/NDUFB6/NDUFS3/NDUFAB1/COX7C/COX5A/NDUFC1/NDUFC2/SDHAF2/NDUFC2-KCTD14/DNAJC15/NQO2/COQ9/NDUFS6/PINK1/CYC1/NDUFB2/NDUFA1/NDUFB10/MAOB/NDUFA2/NDUFV1/SDHB/NDUFA4/NDUFS7/DHRS3/NDUFS8/ETFA/ETFRF1/GPX2/NDUFA9/COX5B/COX6A1/COX7A1/SURF1/UQCR10/NDUFAF1/UQCRB/SDHD/NDUFB8/NDUFB7/IMMP2L/NDUFB1/COX6A2/NDUFB9/POR/SLC25A18/COX…
HP_INCREASED_CSF_LACTATE	HP_INCREASED_CSF_LACTATE	82	-0.621143	-2.71885	1e-10	1.47169e-08	1.21186e-08	4117	tags=65%, list=22%, signal=51%	TRAPPC12/NAXE/NDUFA12/NDUFS1/MTFMT/PDHA1/NDUFA10/LONP1/SLC39A8/PET117/NDUFS4/COA8/FOXRED1/NUBPL/SLC19A3/NDUFS2/NDUFAF4/NDUFA6/NDUFA8/NDUFB11/PET100/COX14/MRPS34/NDUFS3/NDUFAF3/TXN2/NDUFS6/MDH2/COX8A/NDUFA1/NDUFB10/AIFM1/NDUFA2/NDUFV1/NDUFA4/SUCLG1/NDUFS7/SLC13A3/COX6B1/NDUFS8/NDUFA11/NDUFA9/TACO1/NDUFAF8/SURF1/NDUFAF1/NDUFB8/HSD17B10/NDUFB9/COX4I1/ALDH4A1/SDHA/ECHS1
GOBP_CELLULAR_RESPIRATION	GOBP_CELLULAR_RESPIRATION	211	-0.526429	-2.69166	1e-10	1.47169e-08	1.21186e-08	4572	tags=63%, list=24%, signal=48%	NDUFB3/ATP5F1B/CISD1/NDUFB4/OGDH/CHCHD2/LYRM7/BID/OXA1L/IFNAR1/COQ10B/SLC25A23/ATP5F1A/DLD/SDHAF4/NDUFA12/NDUFS1/NUPR1/PDHA1/NDUFA10/SHMT2/CYCS/PARK7/IFNLR1/UCN/COA6/IDH3G/ISCU/UQCC3/DLST/MDH1/UQCC2/SLC25A13/COQ10A/MTFR1L/UQCRC2/MTFR1/UQCRFS1/NDUFS5/NDUFA5/NDUFS4/SIRT3/NDUFS2/BNIP3/SOD2/NDUFA6/GHITM/NDUFA8/NDUFV3/NDUFB6/NDUFS3/COX7A2/NDUFAB1/COX7C/COX5A/ATP5MG/NDUFC1/ATP5PD/NDUFC2/SDHAF2/NDUFC2-K…
GOCC_ORGANELLAR_RIBOSOME	GOCC_ORGANELLAR_RIBOSOME	81	-0.618919	-2.68441	1e-10	1.47169e-08	1.21186e-08	6298	tags=79%, list=33%, signal=53%	DAP3/MRPL33/MRPL48/MRPL18/MRPS35/MRPS14/MRPS18A/MRPS22/NDUFA7/MRPS9/MRPL11/MRPL37/MRPS30/MRPL20/MRPS16/MRPL44/MRPS7/MTG1/MRPS6/MRPL43/MRPS26/MRPL39/MRPS11/MRPS18C/MRPL19/MRPL21/MRPS5/MRPL46/MRPL35/MRPS18B/MRPL51/MRPL22/MRPL13/MRPL4/MRPS12/MRPL32/MRPS21/MTG2/MRPS17/MRPS28/MRPL53/MRPS15/MRPL58/MRPL36/MRPL16/MRPL14/MRPS33/MRPS34/MPV17L2/MRPL23/MRPL52/MRPL27/MRPL15/MRPS2/MRPL57/MRPL28/MRPL24/MRPL40/M…
GOBP_RESPIRATORY_ELECTRON_TRANSPORT_CHAIN	GOBP_RESPIRATORY_ELECTRON_TRANSPORT_CHAIN	97	-0.60807	-2.67892	1e-10	1.47169e-08	1.21186e-08	3740	tags=68%, list=20%, signal=55%	NDUFA10/CYCS/PARK7/COA6/ISCU/UQCC3/SLC25A13/UQCRFS1/NDUFS5/NDUFA5/NDUFS4/NDUFS2/SOD2/NDUFA6/GHITM/NDUFA8/NDUFV3/NDUFB6/NDUFS3/NDUFAB1/COX7C/COX5A/NDUFC1/NDUFC2/SDHAF2/NDUFC2-KCTD14/DNAJC15/COQ9/NDUFS6/PINK1/CYC1/NDUFB2/NDUFA1/NDUFB10/NDUFA2/NDUFV1/SDHB/NDUFA4/NDUFS7/NDUFS8/ETFA/ETFRF1/NDUFA9/COX5B/COX6A1/COX7A1/UQCR10/NDUFAF1/UQCRB/SDHD/NDUFB8/NDUFB7/IMMP2L/NDUFB1/COX6A2/NDUFB9/SLC25A18/COX4I1/ET…
GOMF_OXIDOREDUCTASE_ACTIVITY_ACTING_ON_PAIRED_DONORS_WITH_INCORPORATION_OR_REDUCTION_OF_MOLECULAR_OXYGEN_NAD_P_H_AS_ONE_DONOR_AND_INCORPORATION_OF_ONE_ATOM_OF_OXYGEN	GOMF_OXIDOREDUCTASE_ACTIVITY_ACTING_ON_PAIRED_DONORS_WITH_INCORPORATION_OR_REDUCTION_OF_MOLECULAR_OXYGEN_NAD_P_H_AS_ONE_DONOR_AND_INCORPORATION_OF_ONE_ATOM_OF_OXYGEN	43	-0.717313	-2.65298	1e-10	1.47169e-08	1.21186e-08	2275	tags=65%, list=12%, signal=57%	AKR1C2/COQ6/FMO5/FMO2/CYP7B1/CYP46A1/CYP4F11/FAXDC2/CYP7A1/NOS2/AKR1D1/FMO4/AKR1C4/MSMO1/CYP2E1/CYP2D6/CYP27A1/FMO3/NOS1/CYP2C9/CYP26A1/CYP4F2/CYP2B6/CYP3A4/KMO/CYP4A22/CYP8B1/CYP1A1
GOBP_STEROL_METABOLIC_PROCESS	GOBP_STEROL_METABOLIC_PROCESS	150	-0.568345	-2.65013	1e-10	1.47169e-08	1.21186e-08	2112	tags=41%, list=11%, signal=37%	LSS/MT3/FMO5/SMPD1/FDXR/RXRA/PRKAG2/MVK/CYP7B1/DHCR7/CYP21A2/APOB/PMVK/ERG28/CETP/CES1/MVD/CYP46A1/ACADVL/CAT/ACAA2/SC5D/FAXDC2/CYP7A1/LIPC/POR/NR0B2/LEPR/SOD1/FDX1/AKR1D1/EBPL/EPHX2/CYP4V2/MSMO1/ACADL/APOE/TSKU/ANGPTL3/EBP/HMGCS2/TM7SF2/CYP2D6/CYP27A1/APOA2/SULT2A1/CYP2C9/CYP26A1/PON1/APOA4/APOA5/APOA1/INSIG1/CYP39A1/SEC14L2/CYP3A4/CYP11A1/APOF/CYP8B1/LCAT/CYP11B2/CYP1A2
GOCC_MICROBODY	GOCC_MICROBODY	142	-0.570569	-2.64423	1e-10	1.47169e-08	1.21186e-08	1764	tags=40%, list=9%, signal=37%	HACL1/URAD/MVK/PECR/PRDX5/ACOT2/IDH2/NUDT7/LONP2/CRAT/PLAAT3/PMVK/HSD17B4/ACOT4/MVD/ECH1/ACSL6/DEPP1/MTARC2/CAT/SCP2/ACOX1/GSTK1/PHYH/PAOX/DHRS4/DECR2/ACOX2/ECI2/NOS2/ACOT6/SYT7/MGST1/SOD1/PXMP2/MLYCD/ACSL1/HMGCL/CRYM/EHHADH/EPHX2/ACAA1/DHRS4L2/FIS1/PIPOX/GRHPR/HAO2/BAAT/XDH/FABP1/DAO/HAO1/PEX11G/AGXT/SLC27A2/FNDC5/RIDA
GOBP_XENOBIOTIC_METABOLIC_PROCESS	GOBP_XENOBIOTIC_METABOLIC_PROCESS	106	-0.578944	-2.61536	1e-10	1.47169e-08	1.21186e-08	1536	tags=54%, list=8%, signal=50%	CYP2C18/RORC/GSTA2/BPHL/UGT1A4/CMBL/GSTA5/UGT1A3/AADAC/AS3MT/RORA/CYP46A1/GUK1/CYP4F12/GSTA1/S100A12/VKORC1/SULT1C3/SULT1B1/POR/UGT2B15/CBR1/AOX1/ACSL1/CYP3A5/CYP2J2/ACAA1/FMO4/GSTO1/CYP3A7/NR1I2/ACSM1/SULT1A2/EPHX1/ABCB11/CES3/CYP2E1/CYP2D6/SULT1A1/SULT2A1/NOS1/CYP2C9/PON3/CYP26A1/CYP4F2/ACSM2B/CYP2B6/GSTM1/CYP3A4/CYP2C8/NAT2/CYP2A6/GLYAT/CYP1A1/CYP2A13/CYP2A7/CYP1A2
GOCC_RIBOSOMAL_SUBUNIT	GOCC_RIBOSOMAL_SUBUNIT	175	-0.535481	-2.60083	1e-10	1.47169e-08	1.21186e-08	6714	tags=75%, list=35%, signal=49%	RPSA/RPS27A/RPS27/RPL4/RPS13/MRPS10/RPL23/RPL10A/MRPS27/RPS6/RPL6/DAP3/MRPL33/MRPL48/RPL13A/RPL7A/RPL15/MRPL18/RACK1/RPL11/MRPS35/RPS25/MRPS14/RPS7/RPL27/MRPS18A/FXR2/RPS24/RPL27A/RPS15A/RPL31/MRPS22/RPS29/RPS19/MRPS9/RPS11/MRPL11/MRPL37/RPL10/MRPS30/RPL19/RPLP2/RPL37A/RPL3/RPS2/MRPL20/MRPS16/RPL39/RPL18A/MRPL44/RPL7/MRPS7/MRPS6/RPL37/RPL32/RPL18/RPL24/RPL30/MRPL43/RPLP1/RPL14/RPS4Y1/MRPS26/MRPL3…
GOBP_TRIGLYCERIDE_METABOLIC_PROCESS	GOBP_TRIGLYCERIDE_METABOLIC_PROCESS	98	-0.587233	-2.59007	1e-10	1.47169e-08	1.21186e-08	1635	tags=40%, list=9%, signal=37%	MTTP/PNPLA4/CPT1A/GK/AGMO/APOB/PLAAT3/DGAT1/CETP/AADAC/LMF1/SORL1/PLIN5/FGF21/CAT/C3/LIPC/GPAT3/ACSL1/APOE/CPS1/APOH/CYP2E1/APOA2/GPLD1/GPIHBP1/RGN/PCK2/APOA4/MFSD2A/APOA5/APOA1/PCK1/INSIG1/APOC1/APOC3/SLC27A5/MOGAT2/THRSP
GOBP_ATP_SYNTHESIS_COUPLED_ELECTRON_TRANSPORT	GOBP_ATP_SYNTHESIS_COUPLED_ELECTRON_TRANSPORT	76	-0.61279	-2.58829	1e-10	1.47169e-08	1.21186e-08	4780	tags=84%, list=25%, signal=63%	AFG1L/NDUFB5/NDUFB3/NDUFB4/CHCHD2/BID/DLD/NDUFA12/NDUFS1/NDUFA10/CYCS/PARK7/COA6/ISCU/UQCC3/UQCRFS1/NDUFS5/NDUFA5/NDUFS4/NDUFS2/NDUFA6/GHITM/NDUFA8/NDUFV3/NDUFB6/NDUFS3/NDUFAB1/COX7C/COX5A/NDUFC1/NDUFC2/SDHAF2/NDUFC2-KCTD14/DNAJC15/COQ9/NDUFS6/PINK1/CYC1/NDUFB2/NDUFA1/NDUFB10/NDUFA2/NDUFV1/NDUFA4/NDUFS7/NDUFS8/NDUFA9/COX5B/COX6A1/COX7A1/UQCR10/NDUFAF1/UQCRB/SDHD/NDUFB8/NDUFB7/NDUFB1/COX6A2/NDUFB9…
GOBP_OXIDATIVE_PHOSPHORYLATION	GOBP_OXIDATIVE_PHOSPHORYLATION	120	-0.561011	-2.58738	1e-10	1.47169e-08	1.21186e-08	4853	tags=74%, list=26%, signal=56%	ATP5F1C/AFG1L/NDUFB5/ATP5PB/NDUFB3/ATP5F1B/NDUFB4/CHCHD2/BID/SLC25A23/ATP5F1A/DLD/NDUFA12/NDUFS1/NUPR1/NDUFA10/SHMT2/CYCS/PARK7/COA6/ISCU/UQCC3/UQCC2/UQCRC2/UQCRFS1/NDUFS5/NDUFA5/NDUFS4/NDUFS2/NDUFA6/GHITM/NDUFA8/NDUFV3/NDUFB6/NDUFS3/COX7A2/NDUFAB1/COX7C/COX5A/ATP5MG/NDUFC1/ATP5PD/NDUFC2/SDHAF2/NDUFC2-KCTD14/DNAJC15/PPIF/ATP5F1E/COQ9/NDUFS6/PINK1/CYC1/FXN/NDUFB2/NDUFA1/NDUFB10/NDUFA2/NDUFV1/NDUFA…
GOMF_FLAVIN_ADENINE_DINUCLEOTIDE_BINDING	GOMF_FLAVIN_ADENINE_DINUCLEOTIDE_BINDING	85	-0.58959	-2.58566	1e-10	1.47169e-08	1.21186e-08	2473	tags=46%, list=13%, signal=40%	MMACHC/ACAD10/COQ6/FMO5/ACADSB/D2HGDH/CRY2/FMO2/NQO2/DUS1L/MAOA/ILVBL/MAOB/AIFM1/ACADM/ETFA/ACADVL/PRODH2/ACOX1/TXNRD2/ACOX2/POR/NOS2/ACADS/AOX1/IVD/ETFDH/FMO4/SDHA/ACADL/XDH/GCDH/FMO3/NOS1/DAO/PRODH/LDHD/STEAP4/KMO
GOBP_LIPID_OXIDATION	GOBP_LIPID_OXIDATION	112	-0.574959	-2.57947	1e-10	1.47169e-08	1.21186e-08	1910	tags=49%, list=10%, signal=44%	ETFBKMT/IRS2/PRKAG2/HACL1/ILVBL/LONP2/CPT1A/CRAT/BDH2/HSD17B4/ACADM/ACACB/ETFA/ECH1/MTLN/ACADVL/PLIN5/CPT2/ACAA2/SCP2/ACOX1/PHYH/HSD17B10/DECR2/ACOX2/POR/ECI2/ECI1/HADH/ACADS/ACAT1/ECHDC2/MLYCD/IVD/ETFDH/EHHADH/ACAA1/CYP4V2/ACADL/ACSM1/ETFB/ABCB11/HAO2/ECHS1/GCDH/PPARGC1A/FABP1/DECR1/HAO1/PDK4/ADH4/MFSD2A/CYP4F2/SLC27A2/ADIPOQ
GOBP_SECONDARY_ALCOHOL_METABOLIC_PROCESS	GOBP_SECONDARY_ALCOHOL_METABOLIC_PROCESS	145	-0.561354	-2.5685	1e-10	1.47169e-08	1.21186e-08	2112	tags=39%, list=11%, signal=35%	LSS/MT3/FMO5/SMPD1/FDXR/RXRA/MVK/CYP7B1/DHCR7/IDH2/APOB/PMVK/UGT1A4/CETP/UGT1A3/CES1/MVD/CYP46A1/ACADVL/CAT/ACAA2/SC5D/CYP7A1/LIPC/POR/NR0B2/LEPR/SOD1/FDX1/AKR1D1/EPHX2/MSMO1/ACADL/APOE/TSKU/ANGPTL3/EBP/HMGCS2/TM7SF2/CYP2D6/CYP27A1/APOA2/SULT2A1/CYP2C9/PON1/APOA4/APOA5/APOA1/INSIG1/CYP39A1/SEC14L2/CYP3A4/CYP11A1/APOF/LCAT/CYP11B2/CYP1A2
GOBP_OLEFINIC_COMPOUND_METABOLIC_PROCESS	GOBP_OLEFINIC_COMPOUND_METABOLIC_PROCESS	154	-0.5388	-2.53746	1e-10	1.47169e-08	1.21186e-08	1593	tags=38%, list=8%, signal=35%	ALDH1A1/PNPLA4/CYP2C18/CYP17A1/BCO1/DGAT1/DHRS3/GPX4/ABHD6/RDH5/CYP46A1/FAAH/CYP4F12/CYP4F11/SCP2/GSTA1/CYP4F3/WNT4/PNLIP/DHRS4/ADH6/CBR1/CYP3A5/CYP2J2/EPHX2/ACAA1/PLA2G2F/AWAT2/AKR1C4/CYP3A7/DHRS4L2/EPHX1/SRD5A1/CYP2E1/CYP2D6/ADH1B/SRD5A2/CYP2C9/ALDH8A1/ADH1A/ADH4/BCO2/ADH1C/CYP4F2/CYP4A11/CYP2B6/TTR/RBP4/CYP3A4/CYP11A1/CYP2C8/CYP4A22/RDH16/CYP2A6/CYP1A1/CYP2A13/CYP2A7/CYP11B2/CYP1A2
GOBP_AEROBIC_RESPIRATION	GOBP_AEROBIC_RESPIRATION	168	-0.531679	-2.51781	1e-10	1.47169e-08	1.21186e-08	4572	tags=66%, list=24%, signal=51%	NDUFB3/ATP5F1B/NDUFB4/OGDH/CHCHD2/BID/OXA1L/SLC25A23/ATP5F1A/DLD/NDUFA12/NDUFS1/NUPR1/PDHA1/NDUFA10/SHMT2/CYCS/PARK7/UCN/COA6/IDH3G/ISCU/UQCC3/DLST/MDH1/UQCC2/MTFR1L/UQCRC2/MTFR1/UQCRFS1/NDUFS5/NDUFA5/NDUFS4/SIRT3/NDUFS2/BNIP3/NDUFA6/GHITM/NDUFA8/NDUFV3/NDUFB6/NDUFS3/COX7A2/NDUFAB1/COX7C/COX5A/ATP5MG/NDUFC1/ATP5PD/NDUFC2/SDHAF2/NDUFC2-KCTD14/DNAJC15/PPIF/MRPS36/ATP5F1E/COQ9/NDUFS6/PINK1/CYC1/IDH2…
GOMF_STRUCTURAL_CONSTITUENT_OF_RIBOSOME	GOMF_STRUCTURAL_CONSTITUENT_OF_RIBOSOME	158	-0.538119	-2.5125	1e-10	1.47169e-08	1.21186e-08	6298	tags=77%, list=33%, signal=52%	RPSA/RPS27A/RPS27/RPL4/RPS13/RPL23/RPL10A/RPS6/RPL6/DAP3/MRPL33/RPL13A/RPL7A/RPL15/MRPL18/RPL11/MRPS35/RPS25/MRPS14/RPS7/RPL27/MRPS18A/RPS24/RPL27A/RPS15A/RPL31/MRPS22/RPS29/RPS19/NDUFA7/MRPS9/RPS11/MRPL11/MRPL37/RPL10/MRPS30/RPL19/RPLP2/RPL37A/RPL3/RPS2/MRPL20/MRPS16/RPL39/RPL18A/MRPL44/RPL7/MRPS7/MRPS6/RPL37/RPL32/RPL18/RPL24/RPL30/MRPL43/RPLP1/RPL14/RPS4Y1/MRPS11/MRPS18C/RPL12/RPS14/RPL3L/UBA5…
GOMF_TETRAPYRROLE_BINDING	GOMF_TETRAPYRROLE_BINDING	143	-0.540104	-2.49997	1e-10	1.47169e-08	1.21186e-08	1681	tags=43%, list=9%, signal=39%	CYP7B1/CYC1/SUOX/CYP2C18/CYP17A1/CYP21A2/HMOX2/MMUT/FLVCR2/PGRMC1/HBZ/CYP46A1/CBS/CAT/CYP4B1/CYP4F12/CYP4F11/SDHD/CYP4F3/CYP7A1/TPO/CYB5D2/HBM/TDO2/NOS2/CYP3A5/CYP2J2/CYB5A/CYP4V2/MMAB/CYP3A7/CYP2E1/IDO2/CYP2D6/CYP27A1/HBB/NOS1/AMBP/CYP2C9/HRG/HBD/CYP26A1/CYP4F2/CYP4A11/CYP2B6/STEAP4/CYP39A1/HBA2/CYP3A4/HBA1/CYP11A1/CYP2C8/CYP4A22/CYP8B1/CYP3A43/CYP2A6/CYP1A1/CYP2A13/CYP2A7/CYP11B2/CYP1A2
HP_ABNORMAL_CIRCULATING_CARBOXYLIC_ACID_CONCENTRATION	HP_ABNORMAL_CIRCULATING_CARBOXYLIC_ACID_CONCENTRATION	232	-0.485977	-2.47783	1e-10	1.47169e-08	1.21186e-08	2000	tags=38%, list=11%, signal=35%	NDUFC2/PCCA/IRF6/GPX1/UROS/NAGS/COQ9/MCCC2/IDH2/PTS/MTTP/COX8A/NDUFB10/RHCE/NADK2/BCKDHB/ACSF3/SUCLG1/MMUT/PKLR/SPTA1/SPR/COX6B1/ETFA/OAT/TMEM70/SUGCT/GCH1/HAL/GLYCTK/CBS/MCEE/PAH/SLC4A1/GCSH/MMAA/CPT2/PCBD1/ADK/SC5D/HSD3B7/FH/TPO/ALDH5A1/MICOS13/PCCB/FAH/EPB42/ALDH4A1/AKR1D1/ETFDH/IGF1/PNPO/MMAB/PC/SLCO1B1/SARDH/CPS1/ETFB/ASL/IYD/ABCB11/BAAT/QDPR/TG/POMC/SLC25A15/MAT1A/GCDH/AASS/DMGDH/HBB/ARG1/O…
GOMF_OXIDOREDUCTASE_ACTIVITY_ACTING_ON_CH_OH_GROUP_OF_DONORS	GOMF_OXIDOREDUCTASE_ACTIVITY_ACTING_ON_CH_OH_GROUP_OF_DONORS	137	-0.539747	-2.47658	1e-10	1.47169e-08	1.21186e-08	3133	tags=47%, list=16%, signal=40%	RDH13/ADH5/AKR1A1/HSD17B7/ALDH3A2/DHRS7B/NSDHL/GFUS/HSD17B11/LDHC/HADHB/AKR1C2/RDH11/D2HGDH/HIBADH/IDH2/MDH2/BDH2/HSD17B4/DHRS3/SPR/CBR4/RDH5/HPGD/HSD3B7/SORD/CYP4F3/HSD17B8/VKORC1/HSD17B10/DHRS4/DHRS1/KCNAB2/ADH6/CBR1/HADH/BDH1/HSD17B2/AKR1D1/EHHADH/CRYL1/AKR1C4/DHRS4L2/HSD17B14/GRHPR/HAO2/ADH1B/CYP27A1/SRD5A2/DHRS2/HAO1/HSD11B1/ADH1A/ADH4/HSD17B6/ADH1C/CYP4F2/ADHFE1/LDHD/GPD1/CYP4A22/AKR7A3/HSD…
GOBP_DETOXIFICATION	GOBP_DETOXIFICATION	135	-0.540941	-2.45772	1e-10	1.47169e-08	1.21186e-08	2109	tags=44%, list=11%, signal=40%	PRXL2A/HBG1/MGST3/MT3/PRDX2/GPX1/SLC47A1/TXNDC17/MTARC1/ESD/PRDX5/APOM/ALDH1A1/FBLN5/SLC17A3/GPX5/GPX4/ABCG2/PRDX6/HBZ/GPX2/GLRX/GCH1/MTARC2/CAT/CCS/GSTK1/GSTA1/TPO/MT1B/HBM/TXNRD2/SLC22A18/MGST2/MGST1/SOD1/ALB/GSTO1/APOE/MT1H/FABP1/HBB/MT1HL1/GSTZ1/GPX3/HBD/MT1F/MT1A/ADH4/APOA4/MT1E/GSTM1/HBA2/HBA1/AKR7A3/MT1M/MT2A/MT1G/HP/MT1X
HP_ABNORMAL_CSF_METABOLITE_LEVEL	HP_ABNORMAL_CSF_METABOLITE_LEVEL	103	-0.545942	-2.43008	1e-10	1.47169e-08	1.21186e-08	4117	tags=56%, list=22%, signal=44%	TRAPPC12/NAXE/NDUFA12/NDUFS1/MTFMT/PDHA1/NDUFA10/LONP1/SLC39A8/PET117/NDUFS4/COA8/FOXRED1/NUBPL/SLC19A3/NDUFS2/TH/NDUFAF4/RNASEH2C/NDUFA6/NDUFA8/DDC/NDUFB11/PET100/COX14/MRPS34/NDUFS3/NDUFAF3/TXN2/NDUFS6/MDH2/COX8A/NDUFA1/NDUFB10/AIFM1/NDUFA2/NDUFV1/NDUFA4/SUCLG1/NDUFS7/SLC13A3/COX6B1/NDUFS8/NDUFA11/GCH1/NDUFA9/TACO1/NDUFAF8/SURF1/NDUFAF1/NDUFB8/HSD17B10/NDUFB9/COX4I1/ALDH4A1/PNPO/SDHA/ECHS1
GOBP_CELLULAR_HORMONE_METABOLIC_PROCESS	GOBP_CELLULAR_HORMONE_METABOLIC_PROCESS	137	-0.524484	-2.40655	1e-10	1.47169e-08	1.21186e-08	1593	tags=38%, list=8%, signal=35%	ALDH1A1/PNPLA4/UGT2B4/CYP2C18/CYP17A1/CYP21A2/SHH/HSD17B4/BCO1/DGAT1/DHRS3/UGT1A3/RDH5/CYP46A1/HSD17B8/WNT4/PNLIP/HSD17B10/DHRS4/UGT2B15/ADH6/HSD17B2/AKR1D1/CYP3A5/AWAT2/AKR1C4/CYP3A7/SRD5A1/CYP2D6/ADH1B/SULT1A1/SRD5A2/CYP2C9/DHRS2/ALDH8A1/ADH1A/CYP26A1/ADH4/HSD17B6/UGT2B7/BCO2/ADH1C/TTR/RBP4/CYP3A4/CYP11A1/CYP2C8/ESR1/RDH16/CYP1A1/CYP11B2/CYP1A2
GOMF_OXIDOREDUCTASE_ACTIVITY_ACTING_ON_PAIRED_DONORS_WITH_INCORPORATION_OR_REDUCTION_OF_MOLECULAR_OXYGEN	GOMF_OXIDOREDUCTASE_ACTIVITY_ACTING_ON_PAIRED_DONORS_WITH_INCORPORATION_OR_REDUCTION_OF_MOLECULAR_OXYGEN	173	-0.498848	-2.40366	1e-10	1.47169e-08	1.21186e-08	2146	tags=36%, list=11%, signal=32%	CYP27C1/CYP2U1/KDM4B/COQ6/P4HA1/FMO5/FMO2/CYP7B1/CYP2C18/CYP17A1/CYP21A2/AGMO/HMOX2/ALKBH2/CYP46A1/PAH/PCBD1/CYP4B1/SC5D/CYP4F12/CYP4F11/FAXDC2/CYP4F3/CYP7A1/PHYH/POR/NOS2/AKR1D1/CYP3A5/CYP2J2/CYP4V2/FMO4/AKR1C4/CYP3A7/MSMO1/KDM8/CYP2E1/CYP2D6/CYP27A1/FMO3/NOS1/PHYHD1/CYP2C9/CYP26A1/CYP4F2/CYP4A11/CYP2B6/CYP39A1/CYP3A4/CYP11A1/BBOX1/CYP2C8/KMO/CYP4A22/CYP8B1/CYP3A43/CYP2A6/CYP1A1/CYP2A13/CYP2A7/C…
HP_METABOLIC_ACIDOSIS	HP_METABOLIC_ACIDOSIS	140	-0.52273	-2.39914	1e-10	1.47169e-08	1.21186e-08	2846	tags=50%, list=15%, signal=43%	HNF4A/AUH/COA8/MRPS28/NDUFS2/NDUFAF4/MMACHC/NDUFA6/TUFM/NDUFB11/GALT/PET100/COX14/PPA2/NDUFAF3/PDSS2/PCCA/MCCC2/CPT1A/NDUFB10/GK/NDUFA2/NDUFV1/NADK2/MMUT/NDUFS7/ACADM/COX6B1/GATM/BTD/CA2/GLYCTK/NDUFA9/NDUFAF8/ACADVL/MCEE/SLC4A1/SURF1/HIBCH/MMAA/CPT2/SLC37A4/NDUFAF1/UQCRB/NDUFB8/SLC2A2/FH/PLVAP/PCCB/HSD17B10/FAH/ACADS/ACAT1/MLYCD/HMGCL/IVD/ALDH6A1/PNPO/EHHADH/MMAB/PC/GCDH/AGXT/DPYS/CA5A/SCNN1G/ALD…
GOBP_PRIMARY_ALCOHOL_METABOLIC_PROCESS	GOBP_PRIMARY_ALCOHOL_METABOLIC_PROCESS	105	-0.536807	-2.39711	1e-10	1.47169e-08	1.21186e-08	2275	tags=44%, list=12%, signal=39%	AKR1C2/RDH11/EDNRB/CYP27C1/NAAA/PECR/ALDH1A1/PNPLA4/CYP2C18/ALDH1B1/BCO1/DGAT1/DHRS3/CBR4/RDH5/ACSS2/WNT4/PNLIP/DHRS4/SULT1B1/ADH6/CYP3A5/IGF1/AWAT2/AKR1C4/CYP3A7/SULT1A2/CYP2D6/ADH1B/SULT1A1/SULT2A1/HAO1/ADH1A/ALDH2/ADH4/ADH1C/GPD1/TTR/RBP4/CYP3A4/CYP11A1/CYP2C8/RDH16/CYP1A1/CYP11B2/CYP1A2
GOBP_LONG_CHAIN_FATTY_ACID_METABOLIC_PROCESS	GOBP_LONG_CHAIN_FATTY_ACID_METABOLIC_PROCESS	108	-0.533071	-2.39324	1e-10	1.47169e-08	1.21186e-08	2310	tags=46%, list=12%, signal=41%	ELOVL6/FAAH2/ACSL5/CYP2U1/ACSF2/GPX1/ACOT1/HACL1/ACOT2/CYP2C18/CPT1A/SLC27A4/ACOT4/AIG1/GPX4/ABHD6/ACSL6/FAAH/CPT2/CYP4F12/CYP4F11/SCP2/GSTA1/CYP4F3/ASAH2/CBR1/ACSL1/CYP2J2/ACAA1/PLA2G2F/ACADL/ACSM1/EPHX1/CYP2E1/CYP2D6/CYP2C9/CYP4F2/SLC27A2/CYP4A11/CYP2B6/GSTM1/CYP3A4/CYP2C8/CYP4A22/SLC27A5/CYP2A6/CYP1A1/CYP2A13/CYP2A7/CYP1A2
HP_ABNORMALITY_OF_THE_MITOCHONDRION	HP_ABNORMALITY_OF_THE_MITOCHONDRION	162	-0.508235	-2.3857	1e-10	1.47169e-08	1.21186e-08	4582	tags=58%, list=24%, signal=44%	CARS2/NDUFB3/NDUFAF5/NDUFAF6/EARS2/SPG7/PPM1B/SLC25A3/GFER/IBA57/DLD/NDUFA12/NFS1/NDUFS1/MTFMT/HADHA/PDHA1/NDUFA10/SCO1/COA6/ISCU/SLC34A1/SLC39A8/TYMP/SLC25A26/PET117/COA3/NDUFS4/COA8/FOXRED1/NUBPL/SLC19A3/ACAD8/NDUFS2/NDUFAF4/GLRX5/NDUFA6/NDUFA8/NDUFB11/PET100/NDUFS3/COX5A/NDUFAF3/NDUFC2/FDXR/TXN2/TK2/ATP5F1E/NDUFS6/SLC25A4/FXN/NDUFA1/NDUFB10/NDUFA2/NDUFV1/SDHB/NADK2/MRPS25/NDUFA4/GNE/SUCLG1/NDU…
HP_ABNORMAL_CIRCULATING_NITROGEN_COMPOUND_CONCENTRATION	HP_ABNORMAL_CIRCULATING_NITROGEN_COMPOUND_CONCENTRATION	133	-0.527071	-2.37661	1e-10	1.47169e-08	1.21186e-08	2473	tags=43%, list=13%, signal=38%	MMACHC/NDUFA6/TUFM/HADHB/MOCOS/ATPAF2/PCCA/MOCS1/NAGS/MCCC2/CYC1/CPT1A/MOCS2/MMUT/ACADM/COX6B1/GATM/BTD/TMEM70/SLC25A42/ACADVL/SLC25A20/CFH/MMAA/CPT2/PCBD1/SLC37A4/SLC2A2/C3/PCCB/HSD17B10/HADH/ACAT1/HMGCL/EHHADH/MMAB/SLC2A9/CPS1/CFHR1/ASL/ATP5F1D/GOT2/XDH/SLC25A15/CFHR2/AASS/HBB/REN/ARG1/OTC/CFI/CA5A/AVPR2/ASS1/ALDOB/FBP1/CFHR3
GOBP_CELLULAR_RESPONSE_TO_XENOBIOTIC_STIMULUS	GOBP_CELLULAR_RESPONSE_TO_XENOBIOTIC_STIMULUS	166	-0.499253	-2.3288	1e-10	1.47169e-08	1.21186e-08	1536	tags=40%, list=8%, signal=37%	CYP2C18/RORC/GSTA2/BPHL/UGT1A4/CMBL/GSTA5/UGT1A3/AADAC/AS3MT/RORA/CYP46A1/FGF21/GUK1/GAS6/CYP4F12/GSTA1/S100A12/VKORC1/SULT1C3/SULT1B1/POR/NOS2/UGT2B15/CBR1/AOX1/ACSL1/CYP3A5/CYP2J2/ACAA1/FMO4/GSTO1/CYP3A7/NR1I2/ACSM1/SULT1A2/EPHX1/ABCB11/CES3/CYP2E1/CYP2D6/SULT1A1/SULT2A1/GPLD1/NOS1/REN/CYP2C9/PON3/CYP26A1/CYP4F2/ACSM2B/CYP2B6/GSTM1/CYP3A4/CYP2C8/NAT2/FBP1/CRHBP/ADIPOQ/SLC10A1/CYP2A6/GLYAT/CYP1A…
GOBP_CELLULAR_KETONE_METABOLIC_PROCESS	GOBP_CELLULAR_KETONE_METABOLIC_PROCESS	201	-0.461559	-2.29235	1e-10	1.47169e-08	1.21186e-08	2177	tags=35%, list=11%, signal=32%	EDNRB/CEACAM1/COQ6/APOC2/AFMID/PDSS2/FDXR/ETFBKMT/IRS2/NQO2/PRKAG2/COQ9/SIRT5/LONP2/CPT1A/CYP17A1/ACACB/CES1/COQ4/CBR4/MTLN/CYP46A1/NDUFA9/ACADVL/PLIN5/MLXIPL/CYP4F12/CYP4F11/CYP4F3/CYP7A1/VKORC1/WNT4/HSD17B10/DHRS4/AADAT/TDO2/CBR1/MLYCD/AKR1C4/ACADL/HAGH/ABCB11/SRD5A1/GOT2/IDO2/INS/PPARGC1A/ACMSD/FABP1/SRD5A2/AVPR1A/RGN/ALDH8A1/PDK4/ADH4/HSD17B6/APOA4/BHMT/MFSD2A/CYP4F2/APOA5/APOA1/CYP2B6/INSIG1…
HP_LETHARGY	HP_LETHARGY	204	-0.450839	-2.25202	1e-10	1.47169e-08	1.21186e-08	3184	tags=44%, list=17%, signal=37%	DISP1/RPL26/SIM1/SLC25A13/GLDC/KRT18/HNF4A/SLC19A2/NDUFS4/FOXRED1/NUBPL/SLC19A3/NDUFS2/TH/RPL35/NDUFAF4/MMACHC/ASPA/NDUFA6/RPS26/DDC/NDUFB11/HADHB/GALT/NDUFS3/DBT/COX5A/NDUFAF3/PCCA/ACADSB/NAGS/RPS20/NDUFS6/RPS28/MCCC2/SLC25A4/CPT1A/NDUFA1/NDUFB10/GK/NDUFV1/NAA10/BCKDHB/SHH/MMUT/NDUFS7/ACADM/NAXD/TDGF1/NDUFS8/BTD/SUGCT/NDUFA11/GCH1/NDUFAF8/ACADVL/SLC4A1/SLC25A20/GCSH/MMAA/CPT2/NDUFAF1/TPO/PCCB/ND…
GOBP_RESPONSE_TO_TOXIC_SUBSTANCE	GOBP_RESPONSE_TO_TOXIC_SUBSTANCE	232	-0.440654	-2.24675	1e-10	1.47169e-08	1.21186e-08	2109	tags=36%, list=11%, signal=33%	PRXL2A/HBG1/MGST3/MT3/PRDX2/GPX1/SLC47A1/TXNDC17/MPST/MTARC1/PINK1/ESD/PRDX5/SLC6A1/APOM/ALDH1A1/FBLN5/SLC17A3/MAOB/AIFM1/GPX5/BPHL/ALAD/GPX4/ABCG2/PRDX6/HBZ/CES1/GPX2/GLRX/GCH1/PENK/SDC1/MTARC2/CAT/CCS/GSTK1/GSTA1/TPO/MT1B/HBM/TXNRD2/INMT/SLC22A18/MGST2/MGST1/SOD1/MGMT/TTPA/ALB/EPHX2/GSTO1/APOE/CPS1/EPHX1/SRD5A1/MT1H/FABP1/HBB/ARG1/MT1HL1/DHRS2/GSTZ1/GPX3/HBD/MT1F/PON3/PON1/MT1A/ADH4/APOA4/MT1E/…
GOMF_IRON_ION_BINDING	GOMF_IRON_ION_BINDING	147	-0.487459	-2.23627	1e-10	1.47169e-08	1.21186e-08	1569	tags=37%, list=8%, signal=34%	FXN/CYP2C18/CYP17A1/CYP21A2/AGMO/TF/ALKBH2/HBZ/CYP46A1/PAH/CYP4B1/SC5D/CYP4F12/CYP4F11/FAXDC2/CYP4F3/CYP7A1/PHYH/AOX1/FDX1/CYP3A5/CYP2J2/CYP4V2/CYP3A7/MSMO1/CYP2E1/XDH/CDO1/LCN2/CYP2D6/CYP27A1/CYP2C9/ADI1/HAAO/CYP26A1/CYP4F2/CYP4A11/CYP2B6/CYP39A1/HBA2/CYP3A4/HBA1/CYP11A1/BBOX1/CYP2C8/CYP4A22/CYP8B1/CYP3A43/CYP2A6/CYP1A1/CYP2A13/CYP2A7/CYP11B2/CYP1A2
GOBP_NEUTRAL_LIPID_METABOLIC_PROCESS	GOBP_NEUTRAL_LIPID_METABOLIC_PROCESS	126	-0.493297	-2.23484	1e-10	1.47169e-08	1.21186e-08	1635	tags=34%, list=9%, signal=31%	MTTP/PNPLA4/CPT1A/GK/AGMO/APOB/PLAAT3/DGAT1/ABHD6/CETP/AADAC/LMF1/SORL1/PLIN5/FAAH/FGF21/CAT/C3/LIPC/GPAT3/ACSL1/AWAT2/APOE/CPS1/APOH/CYP2E1/APOA2/GPLD1/GPIHBP1/RGN/PCK2/APOA4/MFSD2A/APOA5/APOA1/PCK1/INSIG1/APOC1/ANG/APOC3/SLC27A5/MOGAT2/THRSP
GOBP_MONOCARBOXYLIC_ACID_BIOSYNTHETIC_PROCESS	GOBP_MONOCARBOXYLIC_ACID_BIOSYNTHETIC_PROCESS	204	-0.438412	-2.18994	1e-10	1.47169e-08	1.21186e-08	2481	tags=37%, list=13%, signal=32%	SCD/OXSM/TECR/LDHC/MECR/ELOVL6/CEACAM1/MCAT/NDUFAB1/ACSM6/APOC2/PRKAG2/PECR/CYP7B1/ACSM3/ABHD1/ACSF3/PRKAG3/ACOT4/ACACB/PKLR/GPX4/GATM/CES1/CBR4/CYP46A1/ACADVL/MLXIPL/SCP2/HSD3B7/CYP7A1/HSD17B8/ASAH2/LIPC/HSD17B10/DECR2/CBR1/HOGA1/MLYCD/AKR1D1/AKR1C4/ACADL/ACSM1/ABCB11/BAAT/CYP2E1/GAMT/CYP2D6/ACMSD/CYP27A1/AVPR1A/CYP2C9/RGN/ALDH8A1/PDK4/ACSM5/APOA4/SLC27A2/ACSM2B/APOA5/APOA1/INSIG1/GSTM1/CYP39A1/…
GOBP_STEROID_BIOSYNTHETIC_PROCESS	GOBP_STEROID_BIOSYNTHETIC_PROCESS	169	-0.457127	-2.17843	1e-10	1.47169e-08	1.21186e-08	1781	tags=32%, list=9%, signal=29%	PRKAG2/MVK/CYP7B1/DHCR7/CYP17A1/CYP21A2/APOB/PMVK/ERG28/CES1/MVD/CYP46A1/ACAA2/SC5D/SCP2/FAXDC2/HSD3B7/CYP7A1/HSD17B8/WNT4/HSD17B10/POR/ARMC5/SOD1/HSD17B2/FDX1/AKR1D1/AKR1C4/CYP3A7/MSMO1/APOE/EBP/ABCB11/SRD5A1/HMGCS2/BAAT/TM7SF2/CYP27A1/SRD5A2/CGA/HSD17B6/APOA4/SLC27A2/APOA5/APOA1/INSIG1/CYP39A1/SEC14L2/CYP3A4/CYP11A1/CYP8B1/SLC27A5/CYP1A1/CYP11B2
GOCC_RIBOSOME	GOCC_RIBOSOME	205	-0.434564	-2.1744	1e-10	1.47169e-08	1.21186e-08	6298	tags=69%, list=33%, signal=47%	RPSA/RPS27A/RPS27/RPL4/RPS13/MRPS10/RPL23/BTF3/RPL10A/MRPS27/RPS6/RPL6/DAP3/MRPL33/MRPL48/RPL13A/RPL7A/RPL15/MRPL18/RACK1/RRBP1/EIF2AK4/RPL11/MRPS35/RPS25/MRPS14/RPS7/RPL27/MRPS18A/FXR2/RPS24/RPL27A/RPS15A/RPL31/MRPS22/RPS29/RPS19/NDUFA7/MRPS9/SERP1/RPS11/MRPL11/MRPL37/RPL10/MRPS30/RPL19/RPLP2/RPL37A/RPL3/RPS2/MRPL20/MRPS16/RPL39/RPL18A/MRPL44/RPL7/MRPS7/MTG1/MRPS6/RPL37/RPL32/RPL18/RPL24/RPL30/R…
HP_ABNORMALITY_OF_COAGULATION	HP_ABNORMALITY_OF_COAGULATION	192	-0.42924	-2.08532	1e-10	1.47169e-08	1.21186e-08	1703	tags=24%, list=9%, signal=22%	GNA14/CYP7B1/PROS1/IDH2/MTTP/TEK/GNE/SPTA1/MPDU1/SLC4A1/CFH/SLC37A4/F11/F13B/HSD3B7/ZBTB16/VKORC1/TERT/MICOS13/VWF/HSD17B10/FAH/F7/HADH/SERPINF2/EPB42/F2/AKR1D1/HMGCL/MST1/PROC/F10/PLG/FGG/GP9/SLC25A15/F12/HBB/KLKB1/FGB/HRG/FGA/SERPINC1/CFI/ALDOB/F9
GOBP_MEIOTIC_CELL_CYCLE	GOBP_MEIOTIC_CELL_CYCLE	261	0.547055	1.8531	1e-10	1.47169e-08	1.21186e-08	3780	tags=39%, list=20%, signal=32%	BRDT/TEX15/FMN2/TDRD1/PSMA8/EREG/DMRT1/RAD54L/CYP26B1/BUB1B/KIF18A/TOP2A/BOLL/ASZ1/ZFP42/BUB1/PLK1/TRIP13/NUF2/CCNE1/HFM1/TTK/NCAPH/SMC1B/KASH5/NEK2/SYCP2/CDC20/SGO2/XRCC2/EXO1/PIWIL4/MAPK15/ASPM/TEX11/EME1/RAD51AP1/SMC4/CCNB2/CCNE2/SGO1/PKMYT1/FANCD2/MAEL/NDC80/RAD51/SHOC1/CDC25A/DMC1/ESPL1/LIF/NCAPD2/REC114/PSMC3IP/CDC25C/FBXO5/TDRD9/HORMAD1/MSX2/BRCA2/PIWIL3/SYCP1/INCENP/MYBL1/C14orf39/IHO1/TA…
GOBP_ORGANELLE_FISSION	GOBP_ORGANELLE_FISSION	489	0.492001	1.69122	1e-10	1.47169e-08	1.21186e-08	3780	tags=33%, list=20%, signal=27%	BRDT/TEX15/FMN2/PSMA8/EREG/DMRT1/SPHK1/MISP/RAD54L/CYP26B1/KIF23/ANLN/KIF15/BUB1B/IGF2/KIF18A/TOP2A/CEP55/ASZ1/KIF18B/BUB1/PLK1/KIF4A/TRIP13/NCAPG/NUF2/CCNE1/KIF2C/TGFA/HFM1/CDCA2/CENPF/TTK/DLGAP5/NCAPH/SMC1B/KASH5/NEK2/USP44/SYCP2/CDCA8/CDC20/KIF4B/SGO2/HASPIN/CENPE/MYBL2/KIF14/KIF11/EGF/IL1A/KIFC1/EDN3/CDC6/MAPK15/TPX2/ASPM/TEX11/CENPK/BMP7/EME1/MKI67/CHEK1/RAD51AP1/SMC4/CCNB2/KNTC1/CCNE2/SGO1/…
HP_COMA	HP_COMA	92	-0.548922	-2.36492	1.21004e-10	1.73201e-08	1.42622e-08	2846	tags=46%, list=15%, signal=39%	HNF4A/AUH/NDUFS4/SLC19A3/INSR/HADHB/DBT/PCCA/NAGS/MCCC2/CPT1A/GK/NNT/BCKDHB/MMUT/ACADM/MRAP/ETFA/SLC25A20/CFH/MMAA/CPT2/TXNRD2/PCCB/HADH/ACAT1/HMGCL/IVD/ETFDH/MMAB/CPS1/CFHR1/ETFB/ASL/SLC25A15/INS/OTC/ASS1/ALDOB/FBP1/CFHR3/GCK
GOBP_AXON_DEVELOPMENT	GOBP_AXON_DEVELOPMENT	475	0.484736	1.66557	1.20502e-10	1.73201e-08	1.42622e-08	4769	tags=40%, list=25%, signal=30%	EPHA6/SLITRK1/SEMA3E/LAMC2/NKX2-8/VAX1/FOXG1/POU3F2/FOLR1/FOXD1/ACTBL2/NPTX1/UCHL1/DLX5/CDK5R2/EPHA5/LAMA1/NRXN1/EPHB3/CHODL/EFNA5/ISL1/SEMA3C/SEMA3A/ATOH1/DDR1/GAP43/TUBB3/NCAM1/GFRA3/EVX1/APLP1/CNTN1/NEFL/EPHB6/DSCAML1/PLXNB3/LPAR3/SEMA6A/NTNG1/ISL2/KEL/SHOX2/EDN3/ATP8A2/CCK/IGF1R/NKX6-1/BMP7/EPHA10/CNTN5/KIF5A/POU4F1/L1CAM/CNR1/SLITRK5/DBN1/DRD2/NDN/DPYSL5/CNTNAP1/S100B/KIAA0319/FOXB1/TRIM46/P…
GOCC_HIGH_DENSITY_LIPOPROTEIN_PARTICLE	GOCC_HIGH_DENSITY_LIPOPROTEIN_PARTICLE	27	-0.817889	-2.76689	1.3063e-10	1.80376e-08	1.4853e-08	1613	tags=78%, list=8%, signal=71%	APOM/APOB/CETP/CLU/LIPC/APOE/APOH/APOA2/APOC4/PON1/SAA4/APOA4/APOA5/APOA1/APOC1/APOF/HPR/LCAT/APOC3/SAA1/SAA2
GOBP_DICARBOXYLIC_ACID_METABOLIC_PROCESS	GOBP_DICARBOXYLIC_ACID_METABOLIC_PROCESS	95	-0.550091	-2.40151	1.31195e-10	1.80376e-08	1.4853e-08	1918	tags=44%, list=10%, signal=40%	NAGS/D2HGDH/MRPS36/QPRT/IDH2/MDH2/NIT2/SDHB/ACSF3/ACOT4/OAT/HAL/MTHFS/PRODH2/FH/PHYH/ALDH5A1/ALDH1L1/AADAT/HOGA1/ALDH4A1/SDHA/SHMT1/GRHPR/GPT2/MTHFD1/GOT2/GOT1/ACMSD/PCK2/GLS2/AMDHD1/HAAO/PRODH/OGDHL/ADHFE1/PCK1/FTCD/ASS1/KMO/TAT/UROC1
GOMF_GATED_CHANNEL_ACTIVITY	GOMF_GATED_CHANNEL_ACTIVITY	338	0.515818	1.75814	1.28725e-10	1.80376e-08	1.4853e-08	3374	tags=36%, list=18%, signal=30%	CLCA1/GABRA5/KCNK2/HTR3A/HCN4/GRIA2/CFTR/TTYH1/ITPR3/KCNV1/LRRC38/TRPA1/KCNJ16/KCNG3/GRID2/CHRNA7/CALHM3/SCN1A/SNAP25/KCNA2/CHRNA9/GABRA3/KCNH8/ANO9/GABRA2/GABRG3/GABRR1/CACNG6/CHRNA1/GRIK2/GABRA4/MCOLN3/GABRB3/TMC4/RYR2/GRIN2A/KCNH2/KCND2/GABRQ/KCNH3/KCNJ10/TMC5/CACNG4/KCNK9/KCNH7/CALHM1/CLIC3/GABRG2/CHRNB3/CNGB3/KCNK10/GLRA3/CNR1/GRIN2B/HCN1/CHRNA6/KCNA6/CACNA1G/ANO4/TMEM63C/KCNH6/TMC2/ASIC1/NA…
GOCC_LARGE_RIBOSOMAL_SUBUNIT	GOCC_LARGE_RIBOSOMAL_SUBUNIT	110	-0.52759	-2.37593	1.69886e-10	2.30538e-08	1.89836e-08	6265	tags=72%, list=33%, signal=48%	MRPL33/MRPL48/RPL13A/RPL7A/RPL15/MRPL18/RPL11/RPL27/MRPS18A/FXR2/RPL27A/RPL31/MRPL11/MRPL37/RPL10/MRPS30/RPL19/RPLP2/RPL37A/RPL3/MRPL20/RPL39/RPL18A/MRPL44/RPL7/RPL37/RPL32/RPL18/RPL24/RPL30/MRPL43/RPLP1/RPL14/MRPL39/RPL12/RPL3L/UBA52/RPL28/MRPL19/MRPL21/RPL21/MRPL1/MRPL46/RPL38/MRPL35/MRPL51/MRPL22/RPL26/MRPL13/RPL29/MRPL4/MRPL32/RPL26L1/MRPL53/RPL35/MRPL58/MRPL36/MRPL16/MRPL14/MPV17L2/RPL8/MRPL…
GOCC_PROTEIN_LIPID_COMPLEX	GOCC_PROTEIN_LIPID_COMPLEX	39	-0.731742	-2.70093	2.56634e-10	3.43792e-08	2.83095e-08	1613	tags=56%, list=8%, signal=52%	APOM/APOB/CETP/CLU/LIPC/APOE/APOH/APOA2/APOC4/PON1/SAA4/APOA4/LPA/APOA5/APOA1/APOC1/APOF/HPR/LCAT/APOC3/SAA1/SAA2
GOBP_RETINOL_METABOLIC_PROCESS	GOBP_RETINOL_METABOLIC_PROCESS	51	-0.67451	-2.6531	2.79705e-10	3.69954e-08	3.04638e-08	1593	tags=49%, list=8%, signal=45%	ALDH1A1/PNPLA4/CYP2C18/BCO1/DGAT1/DHRS3/RDH5/PNLIP/DHRS4/ADH6/CYP3A5/AWAT2/CYP3A7/CYP2D6/ADH1B/ADH1A/ADH4/ADH1C/TTR/RBP4/CYP3A4/CYP2C8/RDH16/CYP1A1/CYP1A2
GOBP_MITOCHONDRIAL_ELECTRON_TRANSPORT_NADH_TO_UBIQUINONE	GOBP_MITOCHONDRIAL_ELECTRON_TRANSPORT_NADH_TO_UBIQUINONE	43	-0.7047	-2.60633	2.99407e-10	3.91063e-08	3.2202e-08	4106	tags=93%, list=22%, signal=73%	NDUFB5/NDUFB3/NDUFB4/DLD/NDUFS1/NDUFA10/PARK7/ISCU/NDUFS5/NDUFA5/NDUFS4/NDUFS2/NDUFA6/NDUFA8/NDUFV3/NDUFB6/NDUFS3/NDUFAB1/NDUFC1/NDUFC2/NDUFC2-KCTD14/DNAJC15/COQ9/NDUFS6/PINK1/NDUFB2/NDUFA1/NDUFB10/NDUFA2/NDUFV1/NDUFA4/NDUFS7/NDUFS8/NDUFA9/NDUFAF1/NDUFB8/NDUFB7/NDUFB1/NDUFB9/NDUFA3
GOCC_OXIDOREDUCTASE_COMPLEX	GOCC_OXIDOREDUCTASE_COMPLEX	108	-0.5145	-2.30987	4.03376e-10	5.20354e-08	4.28485e-08	3436	tags=58%, list=18%, signal=48%	IDH3G/BCS1L/DLST/NOXA1/GLDC/UQCRC2/UQCRFS1/NDUFS5/NDUFA5/NDUFS4/FOXRED1/NDUFS2/BCKDK/NDUFA6/NDUFA8/NDUFB11/NDUFV3/NDUFB6/NDUFS3/DBT/NOXO1/NDUFAB1/NDUFC1/P4HA1/NDUFC2/NDUFC2-KCTD14/MRPS36/NDUFS6/MTARC1/CYC1/UQCR11/NDUFB2/NDUFA1/NDUFB10/NDUFA2/NDUFV1/SDHB/BCKDHB/NDUFA4/UQCRC1/NDUFS7/NDUFS8/ETFA/CBR4/NDUFA11/NDUFA9/GCSH/UQCR10/CAT/NDUFAF1/UQCRB/SDHD/NDUFB8/NDUFB7/HSD17B8/NDUFB1/NDUFB9/SDHA/NDUFA3/ET…
GOBP_ORGANIC_HYDROXY_COMPOUND_BIOSYNTHETIC_PROCESS	GOBP_ORGANIC_HYDROXY_COMPOUND_BIOSYNTHETIC_PROCESS	235	-0.383129	-1.96191	4.15885e-10	5.29949e-08	4.36385e-08	1928	tags=27%, list=10%, signal=25%	LHCGR/KL/DDT/PLCG2/PRKAG2/FGF2/MVK/CYP7B1/DHCR7/PTS/DCT/APOB/PMVK/SPR/ERG28/CES1/MVD/GCH1/CYP46A1/PAH/PCBD1/ACAA2/SC5D/SCP2/FAXDC2/HSD3B7/HDC/CYP7A1/WNT4/ASAH2/HSD17B10/POR/SOD1/AKR1D1/PNPO/AKR1C4/MSMO1/APOE/EBP/ABCB11/HMGCS2/BAAT/QDPR/ASIP/TM7SF2/GOT1/CYP27A1/SRD5A2/DAO/PCK2/ALDH2/APOA4/SLC27A2/APOA5/APOA1/PCK1/INSIG1/CYP39A1/SEC14L2/CYP3A4/CYP8B1/SLC27A5/ACER1/CYP11B2
HP_AMINOACIDURIA	HP_AMINOACIDURIA	112	-0.513248	-2.30261	4.42877e-10	5.57545e-08	4.5911e-08	2846	tags=46%, list=15%, signal=40%	HNF4A/SLC19A2/COA8/CASR/GPHN/MMACHC/ASPA/GALT/PET100/PCCA/MOCS1/TK2/MCCC2/OPLAH/MOCS2/CLTRN/ACADM/DHTKD1/ETFA/GATM/OAT/HAL/GLYCTK/CBS/SURF1/GCSH/HIBCH/SLC2A2/FH/ALDH5A1/PCCB/FAH/ALDH4A1/IVD/ETFDH/EHHADH/SARDH/CPS1/ETFB/GRHPR/SLC1A1/ASL/AASS/DMGDH/SLC6A18/HGD/ARG1/OTC/PRODH/FTCD/ALDOB/CTH
GOBP_NUCLEOSIDE_BISPHOSPHATE_METABOLIC_PROCESS	GOBP_NUCLEOSIDE_BISPHOSPHATE_METABOLIC_PROCESS	124	-0.493143	-2.28569	4.80569e-10	5.97793e-08	4.92252e-08	2494	tags=43%, list=13%, signal=37%	SLC26A1/OXSM/ENPP1/TECR/ELOVL6/ACSL5/ACSM6/ACSF2/SLC25A1/ACOT1/MVK/MCCC2/ACOT2/NUDT7/ACSM3/ACSF3/PMVK/HSD17B4/ACOT4/ACACB/DGAT1/PANK1/PAPSS2/MVD/ACSL6/MCEE/ACSS2/SUCLG2/SULT1C3/SULT1B1/AADAT/TDO2/ACOT6/ACAT1/MLYCD/ACSL1/PIPOX/ACSM1/SULT1A2/NUDT8/ABHD14B/HMGCS2/BAAT/GCDH/AASS/SULT1A1/SULT2A1/PDK4/ACSM5/ACOT12/ACSM2B/ACSM2A/GLYAT
GOBP_COMPLEMENT_ACTIVATION	GOBP_COMPLEMENT_ACTIVATION	57	-0.64384	-2.5434	5.44378e-10	6.69201e-08	5.51053e-08	1160	tags=54%, list=6%, signal=51%	C5/C2/CLU/MASP1/RGCC/CFH/C1RL/C7/C3/MBL2/CFHR5/C1S/CRP/CD5L/APCS/C8B/CFHR1/C4BPB/C1R/C4BPA/SERPING1/COLEC10/CFI/C8A/MASP2/C8G/FCN3/FCN2/C6/C9/KRT1
GOBP_MITOCHONDRIAL_GENE_EXPRESSION	GOBP_MITOCHONDRIAL_GENE_EXPRESSION	104	-0.52199	-2.32509	6.54225e-10	7.94883e-08	6.54545e-08	6669	tags=67%, list=35%, signal=44%	TRMT5/MTERF1/CDK5RAP1/PPARGC1B/MRPS27/GATC/GFM1/HARS1/TRNT1/RPUSD4/FASTKD2/GFM2/MRPS14/MRPS18A/MTRF1/TRMT10C/NDUFA7/RPUSD3/FASTKD1/RMND1/TBRG4/MTIF2/PUS1/MRPS16/ELAC2/TFB1M/MRPL44/MRPS7/SUPV3L1/MTG1/MRPS6/MTRF1L/EARS2/C1QBP/MTO1/TARS2/MRPS11/RCC1L/TFB2M/SHMT2/MRPS18B/MRPL51/FASTK/POLRMT/UQCC2/MALSU1/MRPS12/COA3/MRPS21/MTG2/MRPS17/MRPS28/MRPS15/MRPL58/TUFM/MRPL16/MRPS34/MPV17L2/MTIF3/MRPL23/GATB/M…
GOCC_NADH_DEHYDROGENASE_COMPLEX	GOCC_NADH_DEHYDROGENASE_COMPLEX	42	-0.711978	-2.62006	6.77439e-10	8.13628e-08	6.6998e-08	2864	tags=76%, list=15%, signal=65%	NDUFS5/NDUFA5/NDUFS4/FOXRED1/NDUFS2/NDUFA6/NDUFA8/NDUFB11/NDUFV3/NDUFB6/NDUFS3/NDUFAB1/NDUFC1/NDUFC2/NDUFC2-KCTD14/NDUFS6/NDUFB2/NDUFA1/NDUFB10/NDUFA2/NDUFV1/NDUFA4/NDUFS7/NDUFS8/NDUFA11/NDUFA9/NDUFAF1/NDUFB8/NDUFB7/NDUFB1/NDUFB9/NDUFA3
HP_ABNORMALITY_OF_THE_COAGULATION_CASCADE	HP_ABNORMALITY_OF_THE_COAGULATION_CASCADE	129	-0.48136	-2.19121	6.92766e-10	8.22581e-08	6.77353e-08	1859	tags=30%, list=10%, signal=27%	PGM1/GNA14/CYP7B1/PROS1/MTTP/GNE/SPTA1/MPDU1/SLC4A1/CFH/SLC37A4/F11/F13B/HSD3B7/ZBTB16/VKORC1/MICOS13/VWF/HSD17B10/F7/HADH/EPB42/F2/AKR1D1/HMGCL/MST1/PROC/F10/PLG/FGG/GP9/SLC25A15/F12/FGB/FGA/SERPINC1/CFI/ALDOB/F9
GOBP_CHROMOSOME_SEGREGATION	GOBP_CHROMOSOME_SEGREGATION	340	0.498899	1.70147	1.26851e-09	1.48929e-07	1.22636e-07	3665	tags=32%, list=19%, signal=26%	TEX15/FMN2/KIF23/BUB1B/KIF18A/TOP2A/CEP55/KIF18B/ECT2/BUB1/PLK1/KIF4A/TRIP13/NCAPG/NUF2/CCNE1/KIF2C/HFM1/CDCA2/CENPF/TTK/DLGAP5/NCAPH/SMC1B/KASH5/NEK2/USP44/SYCP2/CDCA8/CDC20/KIF4B/SGO2/HASPIN/CENPE/KIF14/KIFC1/CDC6/MAPK15/TEX11/CENPK/EME1/MKI67/HJURP/ESCO2/SMC4/KNTC1/CCNE2/SGO1/FANCD2/MAEL/RACGAP1/NDC80/CCNB1/SKA1/MAD2L1/SHOC1/SKA3/ZWINT/DMC1/UBE2C/SPC25/ESPL1/NCAPD2/PSMC3IP/CDCA5/FBXO5/HORMAD1/…
GOBP_MEIOTIC_CELL_CYCLE_PROCESS	GOBP_MEIOTIC_CELL_CYCLE_PROCESS	203	0.560011	1.87943	1.34582e-09	1.5625e-07	1.28664e-07	3780	tags=42%, list=20%, signal=34%	BRDT/TEX15/FMN2/PSMA8/EREG/DMRT1/RAD54L/CYP26B1/BUB1B/KIF18A/TOP2A/ASZ1/BUB1/PLK1/TRIP13/NUF2/CCNE1/HFM1/TTK/NCAPH/KASH5/SYCP2/CDC20/SGO2/MAPK15/ASPM/TEX11/EME1/RAD51AP1/SMC4/CCNB2/CCNE2/SGO1/FANCD2/MAEL/NDC80/RAD51/SHOC1/CDC25A/DMC1/ESPL1/LIF/NCAPD2/PSMC3IP/CDC25C/FBXO5/TDRD9/HORMAD1/MSX2/BRCA2/SYCP1/INCENP/MYBL1/C14orf39/IHO1/TAF1L/HUS1B/PLCB1/FBXO43/SMC2/PTTG1/PRDM9/MSH5/HSF2BP/FIGNL1/DDX4/FAN…
GOMF_AROMATASE_ACTIVITY	GOMF_AROMATASE_ACTIVITY	24	-0.82116	-2.64261	1.44541e-09	1.65968e-07	1.36666e-07	1023	tags=75%, list=5%, signal=71%	CYP2C18/CYP4B1/CYP4F12/CYP4F11/CYP4F3/CYP3A5/CYP3A7/CYP2E1/CYP2C9/CYP4F2/CYP4A11/CYP3A4/CYP2C8/CYP3A43/CYP1A1/CYP2A13/CYP2A7/CYP1A2
GOBP_MITOTIC_NUCLEAR_DIVISION	GOBP_MITOTIC_NUCLEAR_DIVISION	294	0.516826	1.75495	1.61955e-09	1.83942e-07	1.51466e-07	3490	tags=33%, list=18%, signal=27%	EREG/DMRT1/SPHK1/MISP/KIF23/ANLN/KIF15/BUB1B/IGF2/KIF18A/CEP55/KIF18B/BUB1/PLK1/KIF4A/TRIP13/NCAPG/NUF2/KIF2C/TGFA/CDCA2/CENPF/TTK/DLGAP5/NCAPH/SMC1B/NEK2/USP44/CDCA8/CDC20/KIF4B/SGO2/HASPIN/CENPE/MYBL2/KIF14/KIF11/EGF/IL1A/KIFC1/EDN3/CDC6/TPX2/CENPK/BMP7/MKI67/CHEK1/SMC4/KNTC1/SGO1/PKMYT1/RACGAP1/FGF8/NDC80/CCNB1/MAD2L1/ZWINT/UBE2C/CCDC8/ESPL1/NCAPD2/CDCA5/CDC25C/FBXO5/IL1B/KIF20B/AURKB/PRC1/NCA…
GOBP_LIPID_HOMEOSTASIS	GOBP_LIPID_HOMEOSTASIS	156	-0.441146	-2.06213	1.74027e-09	1.95528e-07	1.61007e-07	1681	tags=29%, list=9%, signal=27%	CYP7B1/PLA2G12B/MTTP/APOM/ORMDL3/PNPLA4/ACSM3/SAR1B/APOB/DGAT1/CETP/CES1/RORA/MTLN/TLCD4/MLXIPL/GCKR/ACOX1/CYP7A1/LIPC/ACOX2/EPHX2/ANGPTL4/ACSM1/APOE/TSKU/ANGPTL3/ABCB11/GOT1/INS/APOA2/GPIHBP1/APOC4/ABCB4/APOA4/ENPP7/APOA5/APOA1/INSIG1/CYP39A1/ACSM2A/TM6SF2/LCAT/FABP4/APOC3
GOBP_ISOPRENOID_METABOLIC_PROCESS	GOBP_ISOPRENOID_METABOLIC_PROCESS	116	-0.487538	-2.22742	1.94193e-09	2.15864e-07	1.77753e-07	3133	tags=48%, list=16%, signal=41%	RDH13/ADH5/UGT1A1/DGAT2/RETSAT/ALDH3A2/PLPP6/CRABP1/TH/RDH11/CYP27C1/LSS/PDSS2/MVK/PECR/ALDH1A1/PNPLA4/CRPPA/CYP2C18/PMVK/BCO1/DGAT1/DHRS3/UGT1A3/MVD/RDH5/PHYH/PNLIP/DHRS4/ADH6/CYP3A5/CYP4V2/AWAT2/AKR1C4/CYP3A7/DHRS4L2/SRD5A1/HMGCS2/CYP2E1/RARRES2/CYP2D6/ADH1B/CYP2C9/ALDH8A1/ADH1A/CYP26A1/ADH4/BCO2/ADH1C/TTR/RBP4/CYP3A4/CYP2C8/RDH16/CYP1A1/CYP1A2
GOBP_NUCLEAR_CHROMOSOME_SEGREGATION	GOBP_NUCLEAR_CHROMOSOME_SEGREGATION	281	0.515712	1.74859	2.0084e-09	2.20903e-07	1.81902e-07	3090	tags=31%, list=16%, signal=26%	TEX15/FMN2/KIF23/BUB1B/KIF18A/TOP2A/CEP55/KIF18B/ECT2/BUB1/PLK1/KIF4A/TRIP13/NCAPG/NUF2/CCNE1/KIF2C/HFM1/CENPF/TTK/DLGAP5/NCAPH/SMC1B/KASH5/NEK2/USP44/SYCP2/CDCA8/CDC20/KIF4B/SGO2/HASPIN/CENPE/KIF14/KIFC1/CDC6/MAPK15/TEX11/CENPK/EME1/ESCO2/SMC4/KNTC1/CCNE2/SGO1/FANCD2/MAEL/RACGAP1/NDC80/CCNB1/MAD2L1/SHOC1/ZWINT/DMC1/UBE2C/SPC25/ESPL1/NCAPD2/PSMC3IP/CDCA5/FBXO5/HORMAD1/RMI2/AURKB/SYCP1/PRC1/INCENP…
GOBP_NEURON_PROJECTION_GUIDANCE	GOBP_NEURON_PROJECTION_GUIDANCE	235	0.536052	1.8034	2.53527e-09	2.75948e-07	2.27229e-07	4522	tags=46%, list=24%, signal=35%	EPHA6/SEMA3E/LAMC2/VAX1/FOXG1/FOXD1/DLX5/CDK5R2/EPHA5/LAMA1/NRXN1/EPHB3/EFNA5/ISL1/SEMA3C/SEMA3A/ATOH1/GAP43/TUBB3/NCAM1/GFRA3/EVX1/CNTN1/EPHB6/DSCAML1/PLXNB3/SEMA6A/ISL2/EDN3/BMP7/EPHA10/CNTN5/KIF5A/L1CAM/DPYSL5/PAX6/TBR1/UNC5D/SEMA3D/BMPR1B/OTX2/RELN/EMB/PTPRO/LHX1/LRTM2/SEMA4A/EPHA7/ANOS1/PLXNA1/CHL1/GLI2/MYPN/GDNF/LRTM1/PLXNA3/BCL11B/EPHB2/FLRT2/SEMA4D/ETV1/CRMP1/LAMA5/RHOH/ARTN/SLIT1/LHX4/NI…
GOMF_ARACHIDONIC_ACID_MONOOXYGENASE_ACTIVITY	GOMF_ARACHIDONIC_ACID_MONOOXYGENASE_ACTIVITY	20	-0.852335	-2.66531	2.62449e-09	2.7983e-07	2.30425e-07	997	tags=80%, list=5%, signal=76%	CYP2C18/CYP4F12/CYP4F11/CYP4F3/CYP2J2/CYP2E1/CYP2C9/CYP4F2/CYP4A11/CYP2B6/CYP2C8/CYP4A22/CYP2A6/CYP1A1/CYP2A13/CYP2A7
HP_LEUKODYSTROPHY	HP_LEUKODYSTROPHY	103	-0.498376	-2.21836	2.60957e-09	2.7983e-07	2.30425e-07	2784	tags=43%, list=15%, signal=37%	NDUFS4/COA8/FOXRED1/NUBPL/SLC19A3/NDUFS2/NDUFAF4/GLRX5/RNASEH2C/ARSA/NDUFA6/TUFM/NDUFB11/PET100/NDUFS3/EDNRB/NDUFAF3/PEX16/NDUFS6/NDUFA1/NDUFB10/NDUFA2/NDUFV1/SDHB/NADK2/NDUFA4/NDUFS7/COX6B1/NDUFS8/NDUFA11/NDUFA9/TACO1/NDUFAF8/SURF1/NDUFAF1/ACOX1/NDUFB8/NDUFB9/SDHA/PC/ABAT/SLC16A2/ECHS1/NKX6-2
GOMF_NADH_DEHYDROGENASE_ACTIVITY	GOMF_NADH_DEHYDROGENASE_ACTIVITY	38	-0.712372	-2.61995	2.87913e-09	3.03879e-07	2.50229e-07	2864	tags=87%, list=15%, signal=74%	NDUFB5/NDUFB3/NDUFB4/NDUFA12/NDUFS1/NDUFA10/NDUFS5/NDUFA5/NDUFS4/NDUFS2/NDUFA6/NDUFA8/NDUFV3/NDUFB6/NDUFS3/NDUFC1/NDUFC2/NDUFS6/NDUFB2/NDUFA1/NDUFB10/AIFM1/NDUFA2/NDUFV1/NDUFA4/NDUFS7/NDUFS8/NDUFA9/NDUFB8/NDUFB7/NDUFB1/NDUFB9/NDUFA3
HP_ABNORMALITY_OF_LIPOPROTEIN_CHOLESTEROL_CONCENTRATION	HP_ABNORMALITY_OF_LIPOPROTEIN_CHOLESTEROL_CONCENTRATION	53	-0.647782	-2.56561	3.05854e-09	3.19586e-07	2.63163e-07	2172	tags=45%, list=11%, signal=40%	ABCG5/ABCG8/APOC2/SMPD1/MTTP/SAR1B/APOB/CREB3L3/CETP/CYP7A1/LIPC/GHR/TTPA/ALB/EPHX2/MSMO1/APOE/ANGPTL3/APOA2/GPIHBP1/APOA5/APOA1/LCAT/APOC3
GOMF_PASSIVE_TRANSMEMBRANE_TRANSPORTER_ACTIVITY	GOMF_PASSIVE_TRANSMEMBRANE_TRANSPORTER_ACTIVITY	475	0.471095	1.6187	3.24533e-09	3.35747e-07	2.7647e-07	3374	tags=32%, list=18%, signal=27%	CLCA1/GABRA5/KCNK2/HTR3A/HCN4/GRIA2/CFTR/TTYH1/ITPR3/KCNV1/LRRC38/TRPA1/TRPV6/KCNJ16/TRPV5/KCNG3/GRID2/CHRNA7/CALHM3/SCN1A/PANX3/SLC26A9/SNAP25/KCNA2/CHRNA9/GABRA3/KCNH8/ANO9/GABRA2/GABRG3/GABRR1/BEST3/CACNG6/CHRNA1/GJB3/GRIK2/GABRA4/MCOLN3/TRPC3/GJA3/GABRB3/GJB4/TMC4/FXYD3/BSND/RYR2/GRIN2A/KCNH2/KCND2/GABRQ/TRPC7/KCNH3/KCNJ10/GJB6/CLDN4/SLC24A2/TMC5/CACNG4/KCNK9/KCNH7/CALHM1/CLIC3/GABRG2/CHRNB3/…
GOMF_OXIDOREDUCTASE_ACTIVITY_ACTING_ON_THE_CH_CH_GROUP_OF_DONORS	GOMF_OXIDOREDUCTASE_ACTIVITY_ACTING_ON_THE_CH_CH_GROUP_OF_DONORS	58	-0.625443	-2.49971	3.49547e-09	3.5808e-07	2.9486e-07	3802	tags=66%, list=20%, signal=53%	DUS2/PTGES2/PTGR1/ACOX3/ACAD11/ACOXL/RETSAT/RSAD1/ACAD8/ACAD10/TECR/MECR/AKR1C2/ACADSB/DUS1L/PECR/DHCR7/SDHB/CRAT/BDH2/ACADM/BLVRB/ACADVL/ACOX1/DECR2/ACOX2/ACADS/AKR1D1/IVD/ACAA1/SDHA/ACADL/SRD5A1/TM7SF2/GCDH/SRD5A2/DECR1/DHODH
GOBP_THIOESTER_METABOLIC_PROCESS	GOBP_THIOESTER_METABOLIC_PROCESS	92	-0.515333	-2.22021	3.70232e-09	3.75588e-07	3.09277e-07	2442	tags=46%, list=13%, signal=40%	OXSM/TECR/ELOVL6/ACSL5/ACSM6/ACSF2/SLC25A1/ACOT1/MVK/ACOT2/NUDT7/ACSM3/ACSF3/PMVK/HSD17B4/ACOT4/ACACB/DGAT1/MVD/ACSL6/MCEE/ACSS2/SUCLG2/AADAT/TDO2/ACOT6/ACAT1/MLYCD/ACSL1/PIPOX/ACSM1/NUDT8/HMGCS2/BAAT/GCDH/AASS/PDK4/ACSM5/ACOT12/ACSM2B/ACSM2A/GLYAT
HP_LIPID_ACCUMULATION_IN_HEPATOCYTES	HP_LIPID_ACCUMULATION_IN_HEPATOCYTES	131	-0.451652	-2.05625	3.94658e-09	3.95726e-07	3.2586e-07	4946	tags=49%, list=26%, signal=36%	COX15/ABHD5/PNPLA2/ATP7B/MRPL44/NSMCE2/MRPS7/CARS2/LIPE/EARS2/LDLR/TARS2/NFS1/PTRH2/PHKG2/HADHA/TMEM199/SCO1/GABRD/BCS1L/TYMP/AGPAT2/SLC25A13/DNAJC19/VPS4A/COA8/CLPB/HADHB/ABCG5/ABCG8/PGM1/MTTP/PLIN1/CPT1A/SAR1B/APOB/HSD17B4/SUCLG1/ACADM/ETFA/CBS/ACADVL/SLC25A20/SURF1/CPT2/SLC37A4/NDUFAF1/ADK/ACOX1/CYP7A1/MICOS13/KCNAB2/HADH/ACADS/HMGCL/ETFDH/APOE/ETFB/PCK2/TKFC/PCK1/GPD1/ALDOB/FBP1
GOBP_CELLULAR_MODIFIED_AMINO_ACID_METABOLIC_PROCESS	GOBP_CELLULAR_MODIFIED_AMINO_ACID_METABOLIC_PROCESS	183	-0.402967	-1.9675	3.97657e-09	3.95726e-07	3.2586e-07	1588	tags=32%, list=8%, signal=29%	FOLH1/OPLAH/CPT1A/GSTA2/CRAT/ACADM/GPX4/GSTA5/GATM/GGH/ALDH7A1/GCH1/MTHFS/CPT2/GSTK1/GSTA1/TPO/ALDH1L1/SULT1B1/POR/BHMT2/MGST2/HOGA1/SOD1/HPN/ALDH4A1/CRYM/PLA2G2F/GSTO1/SARDH/SLC1A2/PIPOX/NAT8/ACADL/SLC16A2/GSTM5/SHMT1/SLC1A1/IYD/MTHFD1/HAGH/GGACT/GOT2/TG/GAMT/DMGDH/SULT2A1/CGA/GSTZ1/DIO2/PRODH/GNMT/BHMT/MFSD2A/GSTM1/FTCD/ASS1/BBOX1
GOBP_ASPARTATE_FAMILY_AMINO_ACID_METABOLIC_PROCESS	GOBP_ASPARTATE_FAMILY_AMINO_ACID_METABOLIC_PROCESS	48	-0.66284	-2.54987	4.0452e-09	3.98757e-07	3.28356e-07	826	tags=40%, list=4%, signal=38%	AADAT/BHMT2/GCAT/CRYM/MSRA/PIPOX/MTHFD1/GOT2/GOT1/MAT1A/AASS/ADI1/GNMT/BHMT/SDSL/ASPG/ASS1/RIDA/SDS
HP_INCREASED_SERUM_PYRUVATE	HP_INCREASED_SERUM_PYRUVATE	48	-0.662141	-2.54718	4.32417e-09	4.22274e-07	3.4772e-07	3958	tags=65%, list=21%, signal=51%	NDUFS1/PDHA1/ACAT2/LONP1/BCS1L/UQCRC2/SLC25A26/NDUFS4/FOXRED1/NUBPL/NDUFS2/NDUFAF4/NDUFA6/NDUFB11/NDUFS3/NDUFAF3/NDUFS6/NDUFA1/NDUFB10/AIFM1/NDUFV1/SDHB/NDUFS7/NDUFS8/NDUFA11/NDUFAF8/NDUFAF1/MPC1/COX6A2/NDUFB9/PC
HP_OPTIC_NEUROPATHY	HP_OPTIC_NEUROPATHY	47	-0.653976	-2.52586	4.48419e-09	4.33846e-07	3.57249e-07	2784	tags=60%, list=15%, signal=51%	NDUFS4/FOXRED1/NUBPL/NDUFS2/CISD2/NDUFAF4/NDUFA6/NDUFB11/NDUFS3/ABCG5/ABCG8/NDUFAF3/TXN2/NDUFS6/NDUFA1/NDUFB10/NDUFV1/APOB/NDUFS7/NDUFS8/BTD/NDUFA11/NDUFAF8/NDUFAF1/NDUFB9/MYOC/CYP27A1/AGXT
HP_MUSCLE_ABNORMALITY_RELATED_TO_MITOCHONDRIAL_DYSFUNCTION	HP_MUSCLE_ABNORMALITY_RELATED_TO_MITOCHONDRIAL_DYSFUNCTION	60	-0.6111	-2.51012	4.65477e-09	4.46217e-07	3.67437e-07	3366	tags=55%, list=18%, signal=45%	ISCU/TYMP/COA3/NDUFS4/COA8/FOXRED1/NUBPL/NDUFS2/NDUFAF4/NDUFA6/NDUFB11/NDUFS3/NDUFAF3/ETHE1/TK2/NDUFS6/SLC25A4/NDUFA1/NDUFB10/NDUFV1/NDUFA4/SUCLG1/NDUFS7/COX6B1/NDUFS8/NDUFA11/TACO1/NDUFAF8/SURF1/NDUFAF1/COX6A2/NDUFB9/SLC25A10
GOBP_CELLULAR_AMINO_ACID_BIOSYNTHETIC_PROCESS	GOBP_CELLULAR_AMINO_ACID_BIOSYNTHETIC_PROCESS	73	-0.577741	-2.42294	4.86578e-09	4.58041e-07	3.77173e-07	1918	tags=40%, list=10%, signal=36%	NAGS/SEPHS2/ILVBL/ALDH1A1/PYCR3/OAT/CBS/PAH/PCBD1/BHMT2/ABAT/CPS1/SHMT1/ASL/MTHFD1/GOT2/UPB1/GOT1/AASS/AGXT2/OTC/GLS2/ADI1/AGXT/BHMT/SDSL/ASS1/CTH/SDS
GOMF_LYASE_ACTIVITY	GOMF_LYASE_ACTIVITY	197	-0.399608	-1.99851	4.85212e-09	4.58041e-07	3.77173e-07	2491	tags=35%, list=13%, signal=31%	FAHD1/DDTL/ALDOC/DDC/HADHB/MOCOS/MGST3/TGDS/ADCY10/MOCS1/UROS/ENDOU/CHAC1/CRY2/DDT/HACL1/URAD/ILVBL/PTS/APMAP/CYP17A1/ACO1/PHYKPL/HSD17B4/ADCY4/ALAD/NAXD/CA14/MVD/CA2/CSAD/HAL/CBS/NTHL1/PCBD1/HDC/FH/FAHD2A/ECI1/MGST2/HOGA1/ECHDC2/MLYCD/HMGCL/EHHADH/ASL/GGACT/ECHS1/ADCY1/ENO3/GOT1/ECHDC3/CLYBL/ACMSD/PCK2/ADCY8/TKFC/CA5A/PCK1/SDSL/FTCD/ALDOB/ETNPPL/CTH/CA4/SDS/CYP1A1/UROC1/CYP1A2
GOCC_ENDOCYTIC_VESICLE_LUMEN	GOCC_ENDOCYTIC_VESICLE_LUMEN	23	-0.817032	-2.61764	5.79371e-09	5.40522e-07	4.45092e-07	1443	tags=52%, list=8%, signal=48%	PGLYRP1/APOB/CSF3/APOE/SCGB3A2/HBB/APOA1/HBA2/HBA1/HPX/HP/SAA1
GOMF_DNA_BINDING_TRANSCRIPTION_ACTIVATOR_ACTIVITY	GOMF_DNA_BINDING_TRANSCRIPTION_ACTIVATOR_ACTIVITY	461	0.464504	1.59544	7.68514e-09	7.10637e-07	5.85173e-07	4651	tags=36%, list=24%, signal=28%	SIX3/NKX6-3/ALX1/FOXJ1/NHLH2/SPIB/ZNF729/GRHL2/BARX2/NKX2-8/DMRT2/SIX2/POU3F2/RFX6/FOXD1/DLX5/PTF1A/NEUROD1/OVOL2/ARNT2/DMRT1/RFX4/TFAP2A/DLX3/ESRRG/GCM1/ISL1/FOXN1/ATOH1/RBPJL/CREB3L1/SALL2/ZNF208/MIXL1/TFAP2B/SOX4/ZNF229/MYBL2/FOXI1/MYB/PAX9/ELF4/E2F2/EHF/TBX5/POU4F1/GLIS3/PITX1/FEV/ZNF99/NKX2-5/KLF5/STOX1/NEUROG3/ZNF43/FOXF2/SOX21/SOX9/MYOD1/ONECUT3/ZNF300/NDN/MITF/TFAP2E/PAX6/MYCN/TFAP2C/ZNF1…
GOMF_VITAMIN_BINDING	GOMF_VITAMIN_BINDING	146	-0.439419	-2.00608	9.92079e-09	9.09318e-07	7.48777e-07	2339	tags=38%, list=12%, signal=34%	DDC/GC/PYGL/CYP27C1/MOCOS/P4HA1/PCCA/UROS/KL/HACL1/MTARC1/ILVBL/PHYKPL/MMUT/ACACB/DHTKD1/OAT/CSAD/CBS/MTHFS/MTARC2/HDC/RBP5/PHYH/AADAT/GCAT/TTPA/ALB/PNPO/MMAB/PC/FTCDNL1/ABAT/SHMT1/GPT2/ALAS1/GOT2/GOT1/AGXT2/RBP7/GNMT/ADH4/AGXT/C8G/AFM/OGDHL/SDSL/OPN4/RBP4/FTCD/SEC14L2/TAT/ETNPPL/GPT/CTH/SDS
GOCC_MITOCHONDRIAL_LARGE_RIBOSOMAL_SUBUNIT	GOCC_MITOCHONDRIAL_LARGE_RIBOSOMAL_SUBUNIT	54	-0.637579	-2.54996	1.15884e-08	1.05268e-06	8.66829e-07	4103	tags=57%, list=22%, signal=45%	MRPL43/MRPL39/MRPL19/MRPL21/MRPL46/MRPL35/MRPL51/MRPL22/MRPL13/MRPL4/MRPL32/MRPL53/MRPL58/MRPL36/MRPL16/MRPL14/MPV17L2/MRPL23/MRPL52/MRPL27/MRPL15/MRPL57/MRPL28/MRPL24/MRPL40/MRPL55/MRPL2/MRPL34/MRPL12/MRPL54/MRPL41
HP_DICARBOXYLIC_ACIDURIA	HP_DICARBOXYLIC_ACIDURIA	42	-0.681965	-2.50961	1.16864e-08	1.05268e-06	8.66829e-07	3010	tags=67%, list=16%, signal=56%	DNAJC19/NDUFS4/ACAD8/MMACHC/ETHE1/D2HGDH/SLC25A1/IDH2/ACSF3/SUCLG1/MMUT/ACADM/DHTKD1/ETFA/SUGCT/ACADVL/MCEE/SLC25A20/MMAA/CPT2/HADH/ACADS/MLYCD/HMGCL/ETFDH/MMAB/ETFB/GCDH
GOBP_EPOXYGENASE_P450_PATHWAY	GOBP_EPOXYGENASE_P450_PATHWAY	18	-0.856055	-2.60055	1.22014e-08	1.08968e-06	8.97294e-07	997	tags=78%, list=5%, signal=74%	CYP2C18/CYP4F12/CYP2J2/CYP2E1/CYP2C9/CYP4F2/CYP4A11/CYP2B6/CYP2C8/CYP2A6/CYP1A1/CYP2A13/CYP2A7/CYP1A2
GOBP_MITOTIC_SISTER_CHROMATID_SEGREGATION	GOBP_MITOTIC_SISTER_CHROMATID_SEGREGATION	171	0.558445	1.85861	1.31672e-08	1.16597e-06	9.60115e-07	2366	tags=30%, list=12%, signal=26%	KIF23/BUB1B/KIF18A/CEP55/KIF18B/BUB1/PLK1/KIF4A/TRIP13/NCAPG/NUF2/KIF2C/CENPF/TTK/DLGAP5/NCAPH/SMC1B/NEK2/USP44/CDCA8/CDC20/KIF4B/SGO2/HASPIN/CENPE/KIF14/KIFC1/CDC6/CENPK/SMC4/KNTC1/SGO1/RACGAP1/NDC80/CCNB1/MAD2L1/ZWINT/UBE2C/ESPL1/NCAPD2/CDCA5/FBXO5/AURKB/PRC1/NCAPG2/SPDL1/PSRC1/SMC2/TACC3/PTTG1/CDT1
GOBP_MONOSACCHARIDE_BIOSYNTHETIC_PROCESS	GOBP_MONOSACCHARIDE_BIOSYNTHETIC_PROCESS	82	-0.535812	-2.34534	2.10272e-08	1.84633e-06	1.52035e-06	1347	tags=40%, list=7%, signal=38%	SLC39A14/SLC25A13/DGAT2/AKR1A1/ATF3/FAM3A/GCG/PGM1/SLC25A1/ACADM/G6PC2/SLC37A4/FOXO1/SORD/LEPR/PC/MST1/SLC25A10/INS/PPARGC1A/RGN/PCK2/GNMT/PFKFB1/PCK1/GPD1/RBP4/FBP1/NNMT/ADIPOQ/GPT/SDS/GCK
GOBP_MITOCHONDRIAL_TRANSLATION	GOBP_MITOCHONDRIAL_TRANSLATION	72	-0.562025	-2.33805	2.43309e-08	2.11862e-06	1.74457e-06	6483	tags=71%, list=34%, signal=47%	MRPS27/GATC/GFM1/HARS1/RPUSD4/FASTKD2/GFM2/MRPS14/MRPS18A/MTRF1/TRMT10C/NDUFA7/RPUSD3/RMND1/MTIF2/MRPS16/MRPL44/MRPS7/MTG1/MRPS6/MTRF1L/EARS2/C1QBP/TARS2/MRPS11/RCC1L/SHMT2/MRPS18B/MRPL51/UQCC2/MALSU1/MRPS12/COA3/MRPS21/MTG2/MRPS17/MRPS28/MRPS15/MRPL58/TUFM/MRPL16/MRPS34/MPV17L2/MTIF3/MRPL23/GATB/MRPS2/MRPL57/TRUB2/MRPL2/TACO1
HP_ABNORMAL_BRAINSTEM_MRI_SIGNAL_INTENSITY	HP_ABNORMAL_BRAINSTEM_MRI_SIGNAL_INTENSITY	35	-0.712275	-2.58753	2.55036e-08	2.20237e-06	1.81354e-06	2784	tags=66%, list=15%, signal=56%	NDUFS4/FOXRED1/NUBPL/SLC19A3/NDUFS2/NDUFAF4/NDUFA6/NDUFB11/NDUFS3/NDUFAF3/ETHE1/NDUFS6/NDUFA1/NDUFB10/AIFM1/NDUFV1/NDUFS7/NDUFS8/CCM2/NDUFA11/NDUFAF8/NDUFAF1/NDUFB9
GOMF_VITAMIN_B6_BINDING	GOMF_VITAMIN_B6_BINDING	54	-0.62523	-2.50058	2.68403e-08	2.2988e-06	1.89295e-06	4105	tags=72%, list=22%, signal=57%	PLPBP/KYAT3/GOT1L1/KYAT1/NFS1/SRR/ACCS/SHMT2/ALAS2/THNSL2/GLDC/DDC/PYGL/MOCOS/MTARC1/PHYKPL/OAT/CSAD/CBS/MTARC2/HDC/AADAT/GCAT/ALB/PNPO/ABAT/SHMT1/GPT2/ALAS1/GOT2/GOT1/AGXT2/AGXT/SDSL/TAT/ETNPPL/GPT/CTH/SDS
HP_DECREASED_ACTIVITY_OF_MITOCHONDRIAL_COMPLEX_I	HP_DECREASED_ACTIVITY_OF_MITOCHONDRIAL_COMPLEX_I	49	-0.635901	-2.48714	2.9015e-08	2.46486e-06	2.02968e-06	4582	tags=67%, list=24%, signal=51%	CARS2/NDUFB3/NDUFAF5/EARS2/IBA57/NDUFS1/ISCU/SLC25A26/NDUFS4/FOXRED1/NUBPL/NDUFS2/NDUFAF4/NDUFA6/NDUFA8/NDUFB11/NDUFS3/NDUFAF3/NDUFC2/TXN2/NDUFS6/NDUFA1/NDUFB10/NDUFV1/SUCLG1/NDUFS7/NDUFS8/NDUFA11/NDUFAF8/NDUFAF1/NDUFB9/MRPL12/SLC25A10
GOBP_TERPENOID_METABOLIC_PROCESS	GOBP_TERPENOID_METABOLIC_PROCESS	97	-0.487146	-2.14618	3.2682e-08	2.75398e-06	2.26776e-06	1735	tags=39%, list=9%, signal=36%	PECR/ALDH1A1/PNPLA4/CYP2C18/BCO1/DGAT1/DHRS3/UGT1A3/RDH5/PNLIP/DHRS4/ADH6/CYP3A5/CYP4V2/AWAT2/AKR1C4/CYP3A7/DHRS4L2/SRD5A1/HMGCS2/CYP2E1/RARRES2/CYP2D6/ADH1B/CYP2C9/ALDH8A1/ADH1A/CYP26A1/ADH4/BCO2/ADH1C/TTR/RBP4/CYP3A4/CYP2C8/RDH16/CYP1A1/CYP1A2
GOBP_PATTERN_SPECIFICATION_PROCESS	GOBP_PATTERN_SPECIFICATION_PROCESS	452	0.463217	1.58879	3.47319e-08	2.90331e-06	2.39072e-06	4695	tags=38%, list=25%, signal=30%	WNT7B/TDRD5/SIX3/NRG3/DKK1/FOXJ1/EYA1/PIFO/TDRD1/FOXG1/DMRT2/SIX2/HOXB9/FOLR1/FOXD1/SP8/NEUROD1/PITX2/CER1/OVOL2/RFX4/DZIP1L/DLX1/CYP26B1/HOXA6/BICC1/ISL1/SEMA3C/SEMA3A/DLL3/HOXD11/RIPPLY2/RIPPLY3/VANGL2/CDX2/DSCAML1/STIL/CRB2/XRCC2/MLLT3/DAW1/BHLHE41/BMP7/LEFTY1/DNAAF4/NKX3-2/TBX5/SIM2/PCDH8/FGF8/NKX2-5/LRP2/IRX2/NOTO/FOXB1/PAX6/TBR1/CFAP45/HOXB8/MSX2/MDFI/BMPR1B/OTX2/HNF1B/RELN/TBX18/GDF11/GPR1…
GOBP_BENZENE_CONTAINING_COMPOUND_METABOLIC_PROCESS	GOBP_BENZENE_CONTAINING_COMPOUND_METABOLIC_PROCESS	27	-0.757438	-2.56238	3.54012e-08	2.93577e-06	2.41745e-06	1023	tags=59%, list=5%, signal=56%	CYP4B1/AADAT/TDO2/FAH/EPHX2/ACAA1/ACSM1/GOT2/CYP2E1/IDO2/SRD5A2/ALDH8A1/PON3/HAAO/GSTM1/KMO
GOCC_SMALL_RIBOSOMAL_SUBUNIT	GOCC_SMALL_RIBOSOMAL_SUBUNIT	68	-0.566744	-2.33229	3.804e-08	3.12977e-06	2.5772e-06	6714	tags=74%, list=35%, signal=48%	RPSA/RPS27A/RPS27/RPS13/MRPS10/MRPS27/RPS6/DAP3/RACK1/MRPS35/RPS25/MRPS14/RPS7/MRPS18A/RPS24/RPS15A/MRPS22/RPS29/RPS19/MRPS9/RPS11/RPS2/MRPS16/MRPS7/MRPS6/RPS4Y1/MRPS26/MRPS11/MRPS18C/RPS14/UBA52/MRPS5/MRPS18B/RPS9/RPS15/MRPS12/MRPS21/MRPS17/MRPS28/MRPS15/RPS26/MRPS33/MRPS34/RPS27L/ISG15/RPS20/RPS28/MRPS2/HBA2/HBA1
GOCC_SYNAPTIC_MEMBRANE	GOCC_SYNAPTIC_MEMBRANE	371	0.476278	1.62876	3.83878e-08	3.1337e-06	2.58044e-06	3266	tags=31%, list=17%, signal=26%	SLITRK1/GABRA5/CDH10/HTR3A/SNAP91/GRIA2/GRM5/GAD2/ENO2/ITGA3/SORCS3/NRXN1/GRID2/CHRNA7/KCTD8/PRKCG/SNAP25/P2RY4/KCNA2/CHRNA9/GABRA3/GRM3/GABRA2/LRFN5/GABRG3/GABRR1/MUSK/NLGN1/CHRNA1/GRM1/GRIK2/GRID2IP/GABRA4/SLC6A6/GABRB3/ACP4/CNTN1/GRIN2A/SLC6A5/KCND2/UNC13C/GABRQ/DNM1/NTNG1/DDN/CACNG4/GABRG2/CNTN5/CHRNB3/UNC13A/SLC16A3/SNCAIP/ADORA1/GLRA3/PCDH8/CNR1/GRIN2B/DGKB/DBN1/CHRNA6/RIMS2/DRD2/CNTNAP1/HT…
GOBP_NEGATIVE_REGULATION_OF_EXECUTION_PHASE_OF_APOPTOSIS	GOBP_NEGATIVE_REGULATION_OF_EXECUTION_PHASE_OF_APOPTOSIS	19	-0.83054	-2.56179	4.16489e-08	3.37356e-06	2.77795e-06	1316	tags=58%, list=7%, signal=54%	MTRNR2L7/MTRNR2L13/MTRNR2L5/MTRNR2L3/MTRNR2L12/MTRNR2L8/MTRNR2L10/MTRNR2L1/MTRNR2L11/MTRNR2L6/CIDEA
GOBP_CELLULAR_RESPONSE_TO_TOXIC_SUBSTANCE	GOBP_CELLULAR_RESPONSE_TO_TOXIC_SUBSTANCE	118	-0.461249	-2.12051	4.23781e-08	3.40622e-06	2.80484e-06	2709	tags=44%, list=14%, signal=38%	HBE1/ABTB2/SOD2/PRDX3/RDH11/PRXL2A/HBG1/MGST3/MT3/PRDX2/GPX1/TXNDC17/MTARC1/PINK1/ESD/PRDX5/APOM/ALDH1A1/FBLN5/GPX5/GPX4/ABCG2/PRDX6/HBZ/GPX2/GLRX/GCH1/MTARC2/CAT/CCS/GSTK1/GSTA1/TPO/HBM/TXNRD2/MGST2/MGST1/SOD1/ALB/GSTO1/APOE/FABP1/HBB/GSTZ1/GPX3/HBD/ADH4/APOA4/GSTM1/HBA2/HBA1/HP
GOCC_ION_CHANNEL_COMPLEX	GOCC_ION_CHANNEL_COMPLEX	287	0.496823	1.68665	5.10245e-08	4.06988e-06	3.35134e-06	3374	tags=34%, list=18%, signal=29%	GABRA5/KCNK2/HTR3A/HCN4/GRIA2/CFTR/TTYH1/KCNV1/LRRC38/TRPV6/KCNJ16/DPP10/KCNG3/GRID2/CHRNA7/SCN1A/KCNA2/CHRNA9/GABRA3/GABRA2/GABRG3/GABRR1/BEST3/CACNG6/CHRNA1/GRIK2/GABRA4/TRPC3/GABRB3/DLG3/RYR2/GRIN2A/KCNH2/KCND2/GABRQ/TRPC7/CLDN4/CACNG4/CLIC3/GABRG2/CHRNB3/GLRA3/GRIN2B/HCN1/CHRNA6/KCNA6/TRPC1/CACNA1G/OLFM3/KCNMB2/KCNQ3/KCNS1/KCNC1/MCUB/HTR3E/CHRNB2/CACNA1S/KCNV2/KCNMB3/GRIA4/CHRNA5/BEST1/CACNB1…
GOBP_MITOCHONDRIAL_TRANSMEMBRANE_TRANSPORT	GOBP_MITOCHONDRIAL_TRANSMEMBRANE_TRANSPORT	102	-0.490245	-2.16653	6.26352e-08	4.95815e-06	4.08278e-06	4984	tags=61%, list=26%, signal=45%	TIMM23/SLC25A22/MICU3/MCUR1/TIMM44/MPC1L/ATP5F1C/SLC8A3/LETM1/ATP5PB/SLC25A32/SLC8B1/SLC25A37/SLC25A2/ATP5F1B/SLC25A3/MPC2/CHCHD4/SLC25A23/ATP5F1A/PMPCB/TOMM7/TIMM17A/PAM16/SLC39A8/SFXN2/SLC25A13/DNAJC19/MICU1/SFXN4/SLC25A38/SLC25A52/MAIP1/ABCB8/ATP5MG/ATP5PD/DNAJC15/SMDT1/SLC25A28/ATP5F1E/SLC25A1/ROMO1/SLC25A4/CPT1A/AIFM1/SFXN1/SFXN5/GRPEL1/ATP5PO/ANTKMT/ATP5PF/SLC25A20/CPT2/ATP5MF/DNAJC30/MPC1/…
HP_ABNORMAL_BASAL_GANGLIA_MRI_SIGNAL_INTENSITY	HP_ABNORMAL_BASAL_GANGLIA_MRI_SIGNAL_INTENSITY	47	-0.6237	-2.40892	6.95835e-08	5.46675e-06	4.50158e-06	4551	tags=68%, list=24%, signal=52%	NDUFAF5/SLC30A10/NDUFAF6/COQ2/NDUFA12/NDUFS1/MTFMT/PDHA1/NDUFA10/MICU1/NDUFS4/FOXRED1/SLC19A3/NDUFS2/ASPA/PET100/NDUFS3/PDSS2/ETHE1/NDUFA2/NDUFV1/NADK2/NDUFA4/SUCLG1/NDUFS7/NDUFS8/NDUFA9/TACO1/SURF1/SDHA/ECHS1/GCDH
GOBP_REGULATION_OF_EXECUTION_PHASE_OF_APOPTOSIS	GOBP_REGULATION_OF_EXECUTION_PHASE_OF_APOPTOSIS	27	-0.746881	-2.52667	7.1152e-08	5.54826e-06	4.56871e-06	1316	tags=44%, list=7%, signal=41%	MTRNR2L7/BOK/MTRNR2L13/MTRNR2L5/MTRNR2L3/MTRNR2L12/MTRNR2L8/MTRNR2L10/MTRNR2L1/MTRNR2L11/MTRNR2L6/CIDEA
GOBP_DNA_CONFORMATION_CHANGE	GOBP_DNA_CONFORMATION_CHANGE	342	0.479762	1.63692	7.21225e-08	5.58229e-06	4.59672e-06	5858	tags=47%, list=31%, signal=33%	HMGA2/TSPY2/TSPY1/TSPY10/ERN2/RAD54L/MCM2/TOP2A/APOBEC1/PLK1/AICDA/NCAPG/HFM1/CHAF1B/NCAPH/POLQ/GINS1/DQX1/ERCC6L/GINS4/TSPY3/TET1/HELLS/CDK1/CHD5/HJURP/SMC4/BLM/RAD51/CDC45/SOX9/H4C5/ASF1B/NAP1L3/H1-5/NDN/H1-3/NCAPD2/CDCA5/MCM6/PIF1/SYCP1/NCAPG2/H2BC7/EZH2/DNMT1/OIP5/MCM3/MCM4/HMGA1/CDKN1C/ZDBF2/MCM8/CENPW/SMC2/RFC4/BEND3/H1-4/H2BU1/H2BW1/PRDM9/H2BC17/H3C12/TSPYL6/HMGB2/H2BC6/MCM7/H1-7/L3MBTL1/H…
GOBP_TETRAPYRROLE_METABOLIC_PROCESS	GOBP_TETRAPYRROLE_METABOLIC_PROCESS	64	-0.564897	-2.31395	9.63906e-08	7.40578e-06	6.09827e-06	4754	tags=61%, list=25%, signal=46%	FECH/COX15/SLC25A39/CD320/LMBRD1/ABCC2/MMADHC/ABCD4/SLC46A1/IBA57/CTRC/ALAS2/UGT1A1/UROD/RSAD1/SLC25A38/MMACHC/AMN/ATP5IF1/UROS/FXN/HMOX2/BDH2/PGRMC1/ALAD/SPTA1/UGT1A4/BLVRB/MMAA/SLCO2B1/MMAB/SLCO1B1/ALAS1/CLYBL/AMBP/SLCO1B3/HPX/CYP1A1/CYP1A2
GOBP_SERINE_FAMILY_AMINO_ACID_METABOLIC_PROCESS	GOBP_SERINE_FAMILY_AMINO_ACID_METABOLIC_PROCESS	37	-0.672946	-2.47821	1.17204e-07	8.93915e-06	7.36092e-06	1723	tags=49%, list=9%, signal=44%	MPST/SEPHS2/CSAD/CBS/GCSH/GCAT/SHMT1/MTHFD1/BAAT/CDO1/TST/AGXT2/DAO/AGXT/RIDA/CTH/GLYAT/SDS
GOBP_REGULATION_OF_GLUCOSE_METABOLIC_PROCESS	GOBP_REGULATION_OF_GLUCOSE_METABOLIC_PROCESS	117	-0.438413	-2.00547	1.19195e-07	9.02514e-06	7.43173e-06	1492	tags=25%, list=8%, signal=23%	RORC/PPP1R3G/ACADM/ACACB/RORA/KHK/PPP1R3B/FOXO1/GCKR/LEPR/IGFBP4/MLYCD/IGF1/MST1/POMC/INS/PPARGC1A/GPLD1/RGN/PDK4/GNMT/PFKFB1/NKX1-1/FBP1/NNMT/ADIPOQ/GPT/GCGR/GCK
GOBP_HOMOPHILIC_CELL_ADHESION_VIA_PLASMA_MEMBRANE_ADHESION_MOLECULES	GOBP_HOMOPHILIC_CELL_ADHESION_VIA_PLASMA_MEMBRANE_ADHESION_MOLECULES	169	0.543833	1.80568	1.24553e-07	9.36301e-06	7.70995e-06	4769	tags=50%, list=25%, signal=38%	CDH18/CEACAM6/CDH10/CDH17/PCDHA3/CDH12/DCHS2/IGSF11/CEACAM5/PCDHA2/PCDHA5/PCDHA6/CDH9/CDH6/TENM3/NECTIN4/DSCAML1/PLXNB3/PCDHAC1/PCDHAC2/CDH7/PCDHA4/PCDH9/DSG2/CDHR4/PCDHA7/DSC3/IGFN1/CDH16/PCDH8/L1CAM/PCDHA8/PCDHA11/PCDHGB5/PCDH15/CLSTN1/PCDH19/PCDHA10/EMB/PCDHB6/KIRREL3/PCDHGA11/PCDHB3/CADM3/MYPN/AMIGO2/PCDHGA8/PCDHGB3/CDH24/DSC2/PCDH10/PCDHA9/CDH26/CDH8/PCDHB1/PCDHGA7/PCDHB10/CD84/PCDHA12/PCDHG…
GOBP_STEROL_HOMEOSTASIS	GOBP_STEROL_HOMEOSTASIS	84	-0.511265	-2.24317	1.25488e-07	9.36587e-06	7.71231e-06	2172	tags=36%, list=11%, signal=32%	ABCG5/ABCG8/APOC2/CYP7B1/PLA2G12B/MTTP/APOM/ACSM3/APOB/CETP/CES1/RORA/CYP7A1/LIPC/EPHX2/ACSM1/APOE/TSKU/ANGPTL3/ABCB11/APOA2/GPIHBP1/APOA4/APOA5/APOA1/INSIG1/CYP39A1/LCAT/FABP4/APOC3
GOBP_EMBRYONIC_ORGAN_DEVELOPMENT	GOBP_EMBRYONIC_ORGAN_DEVELOPMENT	450	0.45292	1.55318	1.38332e-07	1.02512e-05	8.44137e-06	5023	tags=41%, list=26%, signal=31%	WNT7B/MYO3A/SIX3/KRT19/COL2A1/ALX1/DLX6/HMX2/GRHL2/EYA1/PIFO/FOXG1/SIX2/HOXB9/FOLR1/HMX3/DLX5/NEUROD1/PITX2/SPINT1/OVOL2/SPINT2/USH1G/COL11A1/TFAP2A/MFAP2/CHRNA9/HOXA6/GCM1/IGF2/PTK7/ATOH1/STRA6/TGFB2/USH1C/E2F7/VANGL2/RYR2/E2F8/CDX2/DSCAML1/STIL/CRB2/FOXI1/GJB6/SLC44A4/SHOX2/ATP8A2/BMP7/PLK4/NKX3-2/POU3F4/FGF8/NKX2-5/STOX1/CXCL8/FOXF2/SOX9/MMP16/FBN2/NOTO/LIF/PAX6/HOXB8/SOX11/PLCD3/MDFI/MMP14/FZ…
GOBP_REGULATION_OF_LIPID_CATABOLIC_PROCESS	GOBP_REGULATION_OF_LIPID_CATABOLIC_PROCESS	61	-0.566426	-2.31909	1.45215e-07	1.06856e-05	8.79903e-06	2044	tags=48%, list=11%, signal=43%	APOC2/SCT/ETFBKMT/IRS2/LONP2/CPT1A/ACACB/AADAC/MTLN/SORL1/PLIN5/FGF21/MLYCD/FMC1/ANGPTL3/ABCB11/RARRES2/INS/FABP1/APOA2/GPLD1/APOA4/MFSD2A/ENPP7/APOA5/APOA1/APOC1/APOC3/CIDEA
GOBP_SYNAPSE_ORGANIZATION	GOBP_SYNAPSE_ORGANIZATION	414	0.458314	1.56972	1.65786e-07	1.2114e-05	9.97524e-06	3841	tags=33%, list=20%, signal=27%	WNT7B/SLITRK1/SEMA3E/DKK1/PPFIA4/DRP2/PCLO/CTNND2/GRM5/ACTBL2/NPTX1/LRP8/TPBG/ITGA3/NRXN1/EPHB3/LINGO2/GRID2/CHRNA7/ZNF365/CBLN2/GABRA2/LRFN5/EFNA5/MUSK/NLGN1/SEZ6/LRRN1/CHRNA1/GAP43/DNER/GABRB3/NEFL/UNC13C/CDC20/NTNG1/FZD1/IGF1R/GABRG2/CNTN5/ZNF804A/UNC13A/POU4F1/IGFN1/PCDH8/L1CAM/CTTNBP2/SLITRK5/GRIN2B/SLC7A11/VSTM5/DBN1/CAMKV/DRD2/GPC4/CNTNAP1/PFN2/CLSTN1/RELN/ERC2/OXTR/FLNA/PDZRN3/CHRNB2/PCDH…
HP_FOCAL_T2_HYPERINTENSE_BRAINSTEM_LESION	HP_FOCAL_T2_HYPERINTENSE_BRAINSTEM_LESION	29	-0.71901	-2.50158	1.74525e-07	1.2664e-05	1.04282e-05	2784	tags=69%, list=15%, signal=59%	NDUFS4/FOXRED1/NUBPL/NDUFS2/NDUFAF4/NDUFA6/NDUFB11/NDUFS3/NDUFAF3/NDUFS6/NDUFA1/NDUFB10/NDUFV1/NDUFS7/NDUFS8/CCM2/NDUFA11/NDUFAF8/NDUFAF1/NDUFB9
GOBP_SISTER_CHROMATID_SEGREGATION	GOBP_SISTER_CHROMATID_SEGREGATION	199	0.524754	1.75965	1.85278e-07	1.33515e-05	1.09943e-05	2366	tags=28%, list=12%, signal=25%	KIF23/BUB1B/KIF18A/TOP2A/CEP55/KIF18B/BUB1/PLK1/KIF4A/TRIP13/NCAPG/NUF2/KIF2C/CENPF/TTK/DLGAP5/NCAPH/SMC1B/NEK2/USP44/CDCA8/CDC20/KIF4B/SGO2/HASPIN/CENPE/KIF14/KIFC1/CDC6/MAPK15/CENPK/ESCO2/SMC4/KNTC1/SGO1/RACGAP1/NDC80/CCNB1/MAD2L1/ZWINT/UBE2C/ESPL1/NCAPD2/CDCA5/FBXO5/HORMAD1/RMI2/AURKB/PRC1/NCAPG2/SPDL1/PSRC1/SMC2/TACC3/PTTG1/CDT1
GOBP_DNA_DEPENDENT_DNA_REPLICATION	GOBP_DNA_DEPENDENT_DNA_REPLICATION	160	0.550048	1.81911	2.28804e-07	1.63752e-05	1.34841e-05	4669	tags=46%, list=25%, signal=35%	ZNF365/MCIDAS/MCM2/MCM10/AICDA/CCNE1/E2F7/POLQ/GINS1/GINS4/E2F8/ORC1/TICRR/CDC6/EME1/WDHD1/BLM/CCNE2/ORC6/RAD51/CDC7/CDC45/ATAD5/MMS22L/FBXO5/MCM6/BRCA2/PRIM1/MCM3/MCM4/HMGA1/TRAIP/POLD1/POLA1/RFC4/CDT1/TOPBP1/DBF4B/MCM7/DDX11/RPA4/MCM5/CDK2/DNA2/DBF4/GINS3/RECQL/FEN1/CHTF18/POLE2/ZGRF1/RFWD3/DSCC1/TIMELESS/POLD3/LIG1/PRIM2/RRM1/RFC3/SLFN11/PCNA/WRN/GMNN/DACH1/GINS2/DONSON/MRE11/TIPIN/TONSL/RFC5/…
HP_ABNORMAL_CIRCULATING_CARBOHYDRATE_CONCENTRATION	HP_ABNORMAL_CIRCULATING_CARBOHYDRATE_CONCENTRATION	61	-0.559269	-2.28979	2.30421e-07	1.63787e-05	1.3487e-05	3958	tags=61%, list=21%, signal=48%	NDUFS1/PDHA1/ACAT2/LONP1/BCS1L/SLC25A13/UQCRC2/SLC25A26/GALM/NDUFS4/FOXRED1/NUBPL/NDUFS2/NDUFAF4/NDUFA6/GALK1/NDUFB11/GALT/NDUFS3/NDUFAF3/NDUFS6/NDUFA1/NDUFB10/AIFM1/NDUFV1/SDHB/NDUFS7/NDUFS8/NDUFA11/NDUFAF8/NDUFAF1/MPC1/SORD/COX6A2/NDUFB9/PC/DCXR
GOBP_OPSONIZATION	GOBP_OPSONIZATION	16	-0.831771	-2.43738	2.61463e-07	1.83765e-05	1.51321e-05	787	tags=56%, list=4%, signal=54%	LBP/MBL2/CRP/C4BPB/C4BPA/COLEC10/FCN3/FCN2/SFTPA1
GOMF_ARACHIDONIC_ACID_EPOXYGENASE_ACTIVITY	GOMF_ARACHIDONIC_ACID_EPOXYGENASE_ACTIVITY	16	-0.83096	-2.435	2.65336e-07	1.83765e-05	1.51321e-05	1536	tags=75%, list=8%, signal=69%	CYP2C18/CYP4F12/CYP2J2/CYP2E1/CYP2C9/CYP4F2/CYP4A11/CYP2B6/CYP2C8/CYP2A6/CYP2A13/CYP2A7
GOBP_EMBRYONIC_ORGAN_MORPHOGENESIS	GOBP_EMBRYONIC_ORGAN_MORPHOGENESIS	293	0.488557	1.65877	2.65561e-07	1.83765e-05	1.51321e-05	4493	tags=42%, list=24%, signal=33%	MYO3A/SIX3/COL2A1/ALX1/DLX6/HMX2/GRHL2/EYA1/FOXG1/SIX2/HOXB9/FOLR1/HMX3/DLX5/NEUROD1/OVOL2/USH1G/COL11A1/TFAP2A/MFAP2/CHRNA9/HOXA6/PTK7/ATOH1/STRA6/USH1C/VANGL2/RYR2/DSCAML1/STIL/CRB2/FOXI1/GJB6/SLC44A4/SHOX2/ATP8A2/BMP7/NKX3-2/POU3F4/FGF8/NKX2-5/STOX1/FOXF2/SOX9/MMP16/FBN2/NOTO/PAX6/HOXB8/SOX11/MDFI/MMP14/FZD2/HNF1B/TBX18/HOXA11/PDZD7/DLX2/FGF9/OTX1/LHX1/CTHRC1/SOBP/LRIG3/SIX4/ALX3/TEAD2/KCNQ1/L…
GOCC_CHROMOSOMAL_REGION	GOCC_CHROMOSOMAL_REGION	365	0.467302	1.5956	2.65561e-07	1.83765e-05	1.51321e-05	4862	tags=38%, list=26%, signal=29%	NLRP2/BUB1B/KIF18A/MCM2/TOP2A/BUB1/PLK1/PKHD1/NCAPG/NUF2/KIF2C/CENPF/TTK/CENPI/ERCC6L/SMC1B/KASH5/NEK2/CDCA8/ORC1/SGO2/CENPE/HELLS/CDK1/CENPK/CHEK1/HJURP/RAD51AP1/ESCO2/SMC4/CENPA/KNTC1/BLM/SGO1/NDC80/CCNB1/RAD51/SKA1/MAD2L1/H4C5/SKA3/ZWINT/DMC1/SPC25/NCAPD2/CDCA5/MCM6/PIF1/BIRC5/BRCA2/CENPL/AURKB/SYCP1/INCENP/EZH2/DNMT1/SPDL1/RCC2/OIP5/CENPU/MCM3/MCM4/CENPM/MTBP/TP53BP1/CENPW/DYDC1/POLD1/ZNF827/…
HP_HYPERLIPOPROTEINEMIA	HP_HYPERLIPOPROTEINEMIA	37	-0.662123	-2.43836	3.0572e-07	2.10163e-05	1.73058e-05	2172	tags=49%, list=11%, signal=43%	ABCG5/ABCG8/APOC2/SMPD1/APOB/CETP/CYP7A1/LIPC/GHR/TTPA/ALB/EPHX2/APOE/APOA2/GPIHBP1/APOA5/LCAT/APOC3
HP_INTRACRANIAL_HEMORRHAGE	HP_INTRACRANIAL_HEMORRHAGE	134	-0.417468	-1.90858	3.32748e-07	2.27247e-05	1.87126e-05	2318	tags=29%, list=12%, signal=26%	MMACHC/PET100/TGFBR3/SDHAF2/HEY2/PCCA/CST3/PROS1/MDH2/GDF2/SDHB/SLC25A11/MMUT/ENG/CCM2/THSD1/CBS/CFH/CPT2/F13B/SDHD/FH/ABCC6/ANGPTL6/TERT/PCCB/F7/SERPINF2/F2/IVD/ALPL/SDHA/F10/FGG/GCDH/FGB/FGA/CFI/CYP11B2
GOBP_BILE_ACID_METABOLIC_PROCESS	GOBP_BILE_ACID_METABOLIC_PROCESS	48	-0.610107	-2.34701	3.54931e-07	2.40823e-05	1.98305e-05	1239	tags=40%, list=7%, signal=37%	CYP7B1/CES1/CYP46A1/SCP2/HSD3B7/CYP7A1/HSD17B10/AKR1D1/ACAA1/AKR1C4/ABCB11/BAAT/CYP27A1/SULT2A1/UGT2A1/SLC27A2/CYP39A1/CYP8B1/SLC27A5
GOBP_MEIOSIS_I_CELL_CYCLE_PROCESS	GOBP_MEIOSIS_I_CELL_CYCLE_PROCESS	133	0.563828	1.83775	3.94512e-07	2.65952e-05	2.18998e-05	3287	tags=39%, list=17%, signal=33%	BRDT/TEX15/FMN2/PSMA8/DMRT1/RAD54L/TOP2A/PLK1/TRIP13/CCNE1/HFM1/KASH5/SYCP2/SGO2/MAPK15/TEX11/EME1/RAD51AP1/CCNB2/CCNE2/SGO1/FANCD2/MAEL/NDC80/RAD51/SHOC1/CDC25A/DMC1/ESPL1/PSMC3IP/CDC25C/FBXO5/TDRD9/HORMAD1/BRCA2/SYCP1/MYBL1/C14orf39/IHO1/PTTG1/PRDM9/MSH5/HSF2BP/DDX4/M1AP/BRIP1/CCNA1/P3H4/MEIKIN/TEX19/CDC25B/C11orf80
HP_PROXIMAL_TUBULOPATHY	HP_PROXIMAL_TUBULOPATHY	39	-0.646482	-2.38623	3.98896e-07	2.67183e-05	2.20012e-05	2784	tags=62%, list=15%, signal=53%	NDUFS4/FOXRED1/NUBPL/NDUFS2/NDUFAF4/NDUFA6/NDUFB11/NDUFS3/NDUFAF3/NDUFS6/NDUFA1/NDUFB10/NDUFV1/NDUFS7/NDUFS8/ETFA/NDUFA11/NDUFAF8/NDUFAF1/NDUFB9/ETFDH/ETFB/HBB/ALDOB
HP_FOCAL_T2_HYPERINTENSE_BASAL_GANGLIA_LESION	HP_FOCAL_T2_HYPERINTENSE_BASAL_GANGLIA_LESION	35	-0.67569	-2.45462	4.74495e-07	3.15796e-05	2.60042e-05	4551	tags=77%, list=24%, signal=59%	NDUFAF5/NDUFAF6/COQ2/NDUFA12/NDUFS1/MTFMT/PDHA1/NDUFA10/NDUFS4/FOXRED1/SLC19A3/NDUFS2/PET100/NDUFS3/PDSS2/ETHE1/NDUFA2/NDUFV1/NDUFA4/SUCLG1/NDUFS7/NDUFS8/NDUFA9/TACO1/SURF1/SDHA/ECHS1
HP_XANTHOMATOSIS	HP_XANTHOMATOSIS	26	-0.733596	-2.43718	4.95566e-07	3.27732e-05	2.6987e-05	2172	tags=62%, list=11%, signal=55%	ABCG5/ABCG8/APOC2/SMPD1/APOB/LMF1/SLC37A4/LIPC/GHR/TTPA/EPHX2/APOE/CYP27A1/APOA2/APOA5/APOA1
GOBP_CELLULAR_RESPONSE_TO_COPPER_ION	GOBP_CELLULAR_RESPONSE_TO_COPPER_ION	26	-0.732395	-2.43319	5.15191e-07	3.38568e-05	2.78793e-05	921	tags=46%, list=5%, signal=44%	MT1B/MAP1LC3A/MT1H/MT1HL1/MT1F/MT1A/MT1E/MT1M/MT2A/MT1G/CYP1A1/MT1X
GOBP_STEROL_BIOSYNTHETIC_PROCESS	GOBP_STEROL_BIOSYNTHETIC_PROCESS	61	-0.546179	-2.23619	5.24864e-07	3.42769e-05	2.82253e-05	2869	tags=48%, list=15%, signal=40%	HSD17B7/PLPP6/NSDHL/NPC1L1/LSS/PRKAG2/MVK/DHCR7/APOB/PMVK/ERG28/CES1/MVD/ACAA2/SC5D/FAXDC2/CYP7A1/POR/SOD1/MSMO1/APOE/EBP/HMGCS2/TM7SF2/APOA4/APOA5/APOA1/INSIG1/SEC14L2
HP_ABNORMAL_MITOCHONDRIA_IN_MUSCLE_TISSUE	HP_ABNORMAL_MITOCHONDRIA_IN_MUSCLE_TISSUE	29	-0.702931	-2.44564	5.37903e-07	3.46947e-05	2.85693e-05	2784	tags=69%, list=15%, signal=59%	NDUFS4/FOXRED1/NUBPL/NDUFS2/NDUFAF4/NDUFA6/NDUFB11/NDUFS3/NDUFAF3/NDUFS6/NDUFA1/NDUFB10/NDUFV1/NDUFS7/NDUFS8/NDUFA11/NDUFAF8/NDUFAF1/NDUFB9/SDHA
GOBP_MEIOTIC_CHROMOSOME_SEGREGATION	GOBP_MEIOTIC_CHROMOSOME_SEGREGATION	95	0.60378	1.91911	5.35539e-07	3.46947e-05	2.85693e-05	3090	tags=41%, list=16%, signal=35%	TEX15/FMN2/BUB1B/TOP2A/BUB1/PLK1/TRIP13/NUF2/CCNE1/HFM1/TTK/NCAPH/KASH5/SYCP2/SGO2/MAPK15/TEX11/EME1/SMC4/CCNE2/SGO1/FANCD2/MAEL/SHOC1/DMC1/ESPL1/PSMC3IP/HORMAD1/SYCP1/C14orf39/IHO1/SMC2/PTTG1/PRDM9/MSH5/M1AP/BRIP1/P3H4/MEIKIN
GOMF_NADP_BINDING	GOMF_NADP_BINDING	52	-0.583436	-2.30821	5.5507e-07	3.55824e-05	2.93002e-05	1995	tags=40%, list=10%, signal=36%	FMO5/FMO2/HIBADH/DHCR7/NNT/SPR/CBR4/CAT/POR/NOS2/CRYM/FMO4/GRHPR/SRD5A1/QDPR/TM7SF2/FMO3/NOS1/DECR1/HSD11B1/ASPDH
GOMF_STEROID_DEHYDROGENASE_ACTIVITY	GOMF_STEROID_DEHYDROGENASE_ACTIVITY	36	-0.656185	-2.38713	5.65133e-07	3.60066e-05	2.96495e-05	2869	tags=53%, list=15%, signal=45%	HSD17B7/NSDHL/HSD17B11/AKR1C2/HSD17B4/RDH5/HSD3B7/HSD17B8/HSD17B10/HSD17B2/AKR1D1/AKR1C4/HSD17B14/SRD5A1/SRD5A2/HSD11B1/HSD17B6/HSD17B13/RDH16
GOBP_SENSORY_ORGAN_MORPHOGENESIS	GOBP_SENSORY_ORGAN_MORPHOGENESIS	265	0.494939	1.67692	6.02063e-07	3.80116e-05	3.13006e-05	4493	tags=41%, list=24%, signal=32%	MYO3A/PROM1/SIX3/COL2A1/DLX6/HMX2/EYA1/FOXG1/SIX2/HMX3/DLX5/PTF1A/PITX2/USH1G/COL11A1/TFAP2A/MFAP2/CHRNA9/CYP26B1/PTK7/ATOH1/STRA6/USH1C/TENM3/WNT9A/TFAP2B/CRB2/FOXI1/GJB6/SLC44A4/ATP8A2/BMP7/NKX3-2/POU3F4/TULP1/IGFN1/FGF8/STOX1/HCN1/FOXF2/SOX9/FBN2/GNGT1/OLFM3/PAX6/SOX11/FZD2/TBX18/GDF11/PDZD7/FGF9/OTX1/LHX1/CTHRC1/SOBP/LRIG3/SIX4/KCNQ1/COL8A2/LHFPL5/JAG1/HIF1A/TIFAB/EPHB2/ROR2/SIX1/COL5A2/LCTL/…
GOCC_CONDENSED_CHROMOSOME	GOCC_CONDENSED_CHROMOSOME	252	0.492994	1.66444	6.03878e-07	3.80116e-05	3.13006e-05	6097	tags=52%, list=32%, signal=36%	BUB1B/KIF18A/TOP2A/BUB1/PLK1/NCAPG/NUF2/KIF2C/CENPF/TTK/CENPI/ERCC6L/SMC1B/KASH5/NEK2/SYCP2/CDX2/SGO2/CENPE/TEX11/CENPK/MKI67/CHEK1/HJURP/CENPA/KNTC1/BLM/SGO1/FANCD2/NDC80/CCNB1/RAD51/SKA1/MAD2L1/SHOC1/SKA3/ZWINT/DMC1/SPC25/NCAPD2/PSMC3IP/HORMAD1/BIRC5/BRCA2/BRCA1/AURKB/SYCP1/INCENP/SPDL1/C14orf39/IHO1/CENPU/CENPM/MTBP/TP53BP1/RSPH1/HUS1B/CENPW/SMC2/CDT1/CENPH/NDE1/HMGB2/TOPBP1/L3MBTL1/ADD3/CENPQ…
GOBP_CELL_CELL_ADHESION_VIA_PLASMA_MEMBRANE_ADHESION_MOLECULES	GOBP_CELL_CELL_ADHESION_VIA_PLASMA_MEMBRANE_ADHESION_MOLECULES	274	0.488867	1.65444	6.12444e-07	3.83199e-05	3.15545e-05	3565	tags=35%, list=19%, signal=29%	SLITRK1/CDH18/CEACAM6/CDH10/CDH17/CLDN10/PCDHA3/CDH12/CLDN18/DCHS2/IGSF11/CEACAM5/PCDHA2/GRID2/PCDHA5/PCDHA6/LRFN5/EFNA5/NLGN1/CDH9/TGFB2/CD177/CDH6/TENM3/NECTIN4/DSCAML1/PLXNB3/CRB2/PCDHAC1/PCDHAC2/CLDN4/CLDN6/NTNG1/CDH7/PCDHA4/PCDH9/DSG2/CDHR4/PCDHA7/DSC3/IGFN1/CDH16/PCDH8/L1CAM/PCDHA8/CLDN11/GPC4/UNC5D/PCDHA11/PCDHGB5/PCDH15/CLSTN1/PCDH19/PCDHA10/EMB/PCDHB6/KIRREL3/CEACAM8/PCDHGA11/MDGA1/PCDHB…
GOBP_CELLULAR_ALDEHYDE_METABOLIC_PROCESS	GOBP_CELLULAR_ALDEHYDE_METABOLIC_PROCESS	64	-0.542316	-2.22145	6.51392e-07	4.05142e-05	3.33614e-05	3133	tags=48%, list=16%, signal=41%	RDH13/ADH5/AKR1A1/ALDH9A1/PDXP/ALDH3A2/RDH11/EDNRB/CYP27C1/ESD/IDH2/ALDH1A1/BCO1/ALDH7A1/GLYCTK/WNT4/DHRS4/HOGA1/ALPL/PNPO/DHRS4L2/GRHPR/HAGH/AGXT2/ALDH8A1/ALDH2/ADH4/AGXT/BCO2/AKR7A3/CYP11B2
GOMF_TRANSMITTER_GATED_CHANNEL_ACTIVITY	GOMF_TRANSMITTER_GATED_CHANNEL_ACTIVITY	60	0.660086	1.99466	6.81246e-07	4.2096e-05	3.46639e-05	3132	tags=52%, list=16%, signal=43%	GABRA5/HTR3A/GRIA2/GRID2/CHRNA7/CHRNA9/GABRA3/GABRA2/GABRG3/GABRR1/CHRNA1/GRIK2/GABRA4/GABRB3/GRIN2A/GABRG2/CHRNB3/GLRA3/GRIN2B/CHRNA6/HTR3E/CHRNB2/GRIA4/CHRNA5/GRIN1/GLRB/GRIK4/GLRA2/CHRNA3/GRIK3/GABRB1
HP_ABNORMAL_CIRCULATING_CHOLESTEROL_CONCENTRATION	HP_ABNORMAL_CIRCULATING_CHOLESTEROL_CONCENTRATION	109	-0.440552	-1.9933	6.84881e-07	4.2096e-05	3.46639e-05	2412	tags=32%, list=13%, signal=28%	GALK1/PYGL/ABCG5/ABCG8/APOC2/SMPD1/DHCR7/MTTP/SAR1B/APOB/CREB3L3/DGAT1/CETP/SLC37A4/SC5D/HSD3B7/CYP7A1/LIPC/GHR/TTPA/ALB/EPHX2/MSMO1/APOE/ANGPTL3/EBP/CYP27A1/APOA2/GPIHBP1/ABCB4/APOA5/APOA1/CYP11A1/LCAT/APOC3
GOMF_ANTIOXIDANT_ACTIVITY	GOMF_ANTIOXIDANT_ACTIVITY	85	-0.484227	-2.12359	6.97761e-07	4.26369e-05	3.51093e-05	2109	tags=44%, list=11%, signal=39%	PRXL2A/HBG1/MGST3/MT3/PRDX2/GPX1/TXNDC17/PRDX5/APOM/GPX5/GPX4/PRDX6/HBZ/GPX2/GLRX/CAT/CCS/GSTK1/GSTA1/TPO/HBM/TXNRD2/MGST2/MGST1/SOD1/ALB/GSTO1/APOE/FABP1/HBB/GSTZ1/GPX3/HBD/APOA4/HBA2/HBA1/HP
GOBP_REGULATION_OF_NUCLEAR_DIVISION	GOBP_REGULATION_OF_NUCLEAR_DIVISION	138	0.55961	1.82387	7.03596e-07	4.27435e-05	3.5197e-05	2455	tags=35%, list=13%, signal=31%	PSMA8/EREG/DMRT1/SPHK1/BUB1B/IGF2/BUB1/PLK1/TRIP13/TGFA/CDCA2/CENPF/TTK/DLGAP5/NEK2/USP44/CDC20/EGF/IL1A/EDN3/BMP7/MKI67/CHEK1/RAD51AP1/KNTC1/PKMYT1/FGF8/NDC80/CCNB1/MAD2L1/ZWINT/CCDC8/ESPL1/LIF/CDC25C/FBXO5/HORMAD1/IL1B/MSX2/KIF20B/AURKB/SPDL1/MTBP/PLCB1/FBXO43/BORA/CDT1/PRDM9
HP_ABNORMAL_CIRCULATING_PROTEINOGENIC_AMINO_ACID_DERIVATIVE_CONCENTRATION	HP_ABNORMAL_CIRCULATING_PROTEINOGENIC_AMINO_ACID_DERIVATIVE_CONCENTRATION	47	-0.59332	-2.29159	7.39907e-07	4.46895e-05	3.67995e-05	4663	tags=62%, list=25%, signal=47%	LMBRD1/MIPEP/MTO1/ATP5F1A/NFS1/PDHA1/SCO1/TYMP/SLC25A13/UQCRC2/NDUFS4/MMACHC/ASPA/DBT/COX5A/NDUFC2/NAGS/COQ9/COX8A/NDUFB10/BCKDHB/COX6B1/TMEM70/MICOS13/ALDH4A1/PC/CA5A/FBP1/CTH
HP_ABNORMAL_LDL_CHOLESTEROL_CONCENTRATION	HP_ABNORMAL_LDL_CHOLESTEROL_CONCENTRATION	41	-0.633729	-2.3353	7.44264e-07	4.46943e-05	3.68035e-05	2172	tags=44%, list=11%, signal=39%	ABCG5/ABCG8/SMPD1/MTTP/SAR1B/APOB/CYP7A1/GHR/TTPA/ALB/EPHX2/MSMO1/APOE/ANGPTL3/APOA2/APOA5/LCAT/APOC3
GOBP_REGULATION_OF_INTESTINAL_ABSORPTION	GOBP_REGULATION_OF_INTESTINAL_ABSORPTION	13	-0.860444	-2.38271	7.51388e-07	4.48643e-05	3.69434e-05	388	tags=77%, list=2%, signal=75%	ABCG5/ABCG8/APOA2/APOA4/ENPP7/PRAP1/APOA5/APOA1/CYP8B1/HAMP
GOBP_RESPONSE_TO_COPPER_ION	GOBP_RESPONSE_TO_COPPER_ION	39	-0.638249	-2.35584	7.65564e-07	4.5451e-05	3.74265e-05	944	tags=41%, list=5%, signal=39%	SORD/MT1B/SOD1/ATP5F1D/MAP1LC3A/MT1H/MT1HL1/MT1F/MT1A/MT1E/MT1M/MT2A/LCAT/MT1G/CYP1A1/MT1X
GOBP_CELLULAR_OXIDANT_DETOXIFICATION	GOBP_CELLULAR_OXIDANT_DETOXIFICATION	95	-0.463691	-2.02432	7.90995e-07	4.64332e-05	3.82353e-05	2109	tags=41%, list=11%, signal=37%	PRXL2A/HBG1/MGST3/MT3/PRDX2/GPX1/TXNDC17/PRDX5/APOM/FBLN5/GPX5/GPX4/PRDX6/HBZ/GPX2/GLRX/GCH1/CAT/CCS/GSTK1/GSTA1/TPO/HBM/TXNRD2/MGST2/MGST1/SOD1/ALB/GSTO1/APOE/FABP1/HBB/GSTZ1/GPX3/HBD/APOA4/HBA2/HBA1/HP
GOBP_REGULATION_OF_MITOTIC_CELL_CYCLE	GOBP_REGULATION_OF_MITOTIC_CELL_CYCLE	447	0.444302	1.52399	7.89147e-07	4.64332e-05	3.82353e-05	4275	tags=31%, list=22%, signal=25%	HMGA2/FOXG1/EREG/RPRM/MUC1/PKIA/BRINP3/DMRT1/SPHK1/ANLN/BUB1B/IGF2/CLSPN/MCIDAS/STK33/BUB1/PLK1/TRIP13/TGFA/GTSE1/CDCA2/CENPF/TTK/DLGAP5/E2F7/NEK2/USP44/ORC1/STIL/CENPE/KIF14/DTL/EGF/TICRR/IL1A/EDN3/CDC6/CDK1/BMP7/EME1/MKI67/CHEK1/KNTC1/BLM/PKMYT1/FANCD2/FGF8/NDC80/STOX1/CCNB1/CDC7/MAD2L1/ATAD5/CDC25A/ZWINT/UBE2C/CCDC8/ESPL1/CDCA5/CDC25C/FBXO5/IL1B/RBL1/BRCA2/BRCA1/KIF20B/AURKB/KCNH5/EZH2/SPDL1/R…
GOBP_REGIONALIZATION	GOBP_REGIONALIZATION	349	0.467102	1.59404	8.07827e-07	4.71563e-05	3.88308e-05	4695	tags=40%, list=25%, signal=31%	WNT7B/TDRD5/SIX3/DKK1/FOXJ1/PIFO/TDRD1/FOXG1/DMRT2/SIX2/HOXB9/FOXD1/SP8/NEUROD1/PITX2/CER1/OVOL2/RFX4/DZIP1L/DLX1/CYP26B1/HOXA6/ISL1/SEMA3C/SEMA3A/DLL3/HOXD11/RIPPLY2/CDX2/DSCAML1/CRB2/XRCC2/MLLT3/BHLHE41/PCDH8/FGF8/NKX2-5/LRP2/IRX2/NOTO/FOXB1/PAX6/TBR1/HOXB8/MSX2/MDFI/BMPR1B/OTX2/HNF1B/RELN/TBX18/GDF11/GPR161/HOXA11/HES7/DLX2/OTX1/LHX1/HOXC10/DMRTA2/GREM1/ADGRG1/GLI2/LMX1B/ITGAM/ALX4/GDNF/MEOX1/…
GOBP_PORPHYRIN_CONTAINING_COMPOUND_METABOLIC_PROCESS	GOBP_PORPHYRIN_CONTAINING_COMPOUND_METABOLIC_PROCESS	51	-0.576877	-2.26907	8.17941e-07	4.74815e-05	3.90986e-05	3264	tags=45%, list=17%, signal=37%	ALAS2/UGT1A1/UROD/RSAD1/SLC25A38/ATP5IF1/UROS/FXN/HMOX2/BDH2/PGRMC1/ALAD/SPTA1/UGT1A4/BLVRB/SLCO2B1/SLCO1B1/ALAS1/AMBP/SLCO1B3/HPX/CYP1A1/CYP1A2
GOBP_APPENDAGE_DEVELOPMENT	GOBP_APPENDAGE_DEVELOPMENT	177	0.527596	1.75839	8.49664e-07	4.90505e-05	4.03906e-05	5591	tags=54%, list=29%, signal=39%	FRAS1/COL2A1/DKK1/FGF4/DLX6/GRHL2/DLX5/SP8/PITX2/TFAP2A/CYP26B1/SEMA3C/FOXN1/COMP/TGFB2/ITGB4/TFAP2B/SALL4/SOX4/SHOX2/BMP7/RSPO4/FMN1/TBX5/PITX1/FGF8/SLC7A11/SOX9/FBN2/SOX11/MSX2/HOXA11/FGF9/HOXD12/HOXC10/GREM1/ALX3/IFT80/KREMEN2/ALX4/SFRP2/RUNX2/CHST11/ROR2/COL3A1/GPC3/SLC39A1/RAX/SP9/DYNC2H1/KREMEN1/INTU/LRP4/OSR1/TBC1D32/NOG/GLI3/BMP4/IFT52/HOXD10/TWIST1/TBX4/EN1/NOTCH2/IFT140/PKDCC/PTCH1/FZD6…
GOBP_ALCOHOL_BIOSYNTHETIC_PROCESS	GOBP_ALCOHOL_BIOSYNTHETIC_PROCESS	136	-0.408766	-1.87103	8.7669e-07	5.03326e-05	4.14463e-05	1783	tags=27%, list=9%, signal=25%	PLCG2/FGF2/MVK/DHCR7/PTS/APOB/PMVK/SPR/CES1/MVD/GCH1/PCBD1/ACAA2/SC5D/CYP7A1/WNT4/ASAH2/POR/SOD1/MSMO1/APOE/EBP/HMGCS2/QDPR/TM7SF2/GOT1/CYP27A1/PCK2/APOA4/APOA5/APOA1/PCK1/INSIG1/SEC14L2/CYP3A4/ACER1/CYP11B2
GOBP_ORGANIC_HYDROXY_COMPOUND_CATABOLIC_PROCESS	GOBP_ORGANIC_HYDROXY_COMPOUND_CATABOLIC_PROCESS	77	-0.498898	-2.12604	8.8246e-07	5.0387e-05	4.14911e-05	1495	tags=39%, list=8%, signal=36%	MAOB/GK/ALDH1B1/COMT/CYP46A1/FGF23/CYP4F12/CYP4F11/SORD/CYP4F3/CYP7A1/SULT1B1/FAH/AKR1D1/APOE/SULT1A2/CYP27A1/SULT1A1/SULT2A1/HAO1/DIO2/ALDH2/ADH4/HSD17B6/TKFC/CYP4F2/CYP4A11/LDHD/CYP39A1/CYP3A4
GOBP_TRANSITION_METAL_ION_HOMEOSTASIS	GOBP_TRANSITION_METAL_ION_HOMEOSTASIS	135	-0.408174	-1.85451	9.33581e-07	5.30162e-05	4.36561e-05	2274	tags=36%, list=12%, signal=32%	EPAS1/B2M/CP/ISCU/SLC39A8/SLC30A1/ALAS2/SLC39A14/SLC39A5/MT4/SOD2/NDFIP1/FTL/COMMD1/MT3/SLC31A1/SLC25A28/BOLA2B/FXN/GDF2/SLC39A12/HMOX2/ACO1/BDH2/TF/SLC22A17/MT1B/ATOX1/SOD1/EPB42/TMPRSS6/SLC1A1/STEAP3/LCN2/MT1H/HJV/MT1HL1/TFR2/MT1F/MT1A/MT1E/STEAP4/MT1M/HPX/MT2A/MT1G/MT1X/HAMP
GOMF_OXYGEN_BINDING	GOMF_OXYGEN_BINDING	38	-0.645497	-2.374	9.51145e-07	5.37217e-05	4.4237e-05	2709	tags=66%, list=14%, signal=57%	HBE1/NDUFS2/TH/SOD2/HBG1/CYP2C18/CYP17A1/HBZ/CBS/CYP4B1/HBM/TDO2/ALB/CYP3A5/CYP3A7/CYP2E1/HBB/HBD/CYP26A1/HBA2/CYP3A4/HBA1/CYP8B1/CYP1A1/CYP2A7
GOBP_SULFUR_AMINO_ACID_METABOLIC_PROCESS	GOBP_SULFUR_AMINO_ACID_METABOLIC_PROCESS	32	-0.682671	-2.40834	9.61502e-07	5.40147e-05	4.44783e-05	1723	tags=50%, list=9%, signal=46%	MPST/MMUT/CSAD/CBS/BHMT2/MSRA/CPS1/MTHFD1/CDO1/TST/MAT1A/ADI1/GNMT/AGXT/BHMT/CTH
GOBP_COMPLEMENT_ACTIVATION_LECTIN_PATHWAY	GOBP_COMPLEMENT_ACTIVATION_LECTIN_PATHWAY	12	-0.877289	-2.37031	9.72385e-07	5.40449e-05	4.45032e-05	1091	tags=67%, list=6%, signal=63%	MASP1/MBL2/SERPING1/COLEC10/MASP2/FCN3/FCN2/KRT1
HP_CEREBRAL_HEMORRHAGE	HP_CEREBRAL_HEMORRHAGE	62	-0.550543	-2.22715	9.70146e-07	5.40449e-05	4.45032e-05	1999	tags=34%, list=11%, signal=30%	SDHAF2/CST3/PROS1/MDH2/GDF2/SDHB/SLC25A11/ENG/CCM2/CFH/CPT2/F13B/SDHD/FH/ABCC6/TERT/SDHA/FGG/FGB/FGA/CFI
HP_ABNORMAL_CIRCULATING_AROMATIC_AMINO_ACID_CONCENTRATION	HP_ABNORMAL_CIRCULATING_AROMATIC_AMINO_ACID_CONCENTRATION	13	-0.856798	-2.37261	1.00432e-06	5.55247e-05	4.57217e-05	1637	tags=85%, list=9%, signal=77%	PTS/SPR/GCH1/PAH/PCBD1/FAH/PNPO/QDPR/FTCD/TAT/HPD
GOBP_METHIONINE_METABOLIC_PROCESS	GOBP_METHIONINE_METABOLIC_PROCESS	16	-0.816029	-2.39125	1.07185e-06	5.89463e-05	4.85392e-05	808	tags=44%, list=4%, signal=42%	BHMT2/MSRA/MTHFD1/MAT1A/ADI1/GNMT/BHMT
GOMF_CATION_CHANNEL_ACTIVITY	GOMF_CATION_CHANNEL_ACTIVITY	327	0.458685	1.56237	1.09102e-06	5.96861e-05	4.91484e-05	3374	tags=33%, list=18%, signal=27%	KCNK2/HTR3A/HCN4/GRIA2/ITPR3/KCNV1/LRRC38/TRPA1/TRPV6/KCNJ16/TRPV5/KCNG3/CHRNA7/CALHM3/SCN1A/SNAP25/KCNA2/CHRNA9/KCNH8/CACNG6/CHRNA1/GRIK2/MCOLN3/TRPC3/RYR2/GRIN2A/KCNH2/KCND2/TRPC7/KCNH3/KCNJ10/SLC24A2/CACNG4/KCNK9/KCNH7/CALHM1/CHRNB3/CNGB3/SLC4A11/KCNK10/CNR1/GRIN2B/HCN1/CHRNA6/KCNA6/TRPC1/TRPM6/CACNA1G/TMEM63C/CALHM6/KCNH6/TMC2/ASIC1/NALCN/KCNMB2/MCOLN2/KCNQ3/KCNS1/KCNH5/KCNC1/ASIC4/HTR3E/CHRN…
GOBP_TRIGLYCERIDE_BIOSYNTHETIC_PROCESS	GOBP_TRIGLYCERIDE_BIOSYNTHETIC_PROCESS	37	-0.641659	-2.363	1.10384e-06	5.97554e-05	4.92055e-05	4049	tags=59%, list=21%, signal=47%	MOGAT1/SCARB1/SREBF1/LPIN1/NR1H3/DGAT2/MOGAT3/LPIN2/GK/AGMO/DGAT1/PLIN5/C3/GPAT3/ACSL1/GPLD1/RGN/PCK2/MFSD2A/PCK1/MOGAT2/THRSP
HP_SMALL_EPIPHYSES	HP_SMALL_EPIPHYSES	19	0.83692	2.0782	1.10944e-06	5.97554e-05	4.92055e-05	587	tags=42%, list=3%, signal=41%	COL2A1/DLK1/RTL1/MMP13/MATN3/COL9A2/COL11A1/COMP
GOMF_OXIDOREDUCTASE_ACTIVITY_ACTING_ON_NAD_P_H	GOMF_OXIDOREDUCTASE_ACTIVITY_ACTING_ON_NAD_P_H	81	-0.47385	-2.05521	1.10465e-06	5.97554e-05	4.92055e-05	2864	tags=48%, list=15%, signal=41%	NDUFS5/NDUFA5/NDUFS4/NDUFS2/NDUFA6/NDUFA8/NDUFV3/NDUFB6/NDUFS3/AKR1C2/NDUFC1/NDUFC2/FMO5/NQO2/NDUFS6/NDUFB2/NDUFA1/NDUFB10/AIFM1/NDUFA2/NDUFV1/NNT/NDUFA4/NDUFS7/NDUFS8/CBR4/NDUFA9/NDUFB8/NDUFB7/NDUFB1/DHRS4/NDUFB9/POR/CBR1/AKR1C4/NDUFA3/ADH4/KMO/DCXR
GOBP_REGULATION_OF_GLUCONEOGENESIS	GOBP_REGULATION_OF_GLUCONEOGENESIS	49	-0.585079	-2.28836	1.12868e-06	6.04797e-05	4.98019e-05	1347	tags=24%, list=7%, signal=23%	ACADM/FOXO1/LEPR/MST1/INS/PPARGC1A/GNMT/FBP1/NNMT/ADIPOQ/GPT/GCK
GOCC_PLATELET_DENSE_GRANULE_LUMEN	GOCC_PLATELET_DENSE_GRANULE_LUMEN	14	-0.844169	-2.37137	1.14586e-06	6.10873e-05	5.03022e-05	2446	tags=71%, list=13%, signal=62%	SELENOP/TIMP3/CDC37L1/ITIH3/SPP2/APOH/SERPINA4/RARRES2/ITIH4/CLEC3B
GOBP_REVERSE_CHOLESTEROL_TRANSPORT	GOBP_REVERSE_CHOLESTEROL_TRANSPORT	17	-0.805251	-2.4102	1.18576e-06	6.28934e-05	5.17895e-05	2044	tags=71%, list=11%, signal=63%	APOC2/APOM/CETP/CES1/CLU/LIPC/APOE/APOA2/APOA4/APOA1/LCAT/APOC3
GOBP_DNA_RECOMBINATION	GOBP_DNA_RECOMBINATION	317	0.465347	1.5821	1.29589e-06	6.83877e-05	5.63138e-05	4929	tags=37%, list=26%, signal=28%	TEX15/ZNF365/RAD54L/MCM2/TOP2A/AICDA/TRIP13/HFM1/POLQ/GINS4/KASH5/XRCC2/EXO1/TEX11/EME1/CHEK1/RAD51AP1/FANCB/BLM/PARPBP/FANCD2/RAD51/CDC7/CDC45/SHOC1/ATAD5/H1-5/AUNIP/DMC1/MMS22L/H1-3/REC114/PSMC3IP/MCM6/PIF1/CGAS/BRCA2/RMI2/BRCA1/SYCP1/HROB/RADX/C14orf39/IHO1/MCM3/MCM4/TP53BP1/MCM8/HUS1B/PTPRC/H1-4/ANKLE1/NSD2/PRDM9/BCL11B/KPNA2/MSH2/MSH5/HSF2BP/HMGB2/FIGNL1/MCM7/RPA4/BRIP1/ACTL6A/MCM5/TNFSF4/RH…
GOBP_REGULATION_OF_MITOTIC_NUCLEAR_DIVISION	GOBP_REGULATION_OF_MITOTIC_NUCLEAR_DIVISION	111	0.574382	1.85575	1.30727e-06	6.86418e-05	5.6523e-05	2366	tags=36%, list=12%, signal=32%	EREG/DMRT1/SPHK1/BUB1B/IGF2/BUB1/PLK1/TRIP13/TGFA/CDCA2/CENPF/TTK/DLGAP5/NEK2/USP44/EGF/IL1A/EDN3/BMP7/MKI67/CHEK1/KNTC1/PKMYT1/FGF8/NDC80/CCNB1/MAD2L1/ZWINT/CCDC8/ESPL1/CDC25C/FBXO5/IL1B/KIF20B/AURKB/SPDL1/MTBP/FBXO43/BORA/CDT1
HP_RENAL_TUBULAR_DYSFUNCTION	HP_RENAL_TUBULAR_DYSFUNCTION	95	-0.456845	-1.99443	1.39716e-06	7.29948e-05	6.01075e-05	2846	tags=44%, list=15%, signal=38%	HNF4A/NDUFS4/COA8/FOXRED1/NUBPL/NDUFS2/NDUFAF4/NDUFA6/NDUFB11/NDUFS3/NDUFAF3/PDSS2/NDUFS6/CPT1A/NDUFA1/NDUFB10/NDUFV1/NADK2/MMUT/NDUFS7/NDUFS8/ETFA/GATM/CA2/NDUFA11/NDUFAF8/SLC4A1/SURF1/NDUFAF1/NDUFB8/SLC2A2/NDUFB9/FAH/ETFDH/EHHADH/PC/ETFB/INS/HBB/ALDOB/GCK/CYP11B2
GOBP_CELL_CYCLE_DNA_REPLICATION	GOBP_CELL_CYCLE_DNA_REPLICATION	44	0.7139	2.05156	1.50492e-06	7.82333e-05	6.4421e-05	4212	tags=68%, list=22%, signal=53%	MCM2/AICDA/E2F7/GINS1/E2F8/BLM/RAD51/CDC7/CDC45/ATAD5/FBXO5/MCM6/BRCA2/MCM3/MCM4/POLA1/CDT1/DBF4B/RPA4/DNA2/DBF4/GINS3/FEN1/LIG1/PCNA/WRN/GMNN/DACH1/DONSON/TIPIN
GOBP_APPENDAGE_MORPHOGENESIS	GOBP_APPENDAGE_MORPHOGENESIS	142	0.542546	1.77551	1.51458e-06	7.83456e-05	6.45135e-05	5591	tags=58%, list=29%, signal=41%	FRAS1/COL2A1/DKK1/FGF4/DLX6/GRHL2/DLX5/SP8/TFAP2A/CYP26B1/SEMA3C/TGFB2/TFAP2B/SALL4/SOX4/SHOX2/BMP7/FMN1/TBX5/PITX1/FGF8/SOX9/FBN2/SOX11/MSX2/HOXA11/FGF9/HOXD12/HOXC10/GREM1/ALX3/ALX4/SFRP2/RUNX2/CHST11/ROR2/COL3A1/GPC3/SP9/DYNC2H1/INTU/LRP4/OSR1/TBC1D32/NOG/GLI3/BMP4/IFT52/HOXD10/TWIST1/TBX4/EN1/NOTCH2/IFT140/PKDCC/PTCH1/FZD6/PBX1/HDAC2/EVX2/RPGRIP1L/TULP3/CRABP2/WNT5A/FGFR2/BCL2L11/NOTCH1/FLVCR…
GOBP_CELLULAR_TRANSITION_METAL_ION_HOMEOSTASIS	GOBP_CELLULAR_TRANSITION_METAL_ION_HOMEOSTASIS	111	-0.429991	-1.93498	1.56449e-06	8.05289e-05	6.63114e-05	2274	tags=28%, list=12%, signal=25%	NDFIP1/FTL/MT3/SLC31A1/BOLA2B/FXN/GDF2/SLC39A12/ACO1/TF/SLC22A17/MT1B/ATOX1/SOD1/TMPRSS6/SLC1A1/LCN2/MT1H/HJV/MT1HL1/TFR2/MT1F/MT1A/MT1E/STEAP4/MT1M/HPX/MT2A/MT1G/MT1X/HAMP
GOBP_DNA_REPLICATION	GOBP_DNA_REPLICATION	281	0.477469	1.61892	1.62526e-06	8.32469e-05	6.85495e-05	6097	tags=47%, list=32%, signal=33%	EREG/ZNF365/MCIDAS/MCM2/MCM10/AICDA/CCNE1/CHAF1B/E2F7/POLQ/GINS1/GINS4/E2F8/CCNA2/ORC1/DTL/EGF/TICRR/CDC6/CDK1/EME1/CHEK1/WDHD1/ESCO2/BLM/CCNE2/ORC6/RAD51/CDC7/CDC45/ATAD5/MMS22L/FBXO5/MCM6/PIF1/BRCA2/RMI2/RNASEH2A/S100A11/PRIM1/FAM111B/RRM2/USP37/PCLAF/MCM3/MCM4/HMGA1/TRAIP/MCM8/POLD1/POLA1/RFC4/GLI2/CDT1/GLI1/TOPBP1/DBF4B/MCM7/DDX11/RPA4/ACTL6A/MCM5/CDK2/DNA2/RBBP4/DBF4/GINS3/RECQL/NAP1L1/FEN1/…
GOCC_CYTOSOLIC_RIBOSOME	GOCC_CYTOSOLIC_RIBOSOME	99	-0.450249	-1.99178	1.69776e-06	8.65359e-05	7.12578e-05	6714	tags=70%, list=35%, signal=45%	RPSA/RPS27A/RPS27/RPL4/RPS13/RPL23/RPL10A/RPS6/RPL6/RPL13A/RPL7A/RPL15/EIF2AK4/RPL11/RPS25/RPS7/RPL27/FXR2/RPS24/RPL27A/RPS15A/RPL31/RPS29/RPS19/RPS11/RPL10/RPL19/RPLP2/RPL37A/RPL3/RPS2/RPL39/RPL18A/RPL7/RPL37/RPL32/RPL18/RPL24/RPL30/RPLP1/RPL14/RPS4Y1/MRPS11/RPL12/RPS14/RPL3L/UBA52/RPL28/RPL21/MRPL1/RPL38/RPS9/RPL26/RPS15/RPL29/RPL26L1/RPL35/RPS26/RPL8/RPL34/RPL36AL/RPS27L/ISG15/RPS20/RPL36/RPS2…
GOCC_CHYLOMICRON	GOCC_CHYLOMICRON	13	-0.84894	-2.35085	1.86904e-06	9.43461e-05	7.76891e-05	2044	tags=77%, list=11%, signal=69%	APOC2/APOB/APOE/APOH/APOA2/APOA4/APOA5/APOA1/APOC1/APOC3
HP_ABNORMAL_DUODENUM_MORPHOLOGY	HP_ABNORMAL_DUODENUM_MORPHOLOGY	82	0.609623	1.90753	1.86071e-06	9.43461e-05	7.76891e-05	3688	tags=45%, list=19%, signal=37%	SEMA3E/SIX3/RFX6/BUB1B/STRA6/BUB1/TRIP13/CENPF/XRCC2/FANCI/FANCB/FANCD2/FGF8/PLA2G4A/RAD51/CDC45/FBN2/MYCN/SYK/FANCE/BRCA2/BRCA1/FGFR1/UBE2T/GLI2/CDON/CDKN2C/FANCA/BRIP1/FANCG/ZIC2/ADAM17/RFWD3/NODAL/CDKN2B/RERE/FOXH1
GOBP_CELL_CYCLE_CHECKPOINT_SIGNALING	GOBP_CELL_CYCLE_CHECKPOINT_SIGNALING	168	0.522592	1.734	1.88918e-06	9.45666e-05	7.78707e-05	3978	tags=32%, list=21%, signal=26%	HMGA2/MUC1/BUB1B/CLSPN/STK33/BUB1/PLK1/TRIP13/GTSE1/CENPF/TTK/USP44/ORC1/DTL/TICRR/CDC6/CDK1/EME1/CHEK1/KNTC1/BLM/FANCD2/NDC80/CCNB1/MAD2L1/CDC45/WDR76/ZWINT/HORMAD1/BRCA1/AURKB/SPDL1/TP53BP1/HUS1B/NEK11/CDT1/MSH2/CASP2/TOPBP1/RPA4/BRIP1/CDK2/RHNO1/DNA2/MDC1/RFWD3/ZWILCH/TIMELESS/E2F1/TPR/PRKDC/XRCC3/DONSON/MRE11
GOCC_CHROMOSOME_CENTROMERIC_REGION	GOCC_CHROMOSOME_CENTROMERIC_REGION	227	0.493611	1.66161	1.89151e-06	9.45666e-05	7.78707e-05	6089	tags=51%, list=32%, signal=35%	BUB1B/KIF18A/TOP2A/BUB1/PLK1/PKHD1/NCAPG/NUF2/KIF2C/CENPF/TTK/CENPI/ERCC6L/SMC1B/NEK2/CDCA8/SGO2/CENPE/HELLS/CENPK/HJURP/ESCO2/SMC4/CENPA/KNTC1/SGO1/NDC80/CCNB1/SKA1/MAD2L1/H4C5/SKA3/ZWINT/SPC25/NCAPD2/CDCA5/BIRC5/CENPL/AURKB/SYCP1/INCENP/EZH2/DNMT1/SPDL1/RCC2/OIP5/CENPU/CENPM/MTBP/TP53BP1/CENPW/CDT1/CENPH/NDE1/MIS18BP1/CENPQ/CBX1/SPAG5/MEIKIN/H4C1/CENPO/ZWILCH/NCAPD3/MIS18A/DSCC1/SMC3/DNMT3A/NUP…
GOBP_GLUTAMINE_FAMILY_AMINO_ACID_METABOLIC_PROCESS	GOBP_GLUTAMINE_FAMILY_AMINO_ACID_METABOLIC_PROCESS	78	-0.488664	-2.07185	2.04702e-06	0.000101854	8.38714e-05	1557	tags=37%, list=8%, signal=34%	NIT2/PYCR3/OAT/HAL/MTHFS/PRODH2/GLYATL1B/ALDH5A1/AADAT/NOS2/FAH/ALDH4A1/CPS1/ASL/GOT2/GOT1/NOS1/DAO/ARG1/OTC/GLS2/AMDHD1/PRODH/ADHFE1/FTCD/ASS1/GLYATL1/TAT/UROC1
GOBP_STEROID_ESTERIFICATION	GOBP_STEROID_ESTERIFICATION	16	-0.806552	-2.36347	2.05995e-06	0.000102011	8.4001e-05	740	tags=50%, list=4%, signal=48%	ACAT1/APOE/APOA2/APOA4/APOA5/APOA1/APOC1/LCAT
GOBP_ZYMOGEN_ACTIVATION	GOBP_ZYMOGEN_ACTIVATION	63	-0.523321	-2.1331	2.10132e-06	0.000103286	8.50507e-05	1052	tags=35%, list=6%, signal=33%	C1RL/CYFIP2/F11/SERPINF2/KLK2/HPN/CD5L/APOH/CPB2/NLRP6/C1R/FGG/F12/KLKB1/FGB/FGA/CLEC3B/HPR/F9/HGFAC/HP/KLK3
GOBP_GLUCOSE_METABOLIC_PROCESS	GOBP_GLUCOSE_METABOLIC_PROCESS	193	-0.357115	-1.74775	2.10546e-06	0.000103286	8.50507e-05	1518	tags=22%, list=8%, signal=21%	CPT1A/TSTD1/RORC/PPP1R3G/ACADM/ACACB/NPY1R/RORA/KHK/PPP1R3B/G6PC2/SLC37A4/FOXO1/GCKR/SORD/LEPR/IGFBP4/MLYCD/IGF1/PC/MST1/SLC25A10/POMC/INS/PPARGC1A/GPLD1/RGN/PCK2/PDK4/GNMT/PFKFB1/PCK1/GPD1/RBP4/NKX1-1/FBP1/DCXR/NNMT/ADIPOQ/GPT/GCGR/SDS/GCK
GOMF_NAD_BINDING	GOMF_NAD_BINDING	54	-0.566539	-2.26585	2.12023e-06	0.000103525	8.52474e-05	3436	tags=48%, list=18%, signal=40%	IDH3G/RNLS/CRYZ/NUDT6/SIRT3/NDUFS2/HIBADH/IDH2/ALDH1A1/SIRT5/NDUFV1/NNT/BDH2/ALDH1B1/HPGD/SORD/HSD17B8/HADH/AOX1/EHHADH/CRYL1/GRHPR/QDPR/ALDH2/ADH4/GPD1
GOBP_FIBRINOLYSIS	GOBP_FIBRINOLYSIS	24	-0.737853	-2.37452	2.14019e-06	0.000104013	8.56493e-05	1007	tags=62%, list=5%, signal=59%	PROS1/F11/SERPINF2/F2/APOH/CPB2/PLG/FGG/SERPING1/F12/KLKB1/FGB/HRG/FGA/KRT1
GOMF_OXIDOREDUCTASE_ACTIVITY_ACTING_ON_A_HEME_GROUP_OF_DONORS	GOMF_OXIDOREDUCTASE_ACTIVITY_ACTING_ON_A_HEME_GROUP_OF_DONORS	16	-0.806144	-2.36228	2.18574e-06	0.000105526	8.6895e-05	2101	tags=81%, list=11%, signal=72%	COX5A/COX8A/COX6B1/COX7B/COX5B/COX6A1/COX7A1/SURF1/COX6A2/POR/COX4I1/CYB5A/COX4I2
GOMF_MONOCARBOXYLIC_ACID_TRANSMEMBRANE_TRANSPORTER_ACTIVITY	GOMF_MONOCARBOXYLIC_ACID_TRANSMEMBRANE_TRANSPORTER_ACTIVITY	58	-0.554124	-2.21467	2.19151e-06	0.000105526	8.6895e-05	2293	tags=48%, list=12%, signal=43%	SLC16A13/SLC22A9/CEACAM1/SLC10A5/SLC16A12/SLC16A11/SLC6A1/SLC10A6/SLC27A4/ABCG2/SLC5A6/MPC1/ABCC11/SLCO2B1/SLCO1A2/SLC51A/AKR1C4/SLCO1B1/SLC16A2/ABCB11/SLC16A14/SLC6A12/SLCO1B3/MFSD2A/SLC27A2/SLC6A13/SLC27A5/SLC10A1
GOBP_UNSATURATED_FATTY_ACID_METABOLIC_PROCESS	GOBP_UNSATURATED_FATTY_ACID_METABOLIC_PROCESS	108	-0.430294	-1.93182	2.24915e-06	0.000107805	8.87716e-05	1308	tags=31%, list=7%, signal=29%	GPX4/ABHD6/FAAH/CYP4F12/CYP4F11/SCP2/ACOX1/HPGD/GSTA1/CYP4F3/DECR2/CBR1/CYP2J2/ACAA1/PLA2G2F/AKR1C4/CES2/EPHX1/CYP2E1/CYP2D6/AVPR1A/CYP2C9/CYP4F2/CYP4A11/CYP2B6/GSTM1/CYP2C8/CYP4A22/CYP2A6/CYP1A1/CYP2A13/CYP2A7/CYP1A2
GOBP_CELLULAR_PROCESS_INVOLVED_IN_REPRODUCTION_IN_MULTICELLULAR_ORGANISM	GOBP_CELLULAR_PROCESS_INVOLVED_IN_REPRODUCTION_IN_MULTICELLULAR_ORGANISM	395	0.449034	1.53489	2.25961e-06	0.000107811	8.8777e-05	3993	tags=31%, list=21%, signal=25%	BRDT/TEX15/TDRD5/SEPTIN14/ADAD1/FMN2/RNF17/TNFAIP6/CFTR/TDRD1/SOHLH2/EREG/FOLR1/SPANXB1/DMRTB1/KLC3/SPAG6/DMRT1/LIN28A/CYP26B1/KIF18A/TOP2A/ASZ1/PLK1/TRIP13/TTK/NCAPH/CELF4/KASH5/SYCP2/CABYR/FSIP2/CCDC136/IZUMO1R/PAQR5/PIWIL4/ASPM/CHD5/TEX11/LLCFC1/CCNB2/PAQR8/RETN/TAF4B/DAZL/MAEL/NDC80/RIMBP3/AMH/DMC1/FBXO5/TDRD9/HORMAD1/SPACA6/DZIP1/BMPR1B/NANOS1/BRCA2/OCA2/SYCP1/SEMG1/OSBP2/MYBL1/C14orf39/IHO1…
GOBP_REGULATION_OF_CHOLESTEROL_ESTERIFICATION	GOBP_REGULATION_OF_CHOLESTEROL_ESTERIFICATION	12	-0.866672	-2.34162	2.30704e-06	0.000109574	9.02283e-05	561	tags=50%, list=3%, signal=49%	APOE/APOA2/APOA4/APOA5/APOA1/APOC1
GOBP_REGULATION_OF_CHROMOSOME_SEGREGATION	GOBP_REGULATION_OF_CHROMOSOME_SEGREGATION	87	0.596948	1.87903	2.40853e-06	0.000113876	9.37714e-05	2366	tags=36%, list=12%, signal=31%	BUB1B/BUB1/PLK1/TRIP13/KIF2C/CDCA2/CENPF/TTK/DLGAP5/USP44/CENPE/CDC6/MAPK15/MKI67/KNTC1/NDC80/CCNB1/MAD2L1/ZWINT/UBE2C/ESPL1/FBXO5/HORMAD1/RMI2/AURKB/SPDL1/RCC2/IHO1/TACC3/PTTG1/CDT1
GOBP_KIDNEY_MORPHOGENESIS	GOBP_KIDNEY_MORPHOGENESIS	94	0.585737	1.86117	2.50425e-06	0.000117869	9.70591e-05	4841	tags=56%, list=25%, signal=42%	WNT7B/FRAS1/FOXJ1/EYA1/SIX2/FOXD1/GCNT3/ADAMTS16/NPNT/HOXD11/GCNT1/SOX4/BMP7/FMN1/TACSTD2/FGF8/SOX9/IRX2/LIF/KIF26B/HNF1B/HOXA11/AGTR2/LHX1/GREM1/SIX4/GDNF/WT1/PRKX/HOXB7/SIX1/LAMA5/GPC3/WWTR1/OSR1/NOG/GLI3/BMP4/FGF1/STAT1/ERBB4/WNT6/PTCH1/PBX1/GATA3/GCNT4/PKD2/MAGED1/CALB1/ILK/WNT2B/LZTS2/PKD1
GOBP_BRANCHED_CHAIN_AMINO_ACID_CATABOLIC_PROCESS	GOBP_BRANCHED_CHAIN_AMINO_ACID_CATABOLIC_PROCESS	21	-0.752297	-2.38853	2.59928e-06	0.000121375	9.99461e-05	2793	tags=71%, list=15%, signal=61%	AUH/ACAD8/BCKDK/DBT/ACADSB/HIBADH/MCCC2/BCKDHB/HIBCH/HSD17B10/ACAT1/HMGCL/IVD/ALDH6A1/ECHS1
GOMF_METAL_ION_TRANSMEMBRANE_TRANSPORTER_ACTIVITY	GOMF_METAL_ION_TRANSMEMBRANE_TRANSPORTER_ACTIVITY	423	0.440034	1.50736	2.60197e-06	0.000121375	9.99461e-05	3374	tags=31%, list=18%, signal=26%	SLC6A15/SLC34A2/KCNK2/HCN4/SLC30A8/SLC5A1/TTYH1/ITPR3/KCNV1/LRRC38/TRPA1/TRPV6/KCNJ16/TRPV5/KCNG3/SLC28A3/ATP12A/CHRNA7/SCN1A/SLC13A1/SNAP25/KCNA2/CHRNA9/KCNH8/ATP1A4/CACNG6/SLC9A4/ATP2C2/GRIK2/MCOLN3/TRPC3/SLC6A6/SLC10A2/RYR2/GRIN2A/SLC6A20/KCNH2/SLC6A5/KCND2/TRPC7/KCNH3/SLC5A7/KCNJ10/SLC24A2/CACNG4/KCNK9/KCNH7/CALHM1/TUSC3/SLC4A11/KCNK10/ZDHHC13/CNR1/SLC9A2/GRIN2B/HCN1/ATP1A1/KCNA6/TRPC1/TRPM6/…
GOBP_MICROTUBULE_CYTOSKELETON_ORGANIZATION_INVOLVED_IN_MITOSIS	GOBP_MICROTUBULE_CYTOSKELETON_ORGANIZATION_INVOLVED_IN_MITOSIS	153	0.531753	1.75199	2.64155e-06	0.000122674	0.000101015	4841	tags=41%, list=25%, signal=30%	EFHC2/MISP/KIF23/KIF15/PLK1/CEP126/PKHD1/KIF4A/NUF2/SAPCD2/TTK/DLGAP5/NEK2/CDC20/STIL/KIF4B/CENPE/MYBL2/KIF11/KIFC1/TPX2/CENPA/GPSM2/RACGAP1/NDC80/CCNB1/WDR62/MAD2L1/SPC25/ESPL1/PAX6/AURKB/PRC1/FLNA/STMN1/SPDL1/PSRC1/BORA/TACC3/CENPH/NDE1/MAP9/CEP97/KIF2A/CCSAP/EFHC1/SMC3/TACC1/TPR/STAG1/AURKA/ARHGEF10/CEP192/RCC1/DYNC1H1/CKAP5/NUP62/KPNB1/CHMP3/CHMP4A/ITGB1/PKD1
GOBP_ARACHIDONIC_ACID_METABOLIC_PROCESS	GOBP_ARACHIDONIC_ACID_METABOLIC_PROCESS	56	-0.556559	-2.22605	2.67737e-06	0.000123787	0.000101932	1536	tags=43%, list=8%, signal=40%	CYP2C18/GPX4/ABHD6/FAAH/CYP4F12/CYP4F11/CYP4F3/CBR1/CYP2J2/PLA2G2F/EPHX1/CYP2E1/CYP2D6/CYP2C9/CYP4F2/CYP4A11/CYP2B6/CYP2C8/CYP4A22/CYP2A6/CYP1A1/CYP2A13/CYP2A7/CYP1A2
GOBP_SYNAPSE_ASSEMBLY	GOBP_SYNAPSE_ASSEMBLY	178	0.514694	1.71823	2.83096e-06	0.000130312	0.000107305	4116	tags=40%, list=22%, signal=32%	SLITRK1/DKK1/PCLO/NPTX1/TPBG/NRXN1/EPHB3/LINGO2/GRID2/CBLN2/GABRA2/LRFN5/EFNA5/MUSK/NLGN1/LRRN1/GAP43/DNER/GABRB3/FZD1/GABRG2/CNTN5/POU4F1/IGFN1/SLITRK5/VSTM5/DRD2/GPC4/CLSTN1/OXTR/CHRNB2/PCDHB6/LRTM2/KIRREL3/DLG5/SEMA4A/EPHA7/LRRTM1/MDGA1/PCDHB3/SIX4/AMIGO2/CEL/EPHB2/FLRT2/SEMA4D/SIX1/LGI2/SLIT1/AGRN/LRP4/LRFN4/NTNG2/PCDHB10/CLSTN2/GHSR/TLR2/ROBO2/PCDHB5/SDK1/BDNF/NECTIN1/NEGR1/NLGN3/SNCA/LHFPL4…
HP_OMPHALOCELE	HP_OMPHALOCELE	80	0.605919	1.89757	2.87219e-06	0.00013163	0.00010839	2910	tags=36%, list=15%, signal=31%	SEMA3E/SIX3/FRAS1/DLK1/RTL1/FREM1/COL11A1/ISL1/IGF2/COL11A2/VANGL2/STIL/FGF8/GAD1/LRP2/GPC4/MMP14/FGFR1/FLNA/CDKN1C/GRIP1/IFT80/GLI2/KCNQ1/MAMLD1/GPC3/DYNC2H1/ZIC2/RAB23
GOBP_DETOXIFICATION_OF_COPPER_ION	GOBP_DETOXIFICATION_OF_COPPER_ION	14	-0.83043	-2.33278	2.92971e-06	0.000133679	0.000110078	921	tags=71%, list=5%, signal=68%	MT1B/MT1H/MT1HL1/MT1F/MT1A/MT1E/MT1M/MT2A/MT1G/MT1X
GOMF_LIGASE_ACTIVITY	GOMF_LIGASE_ACTIVITY	164	-0.369167	-1.70787	2.96749e-06	0.000134814	0.000111013	2436	tags=24%, list=13%, signal=21%	FPGS/TTLL10/ACSL5/ACSM6/ATP5MG/ACSF2/ATP5PD/PCCA/GATB/ATP5F1E/MCCC2/TPGS1/SLC27A4/ACSM3/ACSS3/ACSF3/SUCLG1/ACACB/ATP5PO/ATP5PF/ACSL6/MTHFS/ATP5MF/ACSS2/SUCLG2/ATP5ME/PCCB/ACSL1/PC/ACSM1/CPS1/NAPRT/MTHFD1/ATP5F1D/ACSM5/SLC27A2/ACSM2B/ASS1/ACSM2A/SLC27A5
GOBP_FATTY_ACID_BIOSYNTHETIC_PROCESS	GOBP_FATTY_ACID_BIOSYNTHETIC_PROCESS	152	-0.376858	-1.77132	2.99171e-06	0.000135326	0.000111434	2481	tags=34%, list=13%, signal=29%	SCD/OXSM/TECR/MECR/ELOVL6/CEACAM1/MCAT/NDUFAB1/ACSM6/APOC2/PRKAG2/PECR/ACSM3/ABHD1/ACSF3/PRKAG3/ACOT4/ACACB/GPX4/CBR4/ACADVL/MLXIPL/CYP7A1/HSD17B8/ASAH2/LIPC/DECR2/CBR1/MLYCD/ACADL/ACSM1/CYP2E1/CYP2D6/AVPR1A/CYP2C9/RGN/PDK4/ACSM5/APOA4/ACSM2B/APOA5/APOA1/INSIG1/GSTM1/APOC1/ACSM2A/CYP3A4/CYP2C8/APOC3/CYP1A1/CYP1A2
GOBP_BRANCHED_CHAIN_AMINO_ACID_METABOLIC_PROCESS	GOBP_BRANCHED_CHAIN_AMINO_ACID_METABOLIC_PROCESS	25	-0.723392	-2.37386	3.07662e-06	0.000138567	0.000114103	2793	tags=72%, list=15%, signal=61%	AUH/ACAD8/BCKDK/DBT/ACADSB/HIBADH/MCCC2/ILVBL/BCKDHB/HIBCH/HSD17B10/ACAT1/HMGCL/IVD/ALDH6A1/ECHS1/SDSL/SDS
GOMF_LIPID_TRANSPORTER_ACTIVITY	GOMF_LIPID_TRANSPORTER_ACTIVITY	157	-0.367772	-1.73912	3.23966e-06	0.000144663	0.000119123	2172	tags=29%, list=11%, signal=26%	ABCG5/CEACAM1/ABCG8/SLC10A5/PITPNM2/CPTP/MTTP/APOM/SLC10A6/SLC27A4/PCTP/APOB/CETP/ABCA9/STARD5/ABCC11/SLCO2B1/SLCO1A2/TTPA/SLC51A/AKR1C4/SLCO1B1/SLCO2A1/APOE/ABCA6/ABCB11/MFSD2B/FABP1/APOA2/APOC4/GLTPD2/ABCA8/SLCO1B3/ABCB4/APOA4/MFSD2A/SLC27A2/APOA1/RBP4/APOF/CFHR4/FABP4/SLC27A5/SLC10A1/SFTPA1
HP_DECREASED_FERTILITY	HP_DECREASED_FERTILITY	259	0.479856	1.62418	3.22877e-06	0.000144663	0.000119123	3886	tags=36%, list=20%, signal=29%	BRDT/NR0B1/SLC34A2/SEMA3E/TSPY1/FOXJ1/TACR3/CFTR/SPAG17/TTC29/SEMA3A/MCIDAS/ZP1/TRIP13/SYCP2/FSIP2/XRCC2/TEX11/FANCI/DNAAF4/FANCB/BLM/SPATA16/FANCD2/FGF8/DNAJB13/RAD51/DNAH8/CFAP221/SOX9/AMH/CCDC8/NDN/REC114/DNAH9/PSMC3IP/DZIP1/FANCE/SOX10/OTX2/CYP19A1/NANOS1/BRCA2/BRCA1/OCA2/CFAP300/PROKR2/FGFR1/CCDC141/UBE2T/C14orf39/SPEF2/ANOS1/RSPH1/IL17RD/DNAH10/GLI2/WT1/HSF2BP/MKRN3/CFAP251/CEP19/FANCA/M1AP…
GOBP_REGULATION_OF_NEURON_PROJECTION_DEVELOPMENT	GOBP_REGULATION_OF_NEURON_PROJECTION_DEVELOPMENT	424	0.436699	1.49579	3.32569e-06	0.000147873	0.000121766	4597	tags=33%, list=24%, signal=26%	SLITRK1/SEMA3E/DKK1/EFHC2/FUT9/POU3F2/LRP8/CSMD3/ITGA3/EPHB3/GRID2/CHODL/ZNF365/PLPPR5/SNAP25/EFNA5/NLGN1/SEMA3C/SEZ6/SEMA3A/PTK7/TENM3/MINAR1/ACP4/CNTN1/NEFL/INPP5J/BCL11A/CDC20/PLXNB3/LPAR3/SEMA6A/NTNG1/FZD1/KEL/SHOX2/ATP8A2/TRIM67/IGF1R/BMP7/KLK6/ZNF804A/SERPINI1/L1CAM/CNR1/GPC2/NEUROG3/DBN1/KIAA0319/S100A9/PACSIN1/CD38/TRIM46/TBR1/LPAR1/MARK1/SEMA3D/RGS2/RELN/ALKAL2/ROR1/FLNA/EZH2/CHRNB2/VLDL…
HP_HYPOLIPIDEMIA	HP_HYPOLIPIDEMIA	10	-0.88387	-2.29681	3.52021e-06	0.000155859	0.000128342	1635	tags=70%, list=9%, signal=64%	MTTP/SAR1B/CETP/PNLIP/ACOX2/ANGPTL3/APOC3
GOMF_NEUROTRANSMITTER_RECEPTOR_ACTIVITY	GOMF_NEUROTRANSMITTER_RECEPTOR_ACTIVITY	109	0.568389	1.8318	3.64603e-06	0.000160748	0.000132368	3132	tags=39%, list=16%, signal=33%	HTR2C/GABRA5/HTR3A/GRIA2/GRM5/GRID2/CHRNA7/CHRNA9/GABRA3/GABRA2/GABRG3/GABRR1/CHRNA1/GRM1/GRIK2/GABRA4/GABRB3/GRIN2A/GABRQ/HTR1D/GABRG2/CHRNB3/ADORA1/GLRA3/GRIN2B/CHRNA6/DRD2/HTR4/HTR5A/GABBR1/HTR3E/CHRNB2/GRIA4/CHRNA5/GRIN1/GLRB/GRIK4/GLRA2/HTR1F/HTR6/CHRNA3/GRIK3/GABRB1
GOBP_DOUBLE_STRAND_BREAK_REPAIR	GOBP_DOUBLE_STRAND_BREAK_REPAIR	271	0.471022	1.59584	3.71324e-06	0.000163024	0.000134241	5927	tags=42%, list=31%, signal=29%	HMGA2/TEX15/FMN2/EYA1/ZNF365/RAD54L/MCM2/TRIP13/POLQ/GINS4/KASH5/XRCC2/FOXM1/EME1/CHEK1/RAD51AP1/ESCO2/FANCB/BLM/PARPBP/FANCD2/RAD51/CDC7/CDC45/AUNIP/DMC1/MMS22L/CDCA5/MCM6/CGAS/BRCA2/RMI2/BRCA1/RADX/C14orf39/MCM3/MCM4/TP53BP1/MCM8/HUS1B/POLA1/NSD2/DNTT/PRDM9/MSH2/HSF2BP/HMGB2/FIGNL1/MCM7/DDX11/RPA4/BRIP1/ACTL6A/MCM5/RBBP8/DCLRE1B/DNA2/RECQL/FEN1/RFWD3/SPIRE1/TIMELESS/SFR1/DEK/RNF169/TWIST1/SMCHD…
GOCC_RECEPTOR_COMPLEX	GOCC_RECEPTOR_COMPLEX	405	0.439968	1.50456	3.84433e-06	0.000168073	0.000138399	3391	tags=31%, list=18%, signal=26%	EPHA6/HTR2C/GABRA5/HTR3A/GPR119/GRIA2/ITPR3/LRP8/EPHA5/ITGB6/ARNT2/ITGB8/ITGA3/EPHB3/GRID2/CHRNA7/TLR10/KCTD8/GPR84/CALCR/CHRNA9/GABRA3/GABRA2/GABRG3/GABRR1/MUSK/NLGN1/MST1R/CHRNA1/DDR1/GRM1/GRIK2/GABRA4/ITGB4/GFRA3/GABRB3/FCRL5/DLG3/GRIN2A/EPHB6/GABRQ/PLXNB3/OLR1/GPR63/CACNG4/IGF1R/EPHA10/GABRG2/CSF3R/CHRNB3/GPRC5A/PTPRQ/CR1L/SLITRK5/GRIN2B/TNFRSF11B/LRP2/ITGA2/CHRNA6/MTNR1A/TRPC1/CR2/GPRC5D/OLF…
GOBP_NEUTRAL_LIPID_BIOSYNTHETIC_PROCESS	GOBP_NEUTRAL_LIPID_BIOSYNTHETIC_PROCESS	45	-0.578253	-2.2205	3.92718e-06	0.00017027	0.000140209	1491	tags=36%, list=8%, signal=33%	GK/AGMO/DGAT1/PLIN5/C3/GPAT3/ACSL1/AWAT2/GPLD1/RGN/PCK2/MFSD2A/PCK1/ANG/MOGAT2/THRSP
GOBP_REGULATION_OF_NERVOUS_SYSTEM_DEVELOPMENT	GOBP_REGULATION_OF_NERVOUS_SYSTEM_DEVELOPMENT	430	0.437249	1.49806	3.9136e-06	0.00017027	0.000140209	4722	tags=35%, list=25%, signal=27%	SLITRK1/SEMA3E/DKK1/VAX1/FOXG1/GRM5/LRP8/SPINT1/TPBG/NRXN1/EPHB3/ZNF488/LINGO2/GRID2/CHODL/ZNF365/CBLN2/LIN28A/DLX1/EFNA5/NLGN1/SEMA3C/SEMA3A/ATOH1/LRRN1/SYT4/DLL3/NEFL/PLXNB3/LPAR3/XRCC2/SEMA6A/KIF14/SHOX2/ASPM/BHLHE41/PRTG/NKX6-1/BMP7/SERPINE2/POU4F1/L1CAM/ELAPOR2/LRP2/VSTM5/WDR62/DBN1/OTP/DRD2/LIF/KIAA0319/TRIM46/PAX6/SEMA3D/SOX11/IL1B/SOX10/CLSTN1/RELN/OXTR/EZH2/HES7/DLX2/LRTM2/TP73/TNFRSF21/…
HP_ARTERIOSCLEROSIS	HP_ARTERIOSCLEROSIS	82	-0.472235	-2.06706	3.96927e-06	0.000171384	0.000141126	2180	tags=32%, list=11%, signal=28%	TGFBR3/ABCG5/ABCG8/SMPD1/HEY2/APOB/ENG/THSD1/HTRA1/SERPIND1/CAT/SC5D/CYP7A1/ABCC6/ANGPTL6/LIPC/GHR/EPHX2/APOE/CYP27A1/APOA2/HGD/AGXT/APOA5/LCAT/ESR1
GOMF_PRIMARY_ACTIVE_TRANSMEMBRANE_TRANSPORTER_ACTIVITY	GOMF_PRIMARY_ACTIVE_TRANSMEMBRANE_TRANSPORTER_ACTIVITY	165	-0.371255	-1.73253	4.18198e-06	0.000179825	0.000148077	2864	tags=38%, list=15%, signal=32%	NDUFS5/SLC26A8/NDUFA5/NDUFS4/NDUFS2/SLC26A1/NDUFA6/NDUFA8/NDUFV3/NDUFB6/NDUFS3/ABCG5/ABCB8/ABCG8/COX5A/NDUFC1/NDUFC2/ATP2B2/NDUFS6/CYC1/COX8A/NDUFB2/NDUFA1/NDUFB10/NDUFA2/NDUFV1/NDUFA4/UQCRC1/NDUFS7/COX6B1/NDUFS8/ABCG2/SLC12A5/ABCA9/COX7B/NDUFA9/COX5B/COX6A1/COX7A1/SLC4A1/SURF1/UQCR10/ATP6V0E2/NDUFB8/NDUFB7/ABCC6/ABCC11/NDUFB1/COX6A2/NDUFB9/COX4I1/CYB5A/ABCC9/NDUFA3/SLC1A1/ABCA6/ABCB11/SLC26A3/KC…
GOCC_INTRINSIC_COMPONENT_OF_SYNAPTIC_MEMBRANE	GOCC_INTRINSIC_COMPONENT_OF_SYNAPTIC_MEMBRANE	158	0.527864	1.74567	4.22285e-06	0.000180838	0.000148911	3374	tags=39%, list=18%, signal=33%	SLITRK1/GABRA5/CDH10/GRM5/SORCS3/GRID2/P2RY4/KCNA2/CHRNA9/GABRA3/GRM3/GABRA2/LRFN5/GABRG3/NLGN1/CHRNA1/GABRA4/SLC6A6/CNTN1/GRIN2A/SLC6A5/KCND2/NTNG1/CACNG4/GABRG2/CNTN5/SLC16A3/ADORA1/PCDH8/CNR1/CHRNA6/DRD2/HTR5A/GABBR1/KCNC1/DAGLA/CHRNB2/SLC6A9/PTPRO/EPHA7/LRRTM1/KCNJ9/SHISA9/CACNG5/CSPG5/ADAM23/CEL/EPHB2/KCNA3/PRRT2/STX1A/GRIK4/SLC6A4/LRFN4/LRFN1/NTNG2/PTPRS/SCN2A/CLSTN2/ADAM22/GHSR/GRIN2D
GOBP_ESTROGEN_METABOLIC_PROCESS	GOBP_ESTROGEN_METABOLIC_PROCESS	37	-0.619799	-2.28249	4.28336e-06	0.000182681	0.000150428	1573	tags=46%, list=8%, signal=42%	UGT2B4/HSD17B4/UGT1A3/HSD17B8/HSD17B10/UGT2B15/HSD17B2/CYP3A5/CYP3A7/CYP2D6/SULT1A1/CYP2C9/UGT2B7/CYP3A4/CYP2C8/CYP1A1/CYP1A2
GOBP_REGULATION_OF_CELLULAR_CARBOHYDRATE_METABOLIC_PROCESS	GOBP_REGULATION_OF_CELLULAR_CARBOHYDRATE_METABOLIC_PROCESS	144	-0.383082	-1.76124	4.31271e-06	0.000183185	0.000150844	1492	tags=22%, list=8%, signal=20%	RORC/PPP1R3G/ACADM/ACACB/RORA/KHK/PPP1R3B/SLC4A1/FOXO1/GCKR/CBFA2T3/LEPR/IGFBP4/MLYCD/IGF1/MST1/POMC/INS/PPARGC1A/GPLD1/RGN/PDK4/GNMT/PFKFB1/NKX1-1/FBP1/NNMT/ADIPOQ/GPT/GCGR/GCK
GOBP_FATTY_ACID_DERIVATIVE_CATABOLIC_PROCESS	GOBP_FATTY_ACID_DERIVATIVE_CATABOLIC_PROCESS	17	-0.783678	-2.34563	4.40934e-06	0.000186531	0.000153599	1562	tags=59%, list=8%, signal=54%	NUDT7/OXCT2/CYP4F12/CYP4F11/HPGD/CYP4F3/ACAT1/NUDT8/CYP4F2/CYP4A11
GOBP_REGULATION_OF_LIPID_LOCALIZATION	GOBP_REGULATION_OF_LIPID_LOCALIZATION	162	-0.368977	-1.73201	4.48338e-06	0.000188898	0.000155548	2197	tags=28%, list=12%, signal=25%	ACSL5/ABCG5/ABCG8/APOC2/RXRA/IRS2/CRY2/SSTR4/TNFSF11/SAR1B/FURIN/APOB/SHH/ACACB/CETP/CES1/OXT/PLIN5/GALR1/SCP2/C3/ACSL1/CRP/FIS1/APOE/FITM1/POMC/APOA2/REN/APOC4/ABCA8/PON1/ABCB4/APOA4/ENPP7/CYP4F2/CYP4A11/PRAP1/APOA5/APOA1/APOC1/CYP8B1/ADIPOQ/APOC3/CIDEA
GOBP_REGULATION_OF_STEROL_TRANSPORT	GOBP_REGULATION_OF_STEROL_TRANSPORT	63	-0.512587	-2.08934	4.75605e-06	0.000199582	0.000164346	2172	tags=35%, list=11%, signal=31%	ABCG5/ABCG8/APOC2/RXRA/FURIN/SHH/CETP/CES1/SCP2/APOE/APOA2/ABCA8/PON1/ABCB4/APOA4/ENPP7/APOA5/APOA1/APOC1/CYP8B1/ADIPOQ/APOC3
GOBP_TRIGLYCERIDE_RICH_LIPOPROTEIN_PARTICLE_REMODELING	GOBP_TRIGLYCERIDE_RICH_LIPOPROTEIN_PARTICLE_REMODELING	12	-0.856314	-2.31363	5.16846e-06	0.000216021	0.000177882	2044	tags=83%, list=11%, signal=74%	APOC2/CETP/LIPC/APOE/APOA2/APOA4/APOA5/APOA1/LCAT/APOC3
GOBP_INNER_EAR_MORPHOGENESIS	GOBP_INNER_EAR_MORPHOGENESIS	102	0.56937	1.82183	5.23559e-06	0.000217955	0.000179475	3116	tags=40%, list=16%, signal=34%	MYO3A/COL2A1/DLX6/HMX2/EYA1/FOXG1/HMX3/DLX5/USH1G/COL11A1/TFAP2A/CHRNA9/PTK7/ATOH1/USH1C/FOXI1/SLC44A4/ATP8A2/POU3F4/FGF8/STOX1/SOX9/FZD2/TBX18/PDZD7/FGF9/OTX1/CTHRC1/SOBP/LRIG3/SIX4/KCNQ1/LHFPL5/TIFAB/EPHB2/ROR2/SIX1/HOXA1/STRC/KCNQ4/ATP6V1B1
GOBP_ACUTE_INFLAMMATORY_RESPONSE	GOBP_ACUTE_INFLAMMATORY_RESPONSE	111	-0.413634	-1.86137	5.42292e-06	0.000224857	0.000185158	905	tags=25%, list=5%, signal=24%	C3/SIGIRR/LBP/CEBPB/MBL2/SERPINF2/F2/CRP/APCS/NLRP6/INS/APOA2/F12/KLKB1/NPY/ITIH4/ORM1/TACR1/TFR2/SAA4/ORM2/ASS1/HPR/DNASE1L3/HP/HAMP/SAA1/SAA2
GOBP_RESPONSE_TO_CADMIUM_ION	GOBP_RESPONSE_TO_CADMIUM_ION	58	-0.540455	-2.16004	5.55057e-06	0.000229241	0.000188768	1324	tags=31%, list=7%, signal=29%	ALAD/CAT/SORD/MT1B/TERT/SOD1/MT1H/ARG1/MT1HL1/MT1F/HAAO/MT1A/MT1E/MT1M/MT2A/MT1G/MT1X/CYP1A2
GOBP_RESPONSE_TO_ZINC_ION	GOBP_RESPONSE_TO_ZINC_ION	52	-0.550675	-2.1786	5.61033e-06	0.000229891	0.000189304	1324	tags=35%, list=7%, signal=32%	ALAD/KHK/MT1B/CPS1/MT1H/ARG1/MT1HL1/OTC/MT1F/HAAO/MT1A/MT1E/ASS1/MT1M/MT2A/MT1G/MT1X/HAMP
GOMF_LIGAND_GATED_ION_CHANNEL_ACTIVITY	GOMF_LIGAND_GATED_ION_CHANNEL_ACTIVITY	145	0.53053	1.74152	5.59424e-06	0.000229891	0.000189304	3374	tags=39%, list=18%, signal=33%	GABRA5/HTR3A/HCN4/GRIA2/CFTR/ITPR3/TRPA1/KCNJ16/GRID2/CHRNA7/CHRNA9/GABRA3/GABRA2/GABRG3/GABRR1/CHRNA1/GRIK2/GABRA4/MCOLN3/GABRB3/RYR2/GRIN2A/KCNH2/GABRQ/KCNJ10/KCNH7/GABRG2/CHRNB3/CNGB3/GLRA3/GRIN2B/HCN1/CHRNA6/KCNH6/ASIC1/MCOLN2/ASIC4/HTR3E/CHRNB2/GRIA4/CHRNA5/KCNJ9/KCNJ13/GRIN1/GLRB/GRIK4/GLRA2/PEX5L/TRPM5/CHRNA3/GRIK3/GABRB1/TRPM2/RYR1/CNGB1/ABCC8/GRIN2D
HP_ABNORMALITY_OF_COMPLEMENT_SYSTEM	HP_ABNORMALITY_OF_COMPLEMENT_SYSTEM	32	-0.650969	-2.2965	5.66534e-06	0.000231239	0.000190413	1059	tags=44%, list=6%, signal=41%	CFH/C7/C3/C1S/C8B/CFHR1/CFHR2/CFI/C8A/MASP2/C6/C9/CFHR3/DNASE1L3
GOBP_ACYLGLYCEROL_HOMEOSTASIS	GOBP_ACYLGLYCEROL_HOMEOSTASIS	38	-0.618235	-2.27373	5.75676e-06	0.000234056	0.000192733	4172	tags=74%, list=22%, signal=58%	SESN2/SCARB1/NR1H4/NR1H3/XBP1/ANGPTL8/DGAT2/HNF4A/ABCG5/ABCG8/APOC2/PLA2G12B/CETP/RORA/MTLN/MLXIPL/GCKR/LIPC/ANGPTL4/APOE/ANGPTL3/GPIHBP1/APOC4/APOA4/APOA5/APOA1/ACSM2A/APOC3
GOBP_BILE_ACID_BIOSYNTHETIC_PROCESS	GOBP_BILE_ACID_BIOSYNTHETIC_PROCESS	35	-0.632105	-2.29629	5.92623e-06	0.000240012	0.000197638	1681	tags=46%, list=9%, signal=42%	CYP7B1/CES1/CYP46A1/SCP2/HSD3B7/CYP7A1/HSD17B10/AKR1D1/AKR1C4/ABCB11/BAAT/CYP27A1/SLC27A2/CYP39A1/CYP8B1/SLC27A5
GOBP_2_OXOGLUTARATE_METABOLIC_PROCESS	GOBP_2_OXOGLUTARATE_METABOLIC_PROCESS	17	-0.778483	-2.33008	6.1223e-06	0.000246996	0.000203388	1888	tags=65%, list=10%, signal=58%	D2HGDH/MRPS36/IDH2/PHYH/AADAT/GPT2/GOT2/GOT1/OGDHL/ADHFE1/TAT
GOBP_STRESS_RESPONSE_TO_METAL_ION	GOBP_STRESS_RESPONSE_TO_METAL_ION	18	-0.778777	-2.36579	6.20215e-06	0.000249255	0.000205249	921	tags=56%, list=5%, signal=53%	MT1B/MT1H/MT1HL1/MT1F/MT1A/MT1E/MT1M/MT2A/MT1G/MT1X
GOBP_CELLULAR_RESPONSE_TO_CADMIUM_ION	GOBP_CELLULAR_RESPONSE_TO_CADMIUM_ION	36	-0.619255	-2.25278	6.33628e-06	0.000252702	0.000208087	921	tags=33%, list=5%, signal=32%	MT1B/SOD1/MT1H/MT1HL1/MT1F/MT1A/MT1E/MT1M/MT2A/MT1G/MT1X/CYP1A2
GOBP_PYRIDINE_CONTAINING_COMPOUND_METABOLIC_PROCESS	GOBP_PYRIDINE_CONTAINING_COMPOUND_METABOLIC_PROCESS	39	-0.598325	-2.20848	6.31357e-06	0.000252702	0.000208087	2340	tags=46%, list=12%, signal=41%	PARP10/AFMID/QPRT/NMRK1/NUDT13/NADK2/NAMPT/NAXD/ALPL/PNPO/NAPRT/IDO2/ACMSD/HAAO/NMRK2/KMO/NNMT/ASPDH
GOBP_MITOTIC_SPINDLE_ORGANIZATION	GOBP_MITOTIC_SPINDLE_ORGANIZATION	126	0.543188	1.76772	6.45122e-06	0.000256307	0.000211056	4708	tags=41%, list=25%, signal=31%	EFHC2/MISP/KIF23/KIF15/PLK1/CEP126/KIF4A/NUF2/TTK/DLGAP5/NEK2/CDC20/STIL/KIF4B/CENPE/MYBL2/KIF11/KIFC1/TPX2/GPSM2/RACGAP1/NDC80/CCNB1/WDR62/SPC25/AURKB/PRC1/FLNA/STMN1/PSRC1/BORA/TACC3/CENPH/MAP9/CEP97/KIF2A/CCSAP/EFHC1/SMC3/TACC1/TPR/STAG1/AURKA/ARHGEF10/CEP192/RCC1/DYNC1H1/CKAP5/NUP62/KPNB1/CHMP3/CHMP4A
GOBP_CELL_JUNCTION_ASSEMBLY	GOBP_CELL_JUNCTION_ASSEMBLY	415	0.435855	1.49225	6.5457e-06	0.000259076	0.000213336	4500	tags=33%, list=24%, signal=26%	SLITRK1/CDH18/UGT8/CDH10/DKK1/CLDN10/CDH12/GRHL2/PCLO/CLDN18/CTNND2/NPTX1/TPBG/NRXN1/EPHB3/LINGO2/GRID2/CBLN2/POF1B/GABRA2/LRFN5/EFNA5/MUSK/NLGN1/LRRN1/CDH9/GAP43/ITGB4/CDH6/DNER/ECT2/PKP3/GABRB3/GJB6/CLDN4/CLDN6/CDH7/FZD1/ILDR1/GABRG2/FMN1/CNTN5/TBX5/POU4F1/IGFN1/SLITRK5/CLDN11/VSTM5/ITGA2/DRD2/GPC4/CNTNAP1/IL1B/MMP14/FRMPD2/CLSTN1/OXTR/CHRNB2/RCC2/PCDHB6/PTPRO/LRTM2/SRC/KIRREL3/DLG5/SEMA4A/EPHA…
GOBP_ANDROGEN_METABOLIC_PROCESS	GOBP_ANDROGEN_METABOLIC_PROCESS	29	-0.663425	-2.30819	6.74167e-06	0.000265825	0.000218894	1486	tags=48%, list=8%, signal=45%	CYP17A1/SHH/HSD17B4/HSD17B8/WNT4/HSD17B10/AKR1D1/AKR1C4/SRD5A1/SRD5A2/HSD17B6/UGT2B7/CYP3A4/ESR1
GOBP_CHROMOSOME_SEPARATION	GOBP_CHROMOSOME_SEPARATION	95	0.577432	1.83537	6.80082e-06	0.00026715	0.000219984	2366	tags=32%, list=12%, signal=28%	BUB1B/TOP2A/BUB1/PLK1/TRIP13/HFM1/CENPF/TTK/DLGAP5/NCAPH/USP44/CENPE/CDC6/MAPK15/TEX11/EME1/KNTC1/NDC80/CCNB1/MAD2L1/SHOC1/ZWINT/UBE2C/ESPL1/FBXO5/AURKB/SPDL1/TACC3/PTTG1/CDT1
GOBP_AMINO_ACID_BETAINE_METABOLIC_PROCESS	GOBP_AMINO_ACID_BETAINE_METABOLIC_PROCESS	18	-0.775212	-2.35496	7.05729e-06	0.000276186	0.000227425	1518	tags=61%, list=8%, signal=56%	CPT1A/CRAT/ACADM/ALDH7A1/CPT2/POR/BHMT2/ACADL/DMGDH/BHMT/BBOX1
GOBP_ACUTE_PHASE_RESPONSE	GOBP_ACUTE_PHASE_RESPONSE	48	-0.56713	-2.18168	7.17766e-06	0.000279848	0.000230441	1147	tags=42%, list=6%, signal=39%	SERPINA1/SIGIRR/LBP/CEBPB/MBL2/SERPINF2/F2/CRP/APCS/INS/ITIH4/ORM1/TFR2/SAA4/ORM2/ASS1/HP/HAMP/SAA1/SAA2
GOMF_VOLTAGE_GATED_CHANNEL_ACTIVITY	GOMF_VOLTAGE_GATED_CHANNEL_ACTIVITY	201	0.491516	1.64882	7.27168e-06	0.00028246	0.000232591	5299	tags=50%, list=28%, signal=36%	KCNK2/HCN4/KCNV1/LRRC38/KCNJ16/KCNG3/CALHM3/SCN1A/SNAP25/KCNA2/KCNH8/CACNG6/GRIN2A/KCNH2/KCND2/KCNH3/KCNJ10/CACNG4/KCNK9/KCNH7/CALHM1/CLIC3/KCNK10/CNR1/GRIN2B/HCN1/KCNA6/CACNA1G/KCNH6/TMC2/NALCN/KCNQ3/KCNS1/KCNH5/KCNC1/CACNA1S/KCNV2/CYBB/KCNK12/KCNJ9/CACNB1/CACNG5/KCNJ13/ITGAV/GRIN1/KCNQ1/CLCNKB/CACHD1/KCNQ5/CACNA2D2/SCN3B/CLIC6/KCNA3/KCNB2/CLCN2/KCNK15/CACNB3/CACNG1/TRPM5/CACNA2D3/KCNQ4/KCNH4/SC…
GOCC_POSTSYNAPTIC_MEMBRANE	GOCC_POSTSYNAPTIC_MEMBRANE	271	0.467513	1.58395	7.32365e-06	0.000283425	0.000233386	3228	tags=30%, list=17%, signal=25%	SLITRK1/GABRA5/CDH10/HTR3A/GRIA2/GRM5/SORCS3/GRID2/CHRNA7/KCTD8/CHRNA9/GABRA3/GRM3/GABRA2/LRFN5/GABRG3/GABRR1/MUSK/NLGN1/CHRNA1/GRM1/GRIK2/GRID2IP/GABRA4/SLC6A6/GABRB3/ACP4/CNTN1/GRIN2A/KCND2/GABRQ/DDN/CACNG4/GABRG2/CHRNB3/SLC16A3/ADORA1/GLRA3/PCDH8/GRIN2B/DGKB/DBN1/CHRNA6/DRD2/HTR5A/GABBR1/CLSTN1/KCNC1/DAGLA/CHRNB2/SSPN/GRIP2/SLC6A9/PTPRO/EPHA7/LRRTM1/GRIA4/CHRNA5/GRIP1/SHISA9/CACNG5/CSPG5/GRIN1…
GOCC_SPINDLE	GOCC_SPINDLE	399	0.441048	1.50833	7.72664e-06	0.000296822	0.000244418	4311	tags=29%, list=23%, signal=23%	CAPN6/EFHC2/FMN2/CETN1/HEPACAM2/MISP/KIF23/KIF15/BUB1B/KIF18A/SHCBP1/MTCL1/KIF18B/ECT2/PLK1/PKHD1/KIF4A/KIF2C/CENPF/TTK/DLGAP5/CKAP2L/KASH5/NEK2/CDCA8/KIF20A/CDC20/HASPIN/CENPE/KIF14/KIF11/KIFC1/DCDC2/CDC6/MAPK15/TPX2/ASPM/CDK1/PLK4/KNTC1/GPSM2/SGO1/RACGAP1/HMMR/CCNB1/SKA1/WDR62/CDC7/MAD2L1/SKA3/AUNIP/ESPL1/FBXO5/BIRC5/KIF20B/AURKB/PRC1/INCENP/ARHGEF2/SPDL1/RCC2/PSRC1/CEP295/CAPG/RASSF10/RSPH1/BO…
GOMF_PROTEIN_SERINE_THREONINE_TYROSINE_KINASE_ACTIVITY	GOMF_PROTEIN_SERINE_THREONINE_TYROSINE_KINASE_ACTIVITY	444	0.432143	1.48175	7.72664e-06	0.000296822	0.000244418	6334	tags=42%, list=33%, signal=29%	EPHA6/MYO3A/PAK5/ERN2/EPHA5/PRKG2/HUNK/WNK2/PNCK/EPHB3/SPEG/STYK1/PRKCG/MUSK/BUB1B/MST1R/DDR1/PAK6/SBK2/STK33/KSR2/STK32A/SBK3/BUB1/PLK1/TTK/MELK/NEK2/STK31/HASPIN/MAPK13/MAPK15/CDK1/IGF1R/CHEK1/EPHA10/PLK4/RPS6KA6/PBK/PKMYT1/CDC7/CDC42BPG/TRPM6/MAP3K21/SBK1/MARK1/TYRO3/SYK/STK26/CIT/AURKB/MAP3K15/FGFR1/STK39/SRC/EPHA7/MAPK10/LIMK1/NEK11/LRRK1/PRKX/EPHB2/ROR2/NUAK2/TNIK/CDKL2/DYRK2/CDK4/CDK19/CDK…
GOBP_OMEGA_HYDROXYLASE_P450_PATHWAY	GOBP_OMEGA_HYDROXYLASE_P450_PATHWAY	11	-0.863063	-2.32682	7.79415e-06	0.000298319	0.00024565	996	tags=73%, list=5%, signal=69%	CYP4F11/CYP2C9/CYP4F2/CYP4A11/CYP2C8/CYP4A22/CYP1A1/CYP1A2
GOBP_ICOSANOID_METABOLIC_PROCESS	GOBP_ICOSANOID_METABOLIC_PROCESS	113	-0.402903	-1.82422	8.1899e-06	0.000310221	0.000255451	2306	tags=35%, list=12%, signal=31%	GGT5/FAAH2/AKR1C2/PLA2G5/CYP2U1/MGST3/GPX1/CYP2C18/GPX4/ABHD6/FAAH/CYP4F12/CYP4F11/ACOX1/HPGD/GSTA1/CYP4F3/CBR1/MGST2/CYP2J2/PLA2G2F/AKR1C4/CES2/EPHX1/CYP2E1/CYP2D6/AVPR1A/CYP2C9/CYP4F2/CYP4A11/CYP2B6/GSTM1/CYP2C8/CYP4A22/CYP2A6/CYP1A1/CYP2A13/CYP2A7/CYP1A2
GOBP_REGULATION_OF_SYNAPSE_ASSEMBLY	GOBP_REGULATION_OF_SYNAPSE_ASSEMBLY	101	0.569445	1.8195	8.19417e-06	0.000310221	0.000255451	4314	tags=50%, list=23%, signal=39%	SLITRK1/DKK1/NPTX1/TPBG/NRXN1/EPHB3/LINGO2/GRID2/CBLN2/LRFN5/EFNA5/MUSK/NLGN1/LRRN1/FZD1/SLITRK5/VSTM5/GPC4/CLSTN1/OXTR/CHRNB2/LRTM2/DLG5/SEMA4A/EPHA7/LRRTM1/MDGA1/SIX4/AMIGO2/EPHB2/FLRT2/SEMA4D/SIX1/SLIT1/AGRN/LRFN4/NTNG2/CLSTN2/GHSR/TLR2/ROBO2/BDNF/NECTIN1/NEGR1/NLGN3/SNCA/LHFPL4/SRPX2/SLITRK4/NTRK1/WNT5A
GOBP_REGULATION_OF_CELL_CYCLE_PHASE_TRANSITION	GOBP_REGULATION_OF_CELL_CYCLE_PHASE_TRANSITION	380	0.444504	1.5194	8.14428e-06	0.000310221	0.000255451	4045	tags=30%, list=21%, signal=24%	HMGA2/SIX3/MUC1/PKIA/ANLN/BUB1B/MLF1/CLSPN/STK33/BUB1/PLK1/TRIP13/GTSE1/CENPF/TTK/DLGAP5/E2F7/USP44/ORC1/STIL/CENPE/KIF14/DTL/TICRR/CDC6/MAPK15/CDK1/EME1/CHEK1/KNTC1/BLM/FANCD2/NDC80/STOX1/CCNB1/CDC7/MAD2L1/CDC45/ATAD5/WDR76/CDC25A/ZWINT/UBE2C/ESPL1/CDCA5/CDC25C/FBXO5/HORMAD1/RBL1/BRCA1/AURKB/SOX2/KCNH5/EZH2/SPDL1/RRM2/RCC2/SASS6/CRNN/CDKN1C/MTBP/TP53BP1/HUS1B/PLCB1/CDKN2A/NEK11/TFDP3/CDT1/MSH2/G…
GOBP_REGULATION_OF_TRIGLYCERIDE_METABOLIC_PROCESS	GOBP_REGULATION_OF_TRIGLYCERIDE_METABOLIC_PROCESS	39	-0.591473	-2.18319	8.27123e-06	0.000311963	0.000256885	1241	tags=36%, list=7%, signal=34%	AADAC/SORL1/PLIN5/FGF21/C3/APOE/GPLD1/RGN/APOA4/MFSD2A/APOA5/APOA1/APOC3/THRSP
GOBP_DNA_GEOMETRIC_CHANGE	GOBP_DNA_GEOMETRIC_CHANGE	93	0.579746	1.84308	8.2999e-06	0.000311963	0.000256885	5858	tags=55%, list=31%, signal=38%	RAD54L/MCM2/TOP2A/HFM1/POLQ/GINS1/DQX1/ERCC6L/GINS4/CHD5/BLM/RAD51/CDC45/MCM6/PIF1/MCM3/MCM4/HMGA1/MCM8/RFC4/HMGB2/MCM7/DDX11/BRIP1/MCM5/DNA2/GINS3/RECQL/CHTF18/CHD3/DSCC1/RFC3/WRN/GINS2/MRE11/DHX9/RFC5/FANCM/RECQL4/RTEL1/RPA1/RAD54B/CHD6/ATRX/CHD8/HELB/FBH1/CHD7/ANXA1/CHD1L/SMARCAD1
GOCC_INTRINSIC_COMPONENT_OF_POSTSYNAPTIC_MEMBRANE	GOCC_INTRINSIC_COMPONENT_OF_POSTSYNAPTIC_MEMBRANE	123	0.546456	1.77397	8.38266e-06	0.000313944	0.000258517	3228	tags=38%, list=17%, signal=32%	SLITRK1/GABRA5/CDH10/GRM5/SORCS3/GRID2/CHRNA9/GABRA3/GRM3/GABRA2/LRFN5/NLGN1/CHRNA1/GABRA4/SLC6A6/CNTN1/GRIN2A/KCND2/CACNG4/GABRG2/SLC16A3/ADORA1/PCDH8/CHRNA6/DRD2/HTR5A/GABBR1/KCNC1/DAGLA/CHRNB2/SLC6A9/PTPRO/EPHA7/LRRTM1/SHISA9/CACNG5/CSPG5/CEL/EPHB2/KCNA3/GRIK4/SLC6A4/LRFN4/LRFN1/PTPRS/CLSTN2/ADAM22
GOBP_AROMATIC_AMINO_ACID_FAMILY_CATABOLIC_PROCESS	GOBP_AROMATIC_AMINO_ACID_FAMILY_CATABOLIC_PROCESS	16	-0.7843	-2.29827	8.57545e-06	0.000320017	0.000263518	1095	tags=75%, list=6%, signal=71%	PAH/TDO2/FAH/IDO2/QDPR/ACMSD/HGD/GSTZ1/HAAO/KMO/TAT/HPD
GOBP_POSITIVE_REGULATION_OF_LIPID_METABOLIC_PROCESS	GOBP_POSITIVE_REGULATION_OF_LIPID_METABOLIC_PROCESS	148	-0.374805	-1.72909	8.81224e-06	0.000327684	0.00026983	2044	tags=27%, list=11%, signal=24%	APOC2/SCT/IRS2/FGF2/CHP1/CPT1A/TEK/ABHD6/AADAC/CES1/MTLN/PLIN5/MLXIPL/FGF21/CD81/CYP7A1/WNT4/POR/EEF1A2/F2/MLYCD/APOE/ANGPTL3/INS/PPARGC1A/FABP1/APOA2/GPLD1/AVPR1A/CGA/RGN/APOA4/MFSD2A/ENPP7/APOA5/APOA1/APOC1/HTR2B/HSD17B13/ADIPOQ
GOBP_PROTEIN_LIPID_COMPLEX_ASSEMBLY	GOBP_PROTEIN_LIPID_COMPLEX_ASSEMBLY	28	-0.67693	-2.32167	9.50651e-06	0.000352247	0.000290057	2936	tags=57%, list=15%, signal=48%	PRKACG/PRKACA/PCDHGA3/MTTP/APOM/APOB/DGAT1/APOE/APOA2/APOA4/MFSD2A/APOA5/APOA1/APOC1/LCAT/APOC3
GOBP_MITOCHONDRIAL_TRANSPORT	GOBP_MITOCHONDRIAL_TRANSPORT	193	-0.342539	-1.67641	9.5601e-06	0.000352981	0.000290661	4566	tags=37%, list=24%, signal=28%	CAMK2A/HSPA1A/ATP5F1B/MIPEP/HAX1/SPG7/UBE2D3/BID/GCLC/OXA1L/SIRT4/CHCHD4/ATP5F1A/RHOU/PMPCB/SREBF1/AIP/MPV17L/BCAP31/TOMM7/TIMM17A/PAM16/BCS1L/HEBP2/SLC25A13/DNAJC19/SLC25A16/PARL/FBXO7/TIMM8A/BNIP3/BAD/C11orf65/MAIP1/ATP5IF1/ATP5MG/UBL5/ATP5PD/SLC25A30/PMPCA/COX18/TIMM8B/DNAJC15/PPIF/ATP5F1E/ROMO1/PINK1/SLC25A4/TIMM13/ABLIM3/CPT1A/AIFM1/TIMM10/GRPEL1/ATP5PO/ANTKMT/ATP5PF/SLC25A20/CPT2/ATP5MF/DNA…
GOBP_EAR_DEVELOPMENT	GOBP_EAR_DEVELOPMENT	217	0.48531	1.63183	9.73411e-06	0.00035814	0.00029491	2560	tags=27%, list=13%, signal=23%	MYO3A/GABRA5/COL2A1/KCNK2/DLX6/HMX2/EYA1/FOXG1/SIX2/FGF20/HMX3/DLX5/NEUROD1/USH1G/COL11A1/TFAP2A/CHRNA9/PTK7/ATOH1/STRA6/TGFB2/MCM2/DDR1/MCOLN3/USH1C/ESRP1/EYA4/CCNA2/FOXI1/GJB6/SLC44A4/ATP8A2/NKX3-2/POU3F4/FGF8/STOX1/HPCA/SOX9/PCDH15/FZD2/SOX2/TBX18/ROR1/PDZD7/FGF9/OTX1/NOX3/CTHRC1/SOBP/LRIG3/SIX4/KCNQ1/LHFPL5/JAG1/TIFAB/EPHB2/ROR2/SIX1
HP_HYPERLIPIDEMIA	HP_HYPERLIPIDEMIA	110	-0.408109	-1.83786	9.91601e-06	0.000363552	0.000299366	2258	tags=29%, list=12%, signal=26%	PYGL/ABCG5/ABCG8/APOC2/SMPD1/PLIN1/CPT1A/GK/APOB/CREB3L3/AGL/DGAT1/CETP/LMF1/CFH/CPT2/SLC37A4/SLC2A2/CYP7A1/LIPC/PLVAP/LEPR/TTPA/ALB/APOE/CFHR1/GYS2/APOA5/GPD1/LCAT/CFHR3/APOC3
GOBP_DNA_REPLICATION_INITIATION	GOBP_DNA_REPLICATION_INITIATION	38	0.694211	1.94492	1.06135e-05	0.000387763	0.000319303	3111	tags=58%, list=16%, signal=49%	MCIDAS/MCM2/MCM10/CCNE1/ORC1/TICRR/CDC6/CCNE2/ORC6/CDC45/MCM6/PRIM1/MCM3/MCM4/POLA1/CDT1/TOPBP1/MCM7/RPA4/MCM5/CDK2/GINS3
GOMF_LIGASE_ACTIVITY_FORMING_CARBON_SULFUR_BONDS	GOMF_LIGASE_ACTIVITY_FORMING_CARBON_SULFUR_BONDS	41	-0.591499	-2.17968	1.06667e-05	0.000388349	0.000319785	2197	tags=44%, list=12%, signal=39%	ACSL5/ACSM6/ACSF2/SLC27A4/ACSM3/ACSS3/ACSF3/SUCLG1/ACSL6/ACSS2/SUCLG2/ACSL1/ACSM1/ACSM5/SLC27A2/ACSM2B/ACSM2A/SLC27A5
GOBP_ACETYL_COA_METABOLIC_PROCESS	GOBP_ACETYL_COA_METABOLIC_PROCESS	33	-0.637078	-2.26321	1.1028e-05	0.00040011	0.00032947	1737	tags=48%, list=9%, signal=44%	MVK/NUDT7/PMVK/ACACB/MVD/ACSS2/AADAT/TDO2/ACAT1/MLYCD/PIPOX/NUDT8/HMGCS2/AASS/PDK4/ACOT12
HP_ABNORMAL_METABOLISM	HP_ABNORMAL_METABOLISM	140	-0.378068	-1.73519	1.12888e-05	0.000408154	0.000336093	3319	tags=31%, list=17%, signal=26%	LRP5/SLC39A8/SIM1/FAS/SLC51B/SSR4/MPI/GALM/SBDS/MMACHC/AMN/ENPP1/GALT/UROS/KL/PGM1/MTTP/SAR1B/ACSF3/SUCLG1/MMUT/BCO1/KHK/CBS/FGF23/MCEE/MMAA/SLC37A4/SLC2A2/CYP7A1/ACOX2/DPM3/ALDH4A1/TTPA/MMAB/MST1/MTHFD1/BAAT/TTR/FTCD/CYP3A4/ALDOB/TAT/SLC10A1
GOBP_REGULATION_OF_CARBOHYDRATE_METABOLIC_PROCESS	GOBP_REGULATION_OF_CARBOHYDRATE_METABOLIC_PROCESS	176	-0.34374	-1.66934	1.13387e-05	0.000408544	0.000336415	1928	tags=21%, list=10%, signal=19%	LHCGR/ENTPD5/IRS2/PRKAG2/RORC/PPP1R3G/ACADM/ACACB/RORA/KHK/PPP1R3B/SLC4A1/MLXIPL/FOXO1/GCKR/CBFA2T3/LEPR/IGFBP4/MLYCD/IGF1/MST1/POMC/INS/PPARGC1A/GPLD1/RGN/PDK4/GNMT/PFKFB1/GPD1/NKX1-1/FBP1/NNMT/ADIPOQ/GPT/GCGR/GCK
GOBP_REGULATION_OF_INTESTINAL_LIPID_ABSORPTION	GOBP_REGULATION_OF_INTESTINAL_LIPID_ABSORPTION	11	-0.857498	-2.31182	1.16082e-05	0.00041506	0.00034178	388	tags=82%, list=2%, signal=80%	ABCG5/ABCG8/APOA2/APOA4/ENPP7/PRAP1/APOA5/APOA1/CYP8B1
HP_ACIDEMIA	HP_ACIDEMIA	22	-0.719809	-2.29573	1.15978e-05	0.00041506	0.00034178	1638	tags=68%, list=9%, signal=62%	DNAJC19/MMACHC/IDH2/ACSF3/SUCLG1/MMUT/ETFA/SUGCT/MCEE/PAH/MMAA/ETFDH/MMAB/ETFB/GCDH
GOMF_METALLOENDOPEPTIDASE_ACTIVITY	GOMF_METALLOENDOPEPTIDASE_ACTIVITY	111	0.551962	1.78332	1.16387e-05	0.00041506	0.00034178	3431	tags=36%, list=18%, signal=30%	CLCA1/MMP10/MMP12/MMP13/ADAMTS20/MMP7/MEP1A/MMP1/ADAMTS16/ADAM18/ADAMDEC1/ADAM28/PHEX/PRSS2/PAPLN/MMP9/KEL/MMP8/ADAM32/ADAM9/MMP16/MMP3/ASTL/ADAMTS6/MMP11/MMP14/ADAM2/ADAM12/ADAM23/MMP24/ADAM8/ADAM17/ADAMTS3/TLL2/ADAMTS19/ADAMTS9/ADAM22/MMP20/MMP2/ADAMTS14
HP_MITOCHONDRIAL_MYOPATHY	HP_MITOCHONDRIAL_MYOPATHY	44	-0.567691	-2.15216	1.17372e-05	0.000417149	0.0003435	3366	tags=52%, list=18%, signal=43%	ISCU/TYMP/NDUFS4/FOXRED1/NUBPL/NDUFS2/NDUFAF4/NDUFA6/NDUFB11/NDUFS3/NDUFAF3/TK2/NDUFS6/SLC25A4/NDUFA1/NDUFB10/NDUFV1/NDUFS7/NDUFS8/NDUFA11/NDUFAF8/NDUFAF1/NDUFB9
GOCC_PORE_COMPLEX	GOCC_PORE_COMPLEX	26	-0.689516	-2.29073	1.193e-05	0.000421136	0.000346784	2320	tags=42%, list=12%, signal=37%	CD34/PPIF/C5/TSPAN33/SLC25A4/C7/C8B/C8A/C8G/C6/C9
HP_DEVIATION_OF_THE_HAND_OR_OF_FINGERS_OF_THE_HAND	HP_DEVIATION_OF_THE_HAND_OR_OF_FINGERS_OF_THE_HAND	443	0.430547	1.47595	1.19031e-05	0.000421136	0.000346784	5630	tags=41%, list=30%, signal=30%	HMGA2/SEMA3E/ALX1/DLK1/RTL1/COL9A2/PTF1A/CHRNA7/COL11A1/TFAP2A/DLX3/MUSK/BUB1B/IGF2/AFF2/PAX3/COMP/CEP55/BUB1/TRIP13/EVC2/CNTN1/TFAP2B/CKAP2L/SALL4/ORC1/CENPE/XRCC2/CLDN4/CDC6/IGF1R/FANCI/ESCO2/PLK4/FANCB/TBX5/BLM/ORC6/PITX1/FANCD2/L1CAM/NKX2-5/RAD51/CDC45/MYOD1/FBN2/CCDC8/NDN/GPC4/DPYSL5/EVC/MYCN/NALCN/FANCE/BMPR1B/FZD2/BRCA2/BRCA1/HOXA11/FLNA/EZH2/UBE2T/MCTP2/CDKN1C/LMNB2/TRAIP/ALX3/LIMK1/POLA1…
GOMF_ACID_THIOL_LIGASE_ACTIVITY	GOMF_ACID_THIOL_LIGASE_ACTIVITY	31	-0.652946	-2.29223	1.20942e-05	0.000421242	0.000346871	2197	tags=58%, list=12%, signal=51%	ACSL5/ACSM6/ACSF2/SLC27A4/ACSM3/ACSS3/ACSF3/SUCLG1/ACSL6/ACSS2/SUCLG2/ACSL1/ACSM1/ACSM5/SLC27A2/ACSM2B/ACSM2A/SLC27A5
GOCC_MULTIVESICULAR_BODY	GOCC_MULTIVESICULAR_BODY	62	-0.515177	-2.08408	1.20061e-05	0.000421242	0.000346871	2358	tags=29%, list=12%, signal=26%	PGA4/HDAC6/PMEL/LAMP1/CHMP2A/TPT1/SORL1/SLC2A4/SFTPD/BST2/GFRA1/SFTPC/STEAP3/ZP2/CRHBP/SFTPB/CD300LG/SFTPA1
GOBP_EMBRYONIC_SKELETAL_SYSTEM_MORPHOGENESIS	GOBP_EMBRYONIC_SKELETAL_SYSTEM_MORPHOGENESIS	94	0.571682	1.81652	1.20645e-05	0.000421242	0.000346871	4712	tags=55%, list=25%, signal=42%	COL2A1/ALX1/GRHL2/EYA1/SIX2/HOXB9/COL11A1/TFAP2A/HOXA6/DSCAML1/SHOX2/BMP7/FGF8/MMP16/HOXB8/SOX11/MDFI/MMP14/HOXA11/DLX2/LHX1/SIX4/ALX3/ALX4/HOXB6/RUNX2/HOXB7/CHST11/SIX1/SLC39A1/HOXA1/HOXA7/OSR1/IRX5/NOG/GLI3/NODAL/HOXD4/BMP4/HOXD10/TWIST1/PCGF2/IFT140/MED12/TULP3/PAX5/MTHFD1L/PDGFRA/FGFR2/SMAD3/HOXB3/FLVCR1
GOBP_REPRODUCTIVE_SYSTEM_DEVELOPMENT	GOBP_REPRODUCTIVE_SYSTEM_DEVELOPMENT	433	0.427356	1.46441	1.20423e-05	0.000421242	0.000346871	3452	tags=26%, list=18%, signal=22%	WNT7B/NR0B1/TSPY2/KRT19/LHX8/TSPY1/NHLH2/TSPY10/TNFAIP6/GRHL2/EREG/PLAC1/SPINT1/OVOL2/ITGB8/DMRT1/SPINT2/DLX3/NDP/PRPS1L1/HOXB13/PCYT1B/LDOC1/GCM1/IGF2/SEMA3A/KIF18A/STRA6/TGFB2/GJB3/ZFP42/E2F7/SYCP2/E2F8/TSPY3/CDX2/INHA/IL1A/ASPM/TEX11/BMP7/SERPINE2/AFP/PLK4/ALOX15B/PTPRN/RETN/FGF8/SULF1/LRP2/FOXF2/SOX9/TNC/AMH/DMC1/LIF/PSAPL1/TFAP2C/PLCD3/TYRO3/MDFI/BMPR1B/CYP19A1/MMP14/BRCA2/CCNF/HOXA11/FGF9/L…
GOBP_RECOMBINATIONAL_REPAIR	GOBP_RECOMBINATIONAL_REPAIR	164	0.507589	1.68209	1.23261e-05	0.000427892	0.000352347	5927	tags=49%, list=31%, signal=34%	TEX15/ZNF365/RAD54L/MCM2/POLQ/GINS4/KASH5/XRCC2/CHEK1/RAD51AP1/FANCB/BLM/PARPBP/RAD51/CDC7/CDC45/AUNIP/DMC1/MMS22L/MCM6/CGAS/BRCA2/RMI2/BRCA1/HROB/RADX/MCM3/MCM4/TP53BP1/MCM8/HUS1B/FIGNL1/MCM7/RPA4/ACTL6A/MCM5/RHNO1/RBBP8/RECQL/FEN1/RFWD3/TIMELESS/SFR1/SMCHD1/XRCC3/WRN/GINS2/MRE11/USP51/RIF1/RAD51D/H2AX/TONSL/KDM1A/FANCM/EP400/RECQL4/SFPQ/RTEL1/RPA1/RAD51B/RAD54B/RMI1/RAD21L1/ARID2/MRNIP/POGZ/KDM…
GOMF_ATP_DEPENDENT_ACTIVITY_ACTING_ON_DNA	GOMF_ATP_DEPENDENT_ACTIVITY_ACTING_ON_DNA	102	0.560946	1.79488	1.24361e-05	0.000430281	0.000354314	5858	tags=56%, list=31%, signal=39%	RAD54L/MCM2/TOP2A/HFM1/POLQ/DQX1/ERCC6L/XRCC2/CHD5/BLM/RAD51/ATAD5/DMC1/MCM6/PIF1/MCM3/MCM4/MCM8/TTF2/RFC4/MSH2/MCM7/DDX11/BRIP1/MCM5/DNA2/RBBP4/RECQL/CHTF18/HLTF/CHD3/DSCC1/SMC3/RFC3/XRCC3/WRN/MRE11/BPTF/MSH6/RAD51D/DHX9/RFC5/FANCM/RECQL4/RTEL1/RAD51B/RAD54B/SMARCA4/TOP2B/CHD6/ATRX/CHD8/HELB/FBH1/CHD7/CHD1L/SMARCAD1
GOBP_INNER_MITOCHONDRIAL_MEMBRANE_ORGANIZATION	GOBP_INNER_MITOCHONDRIAL_MEMBRANE_ORGANIZATION	39	-0.582869	-2.15142	1.24928e-05	0.000430815	0.000354754	5736	tags=62%, list=30%, signal=43%	TMEM11/TOMM70/TIMM22/MYC/TIMM9/TIMM29/SAMM50/LETM1/CIBAR1/OMA1/APOO/HSPA9/ADCK1/UQCC3/TIMM8A/GHITM/MAIP1/TIMM8B/ROMO1/PINK1/TIMM13/TIMM10/MICOS13/CHCHD10
GOBP_POSITIVE_REGULATION_OF_CELL_CYCLE_PROCESS	GOBP_POSITIVE_REGULATION_OF_CELL_CYCLE_PROCESS	233	0.478849	1.60998	1.25732e-05	0.000432164	0.000355864	4037	tags=37%, list=21%, signal=29%	EREG/DMRT1/SPHK1/KIF23/IGF2/ECT2/TGFA/DLGAP5/E2F7/E2F8/STIL/KIF14/DTL/EGF/MRGPRX2/IL1A/EDN3/CDC6/MAPK15/CDK1/IGF1R/RAD51AP1/PLK4/CXCR5/GPSM2/RACGAP1/FGF8/RXFP3/NDC80/STOX1/CCNB1/CDC7/MAD2L1/ATAD5/CDC25A/DRD2/UBE2C/ESPL1/CDCA5/CDC25C/FBXO5/IL1B/MSX2/CIT/KIF20B/AURKB/EZH2/RRM2/RCC2/SASS6/CRNN/CEP295/MTBP/PLCB1/CDT1/PRDM9/GLI1/WNT10B/STXBP4/DBF4B/SSTR5/DDX11/TNF/CDK4/CDC14A/ADAM17/SPAG5/RHNO1/CENPJ/…
GOBP_PYRIDINE_CONTAINING_COMPOUND_BIOSYNTHETIC_PROCESS	GOBP_PYRIDINE_CONTAINING_COMPOUND_BIOSYNTHETIC_PROCESS	31	-0.651111	-2.28579	1.31536e-05	0.000450628	0.000371069	2340	tags=52%, list=12%, signal=45%	PARP10/AFMID/QPRT/NMRK1/NADK2/NAMPT/NAXD/PNPO/NAPRT/IDO2/ACMSD/HAAO/NMRK2/KMO/NNMT/ASPDH
HP_CUPPED_RIBS	HP_CUPPED_RIBS	22	0.786565	2.01211	1.3345e-05	0.000455693	0.00037524	506	tags=32%, list=3%, signal=31%	COL2A1/DLK1/RTL1/MMP13/MATN3/COL11A1/COL10A1
HP_FETAL_DISTRESS	HP_FETAL_DISTRESS	44	-0.564291	-2.13927	1.35256e-05	0.000459062	0.000378014	2784	tags=57%, list=15%, signal=49%	NDUFS4/FOXRED1/NUBPL/NDUFS2/NDUFAF4/NDUFA6/ENPP1/NDUFB11/NDUFS3/NDUFAF3/NDUFS6/NDUFA1/NDUFB10/NDUFV1/NDUFS7/NDUFS8/ALDH7A1/NDUFA11/IL1RN/NDUFAF8/NDUFAF1/ABCC6/NDUFB9/ABCB4/SLC13A5
GOBP_EMBRYONIC_SKELETAL_SYSTEM_DEVELOPMENT	GOBP_EMBRYONIC_SKELETAL_SYSTEM_DEVELOPMENT	127	0.538493	1.75507	1.35315e-05	0.000459062	0.000378014	4712	tags=51%, list=25%, signal=39%	COL2A1/ALX1/GRHL2/EYA1/DMRT2/SIX2/HOXB9/HOXD1/COL11A1/TFAP2A/DLX1/HOXA6/WNT9A/DSCAML1/SHOX2/BMP7/NKX3-2/FGF8/SULF1/MMP16/HOXB8/SOX11/MDFI/MMP14/HOXA11/DLX2/FGF9/LHX1/SIX4/ALX3/ALX4/HOXB6/RUNX2/HOXB7/CHST11/SIX1/SLC39A1/HOXA1/HOXA7/OSR1/IRX5/COL1A1/NOG/GLI3/NODAL/HOXD4/BMP4/HOXD10/TWIST1/HOXC5/XYLT1/PCGF2/IFT140/PBX1/MED12/TULP3/PAX5/WNT5A/MTHFD1L/SP3/PDGFRA/FGFR2/SMAD3/HOXB3/FLVCR1
GOCC_CHLORIDE_CHANNEL_COMPLEX	GOCC_CHLORIDE_CHANNEL_COMPLEX	51	0.652664	1.92742	1.39239e-05	0.000470845	0.000387717	3132	tags=45%, list=16%, signal=38%	GABRA5/CFTR/TTYH1/GABRA3/GABRA2/GABRG3/GABRR1/BEST3/GABRA4/GABRB3/GABRQ/CLDN4/CLIC3/GABRG2/GLRA3/BEST1/CLCNKB/CLIC6/GLRB/GLRA2/TTYH3/CLCN2/GABRB1
HP_HOARSE_CRY	HP_HOARSE_CRY	11	0.884266	1.94422	1.4108e-05	0.00047553	0.000391574	124	tags=36%, list=1%, signal=36%	DLK1/RTL1/LAMC2/DUOX2
GOBP_FATTY_ACID_BETA_OXIDATION_USING_ACYL_COA_DEHYDROGENASE	GOBP_FATTY_ACID_BETA_OXIDATION_USING_ACYL_COA_DEHYDROGENASE	11	-0.852859	-2.29931	1.45383e-05	0.000485337	0.00039965	1910	tags=91%, list=10%, signal=82%	ETFBKMT/ACADM/ETFA/ACADVL/ACADS/IVD/ETFDH/ACADL/ETFB/GCDH
GOMF_FAD_BINDING	GOMF_FAD_BINDING	37	-0.596928	-2.19827	1.44636e-05	0.000485337	0.00039965	2473	tags=43%, list=13%, signal=38%	MMACHC/COQ6/D2HGDH/CRY2/NQO2/AIFM1/PRODH2/ACOX1/ACOX2/AOX1/XDH/DAO/PRODH/LDHD/STEAP4/KMO
GOBP_MORPHOGENESIS_OF_EMBRYONIC_EPITHELIUM	GOBP_MORPHOGENESIS_OF_EMBRYONIC_EPITHELIUM	149	0.52042	1.71187	1.45231e-05	0.000485337	0.00039965	4781	tags=43%, list=25%, signal=32%	WNT7B/GRHL2/FOLR1/SPINT1/OVOL2/SPINT2/TFAP2A/PTK7/TGFB2/VANGL2/SALL4/SOX4/STIL/FZD1/BMP7/TRIM71/PCDH8/FGF8/SULF1/LRP2/SOX9/IRX2/SOX11/FZD2/KIF20B/HNF1B/TBX18/CTHRC1/GREM1/SIX4/TEAD2/GDNF/HIF1A/SFRP2/IFT57/SIX1/LAMA5/PDX1/APAF1/OSR1/NOG/NODAL/BMP4/IFT52/TGFB1/TWIST1/CC2D2A/WNT6/PTCH1/ST14/FZD6/GATA3/MED12/DVL2/TULP3/WNT5A/MTHFD1L/IFT172/FGFR2/MIB1/WNT2B/KDF1/CELSR1/DVL3
GOBP_POSITIVE_REGULATION_OF_CELL_CYCLE	GOBP_POSITIVE_REGULATION_OF_CELL_CYCLE	311	0.45361	1.54179	1.47049e-05	0.000489336	0.000402943	4869	tags=39%, list=26%, signal=29%	MAGEA4/FOXG1/EREG/CDK5R2/DMRT1/SPHK1/KIF23/IGF2/TGFB2/ECT2/TGFA/DLGAP5/E2F7/E2F8/STIL/KIF14/DTL/EGF/MRGPRX2/IL1A/EDN3/CDC6/MAPK15/CDK1/IGF1R/CHEK1/RAD51AP1/PLK4/CXCR5/GPSM2/RACGAP1/FGF8/RXFP3/NDC80/STOX1/CCNB1/CDC7/MAD2L1/ATAD5/CDC25A/DRD2/UBE2C/ESPL1/CDCA5/CDC25C/FBXO5/IL1B/MSX2/CIT/BRCA2/KIF20B/AURKB/EZH2/RRM2/RCC2/PSRC1/SASS6/SRC/CRNN/ASNS/CEP295/MTBP/PLCB1/CDT1/PRDM9/GLI1/WNT10B/STXBP4/DBF4B/…
GOBP_CYTOCHROME_COMPLEX_ASSEMBLY	GOBP_CYTOCHROME_COMPLEX_ASSEMBLY	35	-0.619149	-2.24922	1.55625e-05	0.000516229	0.000425088	5026	tags=69%, list=26%, signal=51%	COX15/COX16/UQCC1/TTC19/LYRM7/OXA1L/SMIM20/COA5/SCO1/COA6/BCS1L/UQCC3/COA4/UQCC2/PET117/COA3/UQCRFS1/COA8/PET100/COX14/COX18/COX17/TACO1/SURF1
HP_XANTHELASMA	HP_XANTHELASMA	12	-0.840559	-2.27107	1.56291e-05	0.0005168	0.000425558	1410	tags=67%, list=7%, signal=62%	APOB/SLC37A4/GHR/TTPA/EPHX2/APOE/CYP27A1/APOA2
GOBP_EXTERNAL_ENCAPSULATING_STRUCTURE_ORGANIZATION	GOBP_EXTERNAL_ENCAPSULATING_STRUCTURE_ORGANIZATION	310	0.452426	1.53777	1.61053e-05	0.000530866	0.00043714	4231	tags=38%, list=22%, signal=30%	COL2A1/MMP10/MMP12/MMP13/ADAMTS20/CTSV/MMP7/PRSS1/COL9A2/COL4A6/SPINT1/MMP1/ADAMTS16/SPINT2/COL11A1/COL10A1/NPNT/COMP/TGFB2/DDR1/VIT/COL24A1/CREB3L1/COL28A1/APLP1/COL11A2/PRSS2/PAPLN/MMP9/IBSP/PRDM5/NTNG1/NPHS1/MELTF/MMP8/FKBP10/HPSE2/FBLN1/SULF1/TNFRSF11B/FOXF2/SOX9/MMP16/MMP3/DMP1/ADAMTS6/MMP11/MMP14/POSTN/COL4A5/QSOX1/CAPG/GREM1/COLGALT2/HAS2/COL16A1/LAMB1/COL8A2/LOX/ZNF469/SFRP2/WT1/PHLDB1/FL…
GOBP_POSITIVE_REGULATION_OF_TRIGLYCERIDE_METABOLIC_PROCESS	GOBP_POSITIVE_REGULATION_OF_TRIGLYCERIDE_METABOLIC_PROCESS	22	-0.71421	-2.27787	1.68597e-05	0.000553813	0.000456037	4946	tags=86%, list=26%, signal=64%	ABHD5/PNPLA2/DAGLB/NR1H2/LDLR/SCARB1/SREBF1/NR1H3/DGAT2/APOC2/AADAC/PLIN5/FGF21/GPLD1/RGN/APOA4/MFSD2A/APOA5/APOA1
GOBP_REGULATION_OF_OPSONIZATION	GOBP_REGULATION_OF_OPSONIZATION	10	-0.857891	-2.2293	1.69075e-05	0.000553813	0.000456037	762	tags=70%, list=4%, signal=67%	PLA2G5/MBL2/C4BPB/C4BPA/COLEC10/FCN3/FCN2
GOBP_POSITIVE_REGULATION_OF_SMALL_MOLECULE_METABOLIC_PROCESS	GOBP_POSITIVE_REGULATION_OF_SMALL_MOLECULE_METABOLIC_PROCESS	137	-0.373519	-1.71386	1.71471e-05	0.000559905	0.000461053	2044	tags=27%, list=11%, signal=24%	APOC2/LHCGR/ENTPD5/IRS2/PINK1/CPT1A/PPP1R3G/PID1/CES1/MTLN/PLIN5/MLXIPL/FOXO1/CYP7A1/WNT4/POR/NOS2/MLYCD/IGF1/GUCA1A/CLYBL/INS/PPARGC1A/FABP1/GPLD1/NOS1/AVPR1A/RGN/GUCA2B/APOA4/APOA5/APOA1/GPD1/NNMT/ADIPOQ/GPT/GCK
GOBP_REGULATION_OF_PLASMA_LIPOPROTEIN_PARTICLE_LEVELS	GOBP_REGULATION_OF_PLASMA_LIPOPROTEIN_PARTICLE_LEVELS	71	-0.469947	-1.95366	1.75623e-05	0.000571678	0.000470747	1635	tags=31%, list=9%, signal=28%	MTTP/APOM/APOB/DGAT1/CETP/FGF21/LIPC/APOE/CES3/APOA2/GPLD1/GPIHBP1/PON1/APOA4/MFSD2A/APOA5/APOA1/APOC1/LCAT/ADIPOQ/APOC3/PLA2G2A
GOBP_NEUTRAL_LIPID_CATABOLIC_PROCESS	GOBP_NEUTRAL_LIPID_CATABOLIC_PROCESS	39	-0.576402	-2.12756	1.78046e-05	0.000577763	0.000475758	1582	tags=44%, list=8%, signal=40%	PNPLA4/APOB/ABHD6/AADAC/SORL1/PLIN5/FAAH/FGF21/LIPC/CPS1/APOA2/GPLD1/GPIHBP1/APOA4/APOA5/APOA1/APOC3
HP_MICROCYTIC_ANEMIA	HP_MICROCYTIC_ANEMIA	41	-0.577695	-2.12882	1.95378e-05	0.000631299	0.000519842	3656	tags=51%, list=19%, signal=41%	ACVRL1/PSMB8/CP/ALAS2/DNAJC19/LPIN2/SLC35C1/HBG1/SMPD1/GDF2/TEK/ENG/CAT/TMPRSS6/SLC25A10/SHPK/HBB/HBD/TKFC/HBA2/HBA1
HP_ABNORMALITY_OF_PROTHROMBIN	HP_ABNORMALITY_OF_PROTHROMBIN	39	-0.574434	-2.12029	1.95752e-05	0.000631299	0.000519842	3019	tags=41%, list=16%, signal=35%	SLC25A13/F5/GGCX/PET100/MTTP/GNE/CFH/VKORC1/MICOS13/F7/HADH/F2/HMGCL/MST1/F10/CFI
HP_ABNORMAL_UVULA_MORPHOLOGY	HP_ABNORMAL_UVULA_MORPHOLOGY	169	0.49674	1.64932	1.9946e-05	0.00064128	0.00052806	4601	tags=37%, list=24%, signal=29%	SIX3/COL2A1/DLK1/RTL1/EYA1/SPEG/COL11A1/TGFB2/COL11A2/DLG3/ORC1/XRCC2/KIF14/CDC6/KCNK9/FANCI/FANCB/ORC6/FANCD2/FGF8/RAD51/CDC45/FANCE/BRCA2/BRCA1/FGFR1/FLNA/UBE2T/POLA1/GLI2/CDT1/CDON/ROR2/SIX1/POMK/FANCA/BRIP1/FANCG/ZIC2/PLCB4/BCOR/RFWD3/RYR1/GLI3/NODAL/BMP4/FOXH1/FGFR3/SMCHD1/XYLT1/GMNN/IFT140/PTCH1/CDH11/EDN1/WDR35/TTN/SMARCD1/KIF7/FGFR2/SMAD3/FANCM/RECQL4
HP_ABNORMAL_CIRCULATING_DICARBOXYLIC_ACID_CONCENTRATION	HP_ABNORMAL_CIRCULATING_DICARBOXYLIC_ACID_CONCENTRATION	120	-0.381383	-1.75894	2.08467e-05	0.000668181	0.000550213	1638	tags=32%, list=9%, signal=29%	IDH2/MTTP/RHCE/ACSF3/SUCLG1/MMUT/PKLR/SPTA1/ETFA/SUGCT/MCEE/SLC4A1/MMAA/CPT2/ADK/SC5D/HSD3B7/FH/TPO/EPB42/AKR1D1/ETFDH/IGF1/MMAB/SLCO1B1/ETFB/IYD/ABCB11/BAAT/TG/POMC/GCDH/HBB/SLCO1B3/ABCB4/ALDOB/FBP1/SLC10A1
GOBP_MITOTIC_CELL_CYCLE_CHECKPOINT_SIGNALING	GOBP_MITOTIC_CELL_CYCLE_CHECKPOINT_SIGNALING	128	0.540156	1.76033	2.13793e-05	0.000683157	0.000562545	3978	tags=34%, list=21%, signal=27%	HMGA2/MUC1/BUB1B/CLSPN/STK33/BUB1/PLK1/TRIP13/GTSE1/CENPF/TTK/USP44/ORC1/DTL/TICRR/CDC6/CDK1/EME1/CHEK1/KNTC1/BLM/FANCD2/NDC80/CCNB1/MAD2L1/ZWINT/BRCA1/AURKB/SPDL1/HUS1B/NEK11/CDT1/MSH2/CASP2/TOPBP1/CDK2/MDC1/RFWD3/ZWILCH/TPR/PRKDC/XRCC3/DONSON/MRE11
GOCC_GABA_ERGIC_SYNAPSE	GOCC_GABA_ERGIC_SYNAPSE	70	0.600877	1.84404	2.18239e-05	0.000695236	0.000572491	2263	tags=40%, list=12%, signal=35%	SLITRK1/GABRA5/CDH10/PCLO/GABRA3/GABRA2/LRFN5/GABRG3/GABRR1/EFNA5/GAP43/GABRA4/SV2A/SLC6A6/KCND2/GABRG2/CNTN5/CNR1/DRD2/GABBR1/ERC2/PTPRO/CTBP2/LRRTM1/MDGA1/SLC6A17/PLCB1/CSPG5
GOMF_STEROID_DEHYDROGENASE_ACTIVITY_ACTING_ON_THE_CH_OH_GROUP_OF_DONORS_NAD_OR_NADP_AS_ACCEPTOR	GOMF_STEROID_DEHYDROGENASE_ACTIVITY_ACTING_ON_THE_CH_OH_GROUP_OF_DONORS_NAD_OR_NADP_AS_ACCEPTOR	30	-0.648135	-2.2524	2.20953e-05	0.000699618	0.0005761	2869	tags=53%, list=15%, signal=45%	HSD17B7/NSDHL/HSD17B11/AKR1C2/HSD17B4/RDH5/HSD3B7/HSD17B8/HSD17B10/HSD17B2/AKR1C4/HSD17B14/SRD5A2/HSD11B1/HSD17B6/RDH16
GOMF_ALCOHOL_DEHYDROGENASE_NAD_P_PLUS_ACTIVITY	GOMF_ALCOHOL_DEHYDROGENASE_NAD_P_PLUS_ACTIVITY	10	-0.853388	-2.2176	2.20581e-05	0.000699618	0.0005761	836	tags=70%, list=4%, signal=67%	DHRS4/ADH6/ADH1B/ADH1A/ADH4/ADH1C/ADHFE1
GOCC_MICROBODY_MEMBRANE	GOCC_MICROBODY_MEMBRANE	64	-0.483657	-1.98117	2.25939e-05	0.000713243	0.000587319	4788	tags=58%, list=25%, signal=43%	PEX2/TTC1/PEX5/PJVK/PEX13/PEX3/ABCD4/PEX7/PEX12/MAP2K2/MPV17L/USP30/PXMP4/PEX14/PEX19/PEX6/ALDH3A2/DHRS7B/PEX11A/PEX16/PECR/PLAAT3/HSD17B4/ACSL6/CAT/ACOX1/DHRS4/DECR2/SYT7/MGST1/PXMP2/ACSL1/FIS1/DAO/PEX11G/SLC27A2/FNDC5
HP_3_METHYLGLUTACONIC_ACIDURIA	HP_3_METHYLGLUTACONIC_ACIDURIA	18	-0.758221	-2.30334	2.26681e-05	0.000713432	0.000587474	3010	tags=61%, list=16%, signal=51%	DNAJC19/AUH/CLPB/ATPAF2/ATP5F1E/SUCLG1/TMEM70/MICOS13/HMGCL/SDHA/ATP5F1D
GOBP_CELLULAR_RESPONSE_TO_ZINC_ION	GOBP_CELLULAR_RESPONSE_TO_ZINC_ION	23	-0.710702	-2.27698	2.28205e-05	0.000715251	0.000588972	921	tags=43%, list=5%, signal=41%	MT1B/MT1H/MT1HL1/MT1F/MT1A/MT1E/MT1M/MT2A/MT1G/MT1X
GOBP_FEMALE_GAMETE_GENERATION	GOBP_FEMALE_GAMETE_GENERATION	155	0.502195	1.6586	2.28628e-05	0.000715251	0.000588972	3355	tags=32%, list=18%, signal=26%	TDRD5/FMN2/TNFAIP6/TDRD1/SOHLH2/EREG/DMRT1/TOP2A/PLK1/TRIP13/TTK/NCAPH/KASH5/SYCP2/PAQR5/ASPM/AFP/CCNB2/PAQR8/TAF4B/NDC80/AMH/DMC1/FBXO5/HORMAD1/BMPR1B/RGS2/NANOS1/BRCA2/HROB/C14orf39/IHO1/SRC/MCM8/PRDM9/PTGS2/INSL3/HSF2BP/NPPC/PDE5A/M1AP/TUBB8/PTN/FOXL2/MEIKIN/TUT4/CDC25B/MMP2/SPIRE1
HP_ELEVATED_URINARY_CARBOXYLIC_ACID	HP_ELEVATED_URINARY_CARBOXYLIC_ACID	17	-0.756877	-2.26541	2.29377e-05	0.00071545	0.000589136	1935	tags=59%, list=10%, signal=53%	UROS/MVK/NDUFB10/ACADM/ALAD/ALDH5A1/HGD/TAT/UROC1/HPD
HP_FINGER_CLINODACTYLY	HP_FINGER_CLINODACTYLY	353	0.439628	1.50217	2.30843e-05	0.000717882	0.000591139	5612	tags=42%, list=30%, signal=31%	HMGA2/SEMA3E/ALX1/DLK1/RTL1/CHRNA7/COL11A1/TFAP2A/DLX3/BUB1B/IGF2/AFF2/CEP55/BUB1/TRIP13/EVC2/TFAP2B/CKAP2L/ORC1/CENPE/XRCC2/CLDN4/CDC6/FANCI/ESCO2/PLK4/FANCB/TBX5/BLM/ORC6/PITX1/FANCD2/L1CAM/NKX2-5/RAD51/CDC45/CCDC8/GPC4/EVC/MYCN/FANCE/BMPR1B/FZD2/BRCA2/BRCA1/HOXA11/UBE2T/MCTP2/CDKN1C/LMNB2/TRAIP/ALX3/LIMK1/POLA1/LMX1B/CDT1/JAG1/CLIP2/RUNX2/NCF1/ROR2/CEP152/STX1A/GPC3/PDPN/FANCA/ZNF292/PIGS/BRIP…
GOBP_REGULATION_OF_FATTY_ACID_METABOLIC_PROCESS	GOBP_REGULATION_OF_FATTY_ACID_METABOLIC_PROCESS	83	-0.447621	-1.95722	2.31576e-05	0.000718023	0.000591254	2160	tags=36%, list=11%, signal=32%	CEACAM1/APOC2/ETFBKMT/IRS2/PRKAG2/LONP2/CPT1A/ACACB/MTLN/ACADVL/PLIN5/MLXIPL/CYP7A1/MLYCD/ACADL/ABCB11/INS/PPARGC1A/FABP1/AVPR1A/RGN/PDK4/APOA4/MFSD2A/APOA5/APOA1/INSIG1/APOC1/ADIPOQ/APOC3
GOBP_GLYCINE_METABOLIC_PROCESS	GOBP_GLYCINE_METABOLIC_PROCESS	15	-0.788674	-2.22784	2.33775e-05	0.000722697	0.000595104	1063	tags=53%, list=6%, signal=50%	GCSH/GCAT/SHMT1/BAAT/AGXT2/AGXT/RIDA/GLYAT
GOBP_STEROL_TRANSPORT	GOBP_STEROL_TRANSPORT	115	-0.392094	-1.78853	2.39468e-05	0.000738112	0.000607797	2172	tags=28%, list=11%, signal=25%	ABCG5/ABCG8/APOC2/RXRA/MTTP/APOM/FURIN/APOB/SHH/CETP/CES1/CLU/STARD5/SCP2/LIPC/PNLIP/SYT7/APOE/TSKU/APOA2/ABCA8/PON1/ABCB4/APOA4/ENPP7/APOA5/APOA1/APOC1/CYP8B1/LCAT/ADIPOQ/APOC3
GOMF_TRANSFERASE_ACTIVITY_TRANSFERRING_NITROGENOUS_GROUPS	GOMF_TRANSFERASE_ACTIVITY_TRANSFERRING_NITROGENOUS_GROUPS	24	-0.69658	-2.24169	2.41423e-05	0.000741948	0.000610956	1407	tags=50%, list=7%, signal=46%	PHYKPL/OAT/AADAT/ABAT/GPT2/GOT2/GOT1/AGXT2/AGXT/TAT/ETNPPL/GPT
GOBP_EAR_MORPHOGENESIS	GOBP_EAR_MORPHOGENESIS	122	0.537399	1.74181	2.4275e-05	0.00074384	0.000612514	3235	tags=38%, list=17%, signal=31%	MYO3A/COL2A1/DLX6/HMX2/EYA1/FOXG1/SIX2/HMX3/DLX5/USH1G/COL11A1/TFAP2A/CHRNA9/PTK7/ATOH1/USH1C/FOXI1/GJB6/SLC44A4/ATP8A2/NKX3-2/POU3F4/FGF8/STOX1/SOX9/FZD2/TBX18/PDZD7/FGF9/OTX1/CTHRC1/SOBP/LRIG3/SIX4/KCNQ1/LHFPL5/TIFAB/EPHB2/ROR2/SIX1/HOXA1/STRC/OSR1/KCNQ4/ATP6V1B1/NOG
GOMF_INTRAMOLECULAR_OXIDOREDUCTASE_ACTIVITY_TRANSPOSING_C_C_BONDS	GOMF_INTRAMOLECULAR_OXIDOREDUCTASE_ACTIVITY_TRANSPOSING_C_C_BONDS	15	-0.788134	-2.22632	2.44462e-05	0.000745657	0.00061401	1806	tags=60%, list=10%, signal=54%	DDT/DCT/ECH1/GSTA1/ECI2/ECI1/EBPL/EHHADH/EBP
GOCC_PRESYNAPTIC_MEMBRANE	GOCC_PRESYNAPTIC_MEMBRANE	141	0.523455	1.71086	2.4477e-05	0.000745657	0.00061401	3127	tags=34%, list=16%, signal=29%	GABRA5/CDH10/SNAP91/GAD2/NRXN1/KCTD8/SNAP25/P2RY4/KCNA2/GRM3/GRIK2/CNTN1/GRIN2A/SLC6A5/UNC13C/DNM1/NTNG1/CNTN5/UNC13A/SNCAIP/ADORA1/PCDH8/CNR1/CHRNA6/RIMS2/DRD2/CNTNAP1/GABBR1/IL31RA/ERC2/KCNC1/CHRNB2/SLC6A9/KCNJ9/SYT1/ADAM23/RIMS3/EPHB2/KCNA3/PRRT2/STX1A/GRIK4/SLC6A4/ADORA3/NTNG2/GRIK3/STX3/SCN2A
GOMF_RRNA_BINDING	GOMF_RRNA_BINDING	65	-0.48075	-1.95682	2.68673e-05	0.000816094	0.000672011	6619	tags=60%, list=35%, signal=39%	RPS13/RPL23/MRPS27/RPUSD4/FASTKD2/MRPL18/RPL11/ERAL1/MRPS18A/NOP53/RPF2/RPS11/MRPL11/RPL3/MRPL20/MRPS7/CIRBP/MRPS6/RPL37/RPS4Y1/PPAN/MRPS11/RCC1L/MRPS18C/RRS1/RPL12/RPS14/IMP4/RPS9/IMP3/MRPS17/SBDS/MRPL16/RPL8/DDX28/GTF3A/TACO1/TST/ANG
GOMF_FMN_BINDING	GOMF_FMN_BINDING	15	-0.785678	-2.21938	2.81918e-05	0.000853845	0.000703097	1476	tags=53%, list=8%, signal=49%	NDUFV1/POR/NOS2/PNPO/IYD/HAO2/NOS1/HAO1
HP_SYNDACTYLY	HP_SYNDACTYLY	379	0.435716	1.48889	2.84007e-05	0.000857684	0.000706258	4781	tags=35%, list=25%, signal=27%	HMGA2/FRAS1/DLX6/CTNND2/DLX5/ZNF711/SCN1A/IGF2/PAX3/CEP55/ITGB4/SLC2A1/DLL3/RIPPLY2/DLG3/TFAP2B/NECTIN4/CKAP2L/SALL4/ORC1/XRCC2/GJB6/SLC25A24/FANCI/ESCO2/FANCB/TBX5/BLM/FBLN1/PITX1/FANCD2/RAD51/CDC45/CACNA1G/NDN/GPC4/TBR1/MYCN/FANCE/BMPR1B/FZD2/BRCA2/BRCA1/HOXA11/FGFR1/SLC12A2/FLNA/EZH2/HES7/AGTR2/FGF9/UBE2T/MCTP2/CDKN1C/GRIP1/SYT1/ARL6IP6/IFT80/RAB39B/NPHP1/WNT10B/ROR2/MKRN3/SOST/GPC3/DDX11/CEP1…
GOBP_REGULATION_OF_LIPOPROTEIN_LIPASE_ACTIVITY	GOBP_REGULATION_OF_LIPOPROTEIN_LIPASE_ACTIVITY	18	-0.753313	-2.28844	2.90415e-05	0.000871996	0.000718044	2044	tags=67%, list=11%, signal=60%	APOC2/FURIN/PCSK6/ANGPTL4/APOH/ANGPTL3/GPIHBP1/APOA4/APOA5/APOA1/APOC1/APOC3
GOMF_TUBULIN_BINDING	GOMF_TUBULIN_BINDING	369	0.432837	1.47933	2.8963e-05	0.000871996	0.000718044	4306	tags=30%, list=23%, signal=24%	CAPN6/EFHC2/CETN1/PIFO/KLC3/SPAG6/NLRP5/KIF23/KIF15/KIF18A/MTCL1/KIF18B/PLK1/KIF4A/KIF3C/KIF2C/GTSE1/CENPF/TTLL6/DLGAP5/NEFM/KIF20A/KIF4B/CENPE/KIF14/GJB6/DNM1/KIF11/KIFC1/TPX2/FMN1/KIF5A/NAV3/GAS2L3/FHDC1/RACGAP1/SKA1/KIF24/KIF12/NDN/DPYSL5/TRIM54/KIF26B/S100A9/STMND1/BIRC5/RGS2/BRCA2/BRCA1/KIF20B/JAKMIP3/ARL4C/SPEF1/PRC1/CCDC181/STMN1/ARHGEF2/RCC2/DCX/PSRC1/MAP1A/CEP295/STMN3/ALDOA/CLIP2/GLI1/C…
GOCC_POSTSYNAPTIC_SPECIALIZATION_MEMBRANE	GOCC_POSTSYNAPTIC_SPECIALIZATION_MEMBRANE	116	0.534836	1.73073	2.95092e-05	0.0008835	0.000727517	3897	tags=37%, list=21%, signal=30%	SLITRK1/GABRA5/CDH10/GRIA2/GRM5/SORCS3/GRID2/CHRNA9/GABRA3/GABRA2/LRFN5/NLGN1/CHRNA1/GRM1/GABRA4/GRIN2A/KCND2/CACNG4/GABRG2/SLC16A3/GRIN2B/HTR5A/DAGLA/CHRNB2/PTPRO/EPHA7/LRRTM1/SHISA9/CACNG5/CEL/KPNA2/PRRT2/LRFN4/LRFN1/PTPRS/CLSTN2/ADAM22/GRIN2D/ABHD17C/OPRD1/NLGN3/ERBB4/GABRB2
GOBP_PROTEIN_CONTAINING_COMPLEX_REMODELING	GOBP_PROTEIN_CONTAINING_COMPLEX_REMODELING	33	-0.617065	-2.19211	3.00937e-05	0.000895866	0.0007377	2225	tags=52%, list=12%, signal=46%	PLA2G5/APOC2/MTTP/APOM/APOB/CETP/LIPC/APOE/APOA2/PON1/APOA4/APOA5/APOA1/APOC1/LCAT/APOC3/PLA2G2A
GOBP_REGULATION_OF_SYSTEMIC_ARTERIAL_BLOOD_PRESSURE	GOBP_REGULATION_OF_SYSTEMIC_ARTERIAL_BLOOD_PRESSURE	94	-0.418067	-1.81673	3.00089e-05	0.000895866	0.0007377	1237	tags=23%, list=7%, signal=22%	ACE2/ADRB2/GAS6/CYP4F12/ENPEP/SERPINF2/KLK2/AR/ADRA1B/REN/AVPR1A/TACR1/CALCA/CMA1/ADRB1/CYP4F2/CYP4A11/AVPR2/ADRA1A/CYP11B2/P2RX2/KLK3
GOBP_REGULATION_OF_LIPID_BIOSYNTHETIC_PROCESS	GOBP_REGULATION_OF_LIPID_BIOSYNTHETIC_PROCESS	162	-0.348521	-1.63599	3.08951e-05	0.00091711	0.000755193	1640	tags=22%, list=9%, signal=20%	DHCR7/CHP1/ORMDL3/APOB/ABHD6/CES1/ACADVL/PLIN5/MLXIPL/CYP7A1/WNT4/C3/POR/ARMC5/SOD1/ACADL/APOE/INS/GPLD1/AVPR1A/CGA/RGN/PDK4/APOA4/MFSD2A/ENPP7/APOA5/APOA1/PCK1/INSIG1/SEC14L2/APOC1/HTR2B/HSD17B13/APOC3/THRSP
GOBP_AROMATIC_AMINO_ACID_FAMILY_METABOLIC_PROCESS	GOBP_AROMATIC_AMINO_ACID_FAMILY_METABOLIC_PROCESS	31	-0.634417	-2.22718	3.10501e-05	0.000919102	0.000756833	1470	tags=55%, list=8%, signal=51%	DCT/PAH/PCBD1/TDO2/FAH/IYD/IDO2/QDPR/GCDH/ACMSD/HGD/GSTZ1/HAAO/KMO/TAT/HPD/TTC36
GOBP_PROTEIN_LIPID_COMPLEX_SUBUNIT_ORGANIZATION	GOBP_PROTEIN_LIPID_COMPLEX_SUBUNIT_ORGANIZATION	48	-0.541658	-2.0837	3.19187e-05	0.000941856	0.00077557	2316	tags=48%, list=12%, signal=42%	LIPG/PRKACG/PRKACA/PCDHGA3/PLA2G5/APOC2/MTTP/APOM/APOB/DGAT1/CETP/LIPC/APOE/APOA2/PON1/APOA4/MFSD2A/APOA5/APOA1/APOC1/LCAT/APOC3/PLA2G2A
GOCC_NUCLEAR_CHROMOSOME	GOCC_NUCLEAR_CHROMOSOME	228	0.47265	1.59093	3.19991e-05	0.000941856	0.00077557	6097	tags=50%, list=32%, signal=34%	HMGA2/MCM2/TOP2A/MCM10/PLK1/GINS1/SMC1B/GINS4/KASH5/NEK2/SYCP2/ORC1/CDX2/TEX11/CHEK1/WDHD1/BLM/SINHCAF/ORC6/RAD51/CDC45/H4C5/SHOC1/DMC1/MMS22L/NCAPD2/PSMC3IP/MCM6/HORMAD1/BIRC5/BRCA2/BRCA1/SYCP1/INCENP/PRIM1/C14orf39/IHO1/MCM3/MCM4/RSPH1/HUS1B/SMC2/POLD1/POLA1/H3C12/FIGNL1/TOPBP1/MCM7/ADD3/MACROH2A2/RPA4/ACTL6A/MCM5/P3H4/RBBP4/H4C1/GINS3/POLE2/H3C2/TIMELESS/SMC3/SFR1/POLD3/PRIM2/H3C3/PCNA/SMCHD1/…
GOBP_METAPHASE_ANAPHASE_TRANSITION_OF_CELL_CYCLE	GOBP_METAPHASE_ANAPHASE_TRANSITION_OF_CELL_CYCLE	64	0.605464	1.84931	3.25102e-05	0.000954211	0.000785744	2366	tags=36%, list=12%, signal=32%	BUB1B/BUB1/PLK1/TRIP13/CENPF/TTK/DLGAP5/USP44/CENPE/CDC6/MAPK15/KNTC1/NDC80/CCNB1/MAD2L1/ZWINT/UBE2C/ESPL1/FBXO5/AURKB/SPDL1/TACC3/CDT1
GOBP_NEGATIVE_REGULATION_OF_CELL_CYCLE	GOBP_NEGATIVE_REGULATION_OF_CELL_CYCLE	357	0.433113	1.47944	3.40927e-05	0.000995068	0.000819387	4275	tags=29%, list=22%, signal=23%	HMGA2/MUC1/BRINP3/DMRT1/BUB1B/CLSPN/MCIDAS/STK33/BUB1/PLK1/TRIP13/GTSE1/CENPF/TTK/E2F7/NEK2/USP44/E2F8/ORC1/INHA/DTL/TICRR/CDC6/CDK1/BMP7/EME1/CHEK1/KNTC1/BLM/ALOX15B/FANCD2/NDC80/CCNB1/MAD2L1/CDC45/WDR76/NUPR2/ZWINT/ESPL1/LIF/FBXO5/HORMAD1/RBL1/BRCA1/AURKB/CCNF/SOX2/EZH2/SPDL1/CDKN1C/MTBP/TP53BP1/HUS1B/FBXO43/CDKN2A/NEK11/TFDP3/TMEM67/PTTG1/CDT1/MSH2/PTGS2/GPNMB/CASP2/TOPBP1/NPPC/CDKN2C/TNF/RPA4…
GOBP_MITOTIC_CELL_CYCLE_PHASE_TRANSITION	GOBP_MITOTIC_CELL_CYCLE_PHASE_TRANSITION	408	0.424496	1.45244	3.40244e-05	0.000995068	0.000819387	4275	tags=29%, list=22%, signal=23%	HMGA2/MUC1/PKIA/ANLN/BUB1B/CLSPN/USH1C/BUB1/PLK1/TRIP13/CCNE1/GTSE1/CENPF/TTK/DLGAP5/E2F7/MELK/USP44/CCNA2/CCNJL/ORC1/STIL/CCNI2/CENPE/KIF14/FOXM1/DTL/TICRR/CDC6/CDK1/CHEK1/CCNB2/KNTC1/BLM/CCNE2/TRIM71/PKMYT1/NDC80/STOX1/CCNB1/CDC7/MAD2L1/ATAD5/CDC25A/ZWINT/UBE2C/ESPL1/USP26/CDCA5/CDC25C/FBXO5/CDKN3/RBL1/CIT/BRCA1/AURKB/CCNF/KCNH5/EZH2/SPDL1/BCAT1/RRM2/USP37/RCC2/SASS6/CDKN1C/MTBP/HUS1B/PLCB1/CDK…
GOMF_VOLTAGE_GATED_CATION_CHANNEL_ACTIVITY	GOMF_VOLTAGE_GATED_CATION_CHANNEL_ACTIVITY	143	0.524532	1.71927	3.45694e-05	0.00100617	0.000828529	5299	tags=55%, list=28%, signal=40%	KCNK2/HCN4/KCNV1/LRRC38/KCNJ16/KCNG3/SNAP25/KCNA2/KCNH8/CACNG6/GRIN2A/KCNH2/KCND2/KCNH3/KCNJ10/CACNG4/KCNK9/KCNH7/CALHM1/CNR1/GRIN2B/HCN1/KCNA6/CACNA1G/KCNH6/TMC2/KCNQ3/KCNS1/KCNH5/KCNC1/CACNA1S/KCNV2/KCNJ9/CACNB1/CACNG5/KCNJ13/ITGAV/GRIN1/KCNQ1/CACHD1/KCNQ5/CACNA2D2/KCNA3/KCNB2/CACNB3/CACNG1/CACNA2D3/KCNQ4/KCNH4/RYR1/ABCC8/CACNA1D/GRIN2D/KCNJ11/KCNK5/KCNT2/KCNE3/CACNA1F/KCNA4/GRIN3B/PKD2/KCND1/K…
GOMF_CARBON_NITROGEN_LYASE_ACTIVITY	GOMF_CARBON_NITROGEN_LYASE_ACTIVITY	13	-0.800592	-2.21697	3.53797e-05	0.00102689	0.000845595	1906	tags=62%, list=10%, signal=55%	CHAC1/APMAP/HAL/ASL/GGACT/SDSL/FTCD/SDS
GOBP_ASPARTATE_FAMILY_AMINO_ACID_CATABOLIC_PROCESS	GOBP_ASPARTATE_FAMILY_AMINO_ACID_CATABOLIC_PROCESS	17	-0.74736	-2.23692	3.88905e-05	0.00112567	0.000926931	826	tags=65%, list=4%, signal=62%	AADAT/GCAT/CRYM/PIPOX/GOT2/GOT1/MAT1A/AASS/SDSL/RIDA/SDS
HP_TENDON_XANTHOMATOSIS	HP_TENDON_XANTHOMATOSIS	13	-0.797248	-2.20771	3.97716e-05	0.00114799	0.000945312	2172	tags=69%, list=11%, signal=61%	ABCG5/ABCG8/APOB/GHR/TTPA/EPHX2/APOE/CYP27A1/APOA2
HP_KETOSIS	HP_KETOSIS	56	-0.512659	-2.05047	4.01548e-05	0.00115586	0.000951791	2483	tags=46%, list=13%, signal=40%	INSR/PYGL/DBT/MCCC2/CYC1/SLC25A4/GK/BCKDHB/ACSF3/MMUT/ACADM/COX6B1/BTD/SUGCT/MMAA/SLC37A4/ACAT1/MLYCD/IVD/MMAB/ATP5F1D/GCDH/INS/GYS2/CA5A/FBP1
GOMF_BENZODIAZEPINE_RECEPTOR_ACTIVITY	GOMF_BENZODIAZEPINE_RECEPTOR_ACTIVITY	11	0.868961	1.91057	4.08234e-05	0.00117188	0.000964982	1149	tags=55%, list=6%, signal=51%	GABRA5/GABRA3/GABRA2/GABRG3/GABRA4/GABRG2
HP_KETONURIA	HP_KETONURIA	26	-0.662647	-2.20146	4.36643e-05	0.00124658	0.00102649	2473	tags=62%, list=13%, signal=54%	MMACHC/COX14/MCCC2/SUGCT/MCEE/MMAA/SDHD/ACAT1/HMGCL/MMAB/GCDH/INS/GYS2/CA5A/PCK1/GCK
GOBP_KINETOCHORE_ORGANIZATION	GOBP_KINETOCHORE_ORGANIZATION	23	0.76314	1.97173	4.35835e-05	0.00124658	0.00102649	2367	tags=57%, list=12%, signal=50%	NUF2/CENPF/DLGAP5/CENPE/CENPK/SMC4/CENPA/KNTC1/NDC80/CENPW/SMC2/CDT1/CENPH
HP_ABNORMAL_PARANASAL_SINUS_MORPHOLOGY	HP_ABNORMAL_PARANASAL_SINUS_MORPHOLOGY	144	0.513625	1.68466	4.49806e-05	0.00128066	0.00105456	4579	tags=42%, list=24%, signal=32%	ALX1/FOXJ1/CFTR/SIX2/COL11A1/MCIDAS/DNAAF4/IL21R/DNAJB13/IGSF3/CFAP221/DNMT3B/CR2/DNAH9/CD79A/CD19/CFAP300/FLNA/PRTN3/SPEF2/CYBB/RSPH1/ALX3/ICOS/IGLL1/RUNX2/PTPN22/NCF1/NCF2/TNFRSF13C/COL5A2/COL5A1/DNAH11/RAC2/FCGR2A/NEK10/PRKCD/CTLA4/TCF3/TGFB1/RFXAP/PIK3CD/SMCHD1/CCDC40/WIPF1/CXCR4/DOCK8/LRRC56/TAP1/NOTCH2/FCGR3A/GAS2L2/CTSK/IVNS1ABP/SFRP4/HYDIN/CIITA/CCDC65/TRIM37/BTK
GOBP_REGULATION_OF_TRIGLYCERIDE_CATABOLIC_PROCESS	GOBP_REGULATION_OF_TRIGLYCERIDE_CATABOLIC_PROCESS	14	-0.786095	-2.20824	4.52516e-05	0.00128487	0.00105803	2044	tags=71%, list=11%, signal=64%	APOC2/AADAC/SORL1/PLIN5/FGF21/GPLD1/APOA4/APOA5/APOA1/APOC3
GOBP_REGULATION_OF_SYNAPSE_STRUCTURE_OR_ACTIVITY	GOBP_REGULATION_OF_SYNAPSE_STRUCTURE_OR_ACTIVITY	210	0.47036	1.5783	4.63446e-05	0.00131234	0.00108065	4116	tags=39%, list=22%, signal=31%	SLITRK1/DKK1/NPTX1/LRP8/TPBG/NRXN1/EPHB3/LINGO2/GRID2/CBLN2/LRFN5/EFNA5/MUSK/NLGN1/LRRN1/CDC20/FZD1/ZNF804A/PCDH8/CTTNBP2/SLITRK5/GRIN2B/SLC7A11/VSTM5/DBN1/CAMKV/DRD2/GPC4/CLSTN1/RELN/OXTR/CHRNB2/PTPRO/LRTM2/DLG5/SEMA4A/EPHA7/LRRTM1/MDGA1/SIX4/TREM2/TANC2/AMIGO2/EPHB2/FLRT2/SEMA4D/SIX1/ZDHHC15/TNF/SLIT1/AGRN/LRP4/LRFN4/NTNG2/IL10/CDH8/CLSTN2/FRMPD4/ABI2/SLC17A8/GHSR/CDK5R1/TLR2/ROBO2/BDNF/PPT1/DM…
GOBP_REGULATION_OF_FIBRINOLYSIS	GOBP_REGULATION_OF_FIBRINOLYSIS	14	-0.784581	-2.20399	4.67855e-05	0.00132125	0.00108798	1007	tags=64%, list=5%, signal=61%	F11/SERPINF2/F2/APOH/CPB2/PLG/F12/KLKB1/HRG
GOBP_MONOCARBOXYLIC_ACID_TRANSPORT	GOBP_MONOCARBOXYLIC_ACID_TRANSPORT	114	-0.384205	-1.73253	4.71675e-05	0.00132845	0.00109391	2293	tags=35%, list=12%, signal=31%	SLC16A13/SLC22A9/PLA2G5/CEACAM1/SLC10A5/SSTR4/SLC16A12/TNFSF11/SLC16A11/PLA2G12B/SLC10A6/SLC27A4/ABCG2/UGT1A3/CES1/OXT/SLC5A6/MPC1/CYP7A1/ABCC11/SLCO2B1/SLCO1A2/NOS2/NR0B2/AQP9/SLC51A/PLA2G2F/AKR1C4/SLCO1B1/SLC16A2/SLCO2A1/ABCB11/SLC16A14/SLC6A12/SLCO1B3/ABCB4/SLC6A13/SLC27A5/SLC10A1/PLA2G2A
GOMF_ANION_CHANNEL_ACTIVITY	GOMF_ANION_CHANNEL_ACTIVITY	86	0.572537	1.79785	4.75341e-05	0.00133517	0.00109944	2870	tags=34%, list=15%, signal=29%	CLCA1/GABRA5/CFTR/TTYH1/SLC26A9/GABRA3/ANO9/GABRA2/GABRG3/GABRR1/BEST3/GABRA4/GABRB3/FXYD3/BSND/GABRQ/CLDN4/CLIC3/GABRG2/GLRA3/ANO4/BEST1/CLCNKB/LRRC8B/CLIC6/GLRB/GLRA2/TTYH3/CLCN2
GOBP_NEURAL_TUBE_FORMATION	GOBP_NEURAL_TUBE_FORMATION	104	0.540456	1.73166	4.85562e-05	0.00136022	0.00112007	5512	tags=48%, list=29%, signal=34%	GRHL2/FOLR1/SPINT1/OVOL2/SPINT2/PTK7/TGFB2/VANGL2/SALL4/SOX4/STIL/FZD1/BMP7/TRIM71/LRP2/SOX11/FZD2/KIF20B/CTHRC1/TEAD2/HIF1A/SFRP2/IFT57/APAF1/NOG/NODAL/BMP4/IFT52/TGFB1/TWIST1/CC2D2A/PTCH1/ST14/FZD6/MED12/DVL2/TULP3/WNT5A/MTHFD1L/IFT172/MIB1/CELSR1/DVL3/PRICKLE1/LUZP1/STK4/GLMN/ABL1/VASP/BCL10
GOBP_PYRIDINE_NUCLEOTIDE_METABOLIC_PROCESS	GOBP_PYRIDINE_NUCLEOTIDE_METABOLIC_PROCESS	32	-0.6064	-2.13927	4.88949e-05	0.00136504	0.00112404	2340	tags=50%, list=12%, signal=44%	PARP10/AFMID/QPRT/NMRK1/NUDT13/NADK2/NAMPT/NAXD/NAPRT/IDO2/ACMSD/HAAO/NMRK2/KMO/NNMT/ASPDH
GOBP_SKELETAL_SYSTEM_MORPHOGENESIS	GOBP_SKELETAL_SYSTEM_MORPHOGENESIS	226	0.470719	1.58537	4.89895e-05	0.00136504	0.00112404	5264	tags=47%, list=28%, signal=35%	COL2A1/ALX1/FGF4/MMP13/FREM1/GRHL2/EYA1/BARX2/SIX2/HOXB9/DLX5/CER1/COL11A1/TFAP2A/CYP26B1/HOXA6/COMP/RIPPLY2/RFLNA/DSCAML1/SHOX2/BMP7/FMN1/NKX3-2/FGF8/SOX9/MMP16/FBN2/HOXB8/SOX11/MSX2/MDFI/BMPR1B/MMP14/HOXA11/FGFR1/DLX2/LHX1/SPEF2/GREM1/SIX4/ALX3/HAS2/IFT80/ALX4/SFRP2/TIFAB/HOXB6/RUNX2/HOXB7/CHST11/WNT10B/ROR2/SIX1/NPPC/COL3A1/SLC39A1/HOXA1/RAB23/HOXA7/OSR1/IRX5/COL1A1/NOG/ACTN3/MMP2/GLI3/NODAL/H…
GOBP_REGULATION_OF_CELLULAR_KETONE_METABOLIC_PROCESS	GOBP_REGULATION_OF_CELLULAR_KETONE_METABOLIC_PROCESS	122	-0.377389	-1.75303	4.93259e-05	0.00137076	0.00112875	2160	tags=29%, list=11%, signal=26%	CEACAM1/APOC2/ETFBKMT/IRS2/PRKAG2/SIRT5/LONP2/CPT1A/ACACB/CES1/MTLN/ACADVL/PLIN5/MLXIPL/CYP7A1/WNT4/MLYCD/ACADL/ABCB11/INS/PPARGC1A/ACMSD/FABP1/AVPR1A/RGN/PDK4/APOA4/BHMT/MFSD2A/APOA5/APOA1/INSIG1/APOC1/ADIPOQ/APOC3
GOCC_HETEROCHROMATIN	GOCC_HETEROCHROMATIN	69	0.594828	1.82224	4.97936e-05	0.00138009	0.00113643	5858	tags=62%, list=31%, signal=43%	HMGA2/UHRF1/SALL4/HELLS/CHD5/EME1/ESCO2/CENPA/WDR76/H1-5/CBX2/INCENP/EZH2/DNMT1/HMGA1/CDKN2A/BEND3/H1-4/CBX1/BAZ2A/NCAPD3/DNMT3A/CBX6/FOXC1/PCGF2/CBX5/IKZF1/SUZ12/H2AZ1/RNF2/UHRF2/ZNF618/ORC2/KDM4D/TOP2B/TASOR/ATRX/HDAC1/TRIM28/CBX3/KMT5C/MACROH2A1/SMARCAD1
GOBP_PYRIDINE_NUCLEOTIDE_BIOSYNTHETIC_PROCESS	GOBP_PYRIDINE_NUCLEOTIDE_BIOSYNTHETIC_PROCESS	28	-0.649064	-2.2261	5.01652e-05	0.00138671	0.00114188	2340	tags=54%, list=12%, signal=47%	PARP10/AFMID/QPRT/NMRK1/NADK2/NAMPT/NAXD/NAPRT/IDO2/ACMSD/HAAO/NMRK2/KMO/NNMT/ASPDH
GOBP_CHLORIDE_TRANSPORT	GOBP_CHLORIDE_TRANSPORT	110	0.538613	1.73805	5.05639e-05	0.00139404	0.00114792	3266	tags=35%, list=17%, signal=29%	CLCA1/GABRA5/SLC5A1/CFTR/TTYH1/GRM5/PRKG2/SLC26A9/P2RY4/GABRA3/ANO9/GABRA2/GABRG3/GABRR1/BEST3/GABRA4/GABRB3/FXYD3/BSND/GABRQ/CLDN4/CLIC3/GABRG2/GLRA3/ANO4/SLC12A2/PTAFR/BEST1/CLCNKB/CLIC6/GLRB/GLRA2/TTYH3/CLCN2/SLC1A3/GABRB1/P2RY6/SLC4A8
HP_ABNORMAL_TISSUE_METABOLITE_CONCENTRATION	HP_ABNORMAL_TISSUE_METABOLITE_CONCENTRATION	35	-0.592104	-2.15097	5.30325e-05	0.00145825	0.0012008	5641	tags=69%, list=30%, signal=48%	HEXB/MCOLN1/ACBD5/PNPLA2/PEX2/PEX5/PEX13/PEX3/SLC30A10/PEX12/HEXA/PEX14/PEX19/PEX6/BCS1L/CP/SLC51B/GLRX5/ARSA/PEX16/HSD17B4/KHK/STEAP3/HBB
GOBP_NEGATIVE_REGULATION_OF_MITOTIC_CELL_CYCLE	GOBP_NEGATIVE_REGULATION_OF_MITOTIC_CELL_CYCLE	212	0.474369	1.59237	5.59548e-05	0.00153457	0.00126364	4275	tags=33%, list=22%, signal=26%	HMGA2/MUC1/BRINP3/BUB1B/CLSPN/STK33/BUB1/PLK1/TRIP13/GTSE1/CENPF/TTK/E2F7/USP44/ORC1/DTL/TICRR/CDC6/CDK1/BMP7/EME1/CHEK1/KNTC1/BLM/FANCD2/NDC80/CCNB1/MAD2L1/ZWINT/FBXO5/RBL1/BRCA1/AURKB/EZH2/SPDL1/CDKN1C/MTBP/HUS1B/NEK11/TFDP3/CDT1/MSH2/GPNMB/CASP2/TOPBP1/TNF/CDK2/MDC1/IL10/GPR132/RFWD3/ZWILCH/BMP4/CDKN2B/CCL2/TPR/SLFN11/PRKDC/FOXC1/XRCC3/DONSON/MRE11/DACT1/BTG3/BRINP2/TIPIN/ZFP36L2/ACVR1/PKD2
GOBP_REGULATION_OF_CHROMOSOME_SEPARATION	GOBP_REGULATION_OF_CHROMOSOME_SEPARATION	70	0.588686	1.80663	5.8173e-05	0.00159123	0.0013103	2366	tags=34%, list=12%, signal=30%	BUB1B/BUB1/PLK1/TRIP13/CENPF/TTK/DLGAP5/USP44/CENPE/CDC6/MAPK15/KNTC1/NDC80/CCNB1/MAD2L1/ZWINT/UBE2C/ESPL1/FBXO5/AURKB/SPDL1/TACC3/PTTG1/CDT1
GOBP_ATP_SYNTHESIS_COUPLED_PROTON_TRANSPORT	GOBP_ATP_SYNTHESIS_COUPLED_PROTON_TRANSPORT	23	-0.687842	-2.20374	5.88863e-05	0.00160489	0.00132155	2824	tags=87%, list=15%, signal=74%	ATPSCKMT/STOML2/ATP5F1C/ATP5PB/ATP5F1B/ATP5F1A/ATP5MGL/ATP5MC3/VPS9D1/ATP5MC1/ATP5MG/ATP5PD/ATP5F1E/ATP5PO/ANTKMT/ATP5PF/ATP5MF/DNAJC30/ATP5ME/ATP5F1D
HP_INFERTILITY	HP_INFERTILITY	189	0.484091	1.62449	5.89796e-05	0.00160489	0.00132155	4586	tags=40%, list=24%, signal=31%	BRDT/NR0B1/SEMA3E/TSPY1/FOXJ1/CFTR/SPAG17/TTC29/MCIDAS/ZP1/TRIP13/SYCP2/FSIP2/XRCC2/TEX11/DNAAF4/BLM/SPATA16/DNAJB13/DNAH8/CFAP221/SOX9/AMH/NDN/REC114/DNAH9/DZIP1/OTX2/CYP19A1/NANOS1/OCA2/CFAP300/CCDC141/C14orf39/SPEF2/RSPH1/DNAH10/GLI2/WT1/HSF2BP/MKRN3/CFAP251/CEP19/FANCA/M1AP/TUBB8/CFAP47/LHX4/CDC14A/FOXL2/STRC/DNAH11/MAP3K1/C11orf80/MNS1/FCGR2A/NEK10/TGFB1/CFAP44/CATIP/FEZF1/CCDC40/MEI1/SRY/LR…
GOCC_NUCLEOID	GOCC_NUCLEOID	44	-0.53823	-2.04047	6.00568e-05	0.00162996	0.00134219	5017	tags=57%, list=26%, signal=42%	SSBP1/ELAC2/TFB1M/SUPV3L1/ATP5F1B/HSPA9/MPG/HADHA/TFB2M/SHMT2/LONP1/POLRMT/UQCC2/CLPX/SOD2/POLDIP2/TUFM/TOP1MT/HADHB/DBT/DDX28/ACADVL/TERT/HSD17B10/CPS1
GOBP_REGULATION_OF_TRANSPOSITION	GOBP_REGULATION_OF_TRANSPOSITION	27	0.720933	1.91994	6.06512e-05	0.00164182	0.00135196	3199	tags=52%, list=17%, signal=43%	TEX15/ZNF93/AICDA/PIWIL4/SPOCD1/TDRD9/MYBL1/DDX4/MORC1/APOBEC3D/APOBEC3C/APOBEC3B/TEX19/TUT4
GOBP_NEGATIVE_REGULATION_OF_WOUND_HEALING	GOBP_NEGATIVE_REGULATION_OF_WOUND_HEALING	71	-0.449974	-1.87063	6.11594e-05	0.0016513	0.00135976	1750	tags=34%, list=9%, signal=31%	FGF2/PROS1/VTN/F11/WNT4/KNG1/TAFA5/SERPINF2/F2/APCS/ABAT/APOE/APOH/PROC/CPB2/PLG/FGG/SERPING1/F12/KLKB1/FGB/HRG/FGA/KRT1
HP_ABNORMALITY_OF_THE_RIBS	HP_ABNORMALITY_OF_THE_RIBS	289	0.444605	1.50936	6.16648e-05	0.00166066	0.00136747	4045	tags=31%, list=21%, signal=25%	SEMA3E/SIX3/COL2A1/DLK1/RTL1/MMP13/MATN3/TRPV6/COL11A1/COL10A1/MUSK/CHRNA1/PAX3/COMP/CREB3L1/PHEX/COL11A2/DLL3/RIPPLY2/EVC2/ORC1/CDC6/NKX3-2/TBX5/TNFRSF11A/ORC6/NEB/FGF8/ANK1/CDC45/SOX9/CCDC8/GPC4/EVC/SOX2/GDF11/FLNA/EZH2/HES7/IFT80/GLI2/LMX1B/CDT1/JAG1/NSD2/MEOX1/MAMLD1/CDON/RUNX2/ROR2/IFT57/CEP152/CHST3/SOST/GPC3/VDR/COL1A2/PDPN/DYNC2H1/PRDM16/ZIC2/CYP27B1/INTU/LRP4/FERMT1/CENPJ/SLC34A3/COL1A1/…
HP_HYPOLIPOPROTEINEMIA	HP_HYPOLIPOPROTEINEMIA	27	-0.64	-2.1651	6.19229e-05	0.00166332	0.00136966	1982	tags=44%, list=10%, signal=40%	SMPD1/MTTP/SAR1B/APOB/CREB3L3/MSMO1/APOE/ANGPTL3/APOA5/APOA1/LCAT/APOC3
GOBP_REGULATION_OF_COAGULATION	GOBP_REGULATION_OF_COAGULATION	70	-0.466669	-1.92338	6.25573e-05	0.00167177	0.00137661	2320	tags=39%, list=12%, signal=34%	CD34/TBXA2R/CEACAM1/PRDX2/PROS1/VTN/F11/VKORC1/KNG1/F7/SERPINF2/F2/ABAT/APOE/APOH/PROC/CPB2/PLG/FGG/SERPING1/F12/KLKB1/FGB/HRG/FGA/SERPINC1/KRT1
GOBP_MORPHOGENESIS_OF_A_BRANCHING_STRUCTURE	GOBP_MORPHOGENESIS_OF_A_BRANCHING_STRUCTURE	197	0.477156	1.59928	6.25421e-05	0.00167177	0.00137661	5613	tags=50%, list=30%, signal=36%	SEMA3E/GRHL2/EYA1/SIX2/FOXD1/SPINT1/LAMA1/ADAMTS16/SPINT2/HOXB13/NPNT/GCM1/SEMA3C/SEMA3A/DDR1/PKHD1/HOXD11/BCL11A/EGF/SHOX2/BMP7/TACSTD2/FGF8/SULF1/SOX9/DRD2/MSX2/SOX10/MMP14/HNF1B/HOXA11/DLX2/AGTR2/LHX1/SRC/DLG5/EPHA7/CSMD1/GREM1/SIX4/PLXNA1/GLI2/HGF/GDNF/SFRP2/WT1/HOXB7/SIX1/LAMA5/GPC3/VDR/TNF/AREG/CSF1/CAV3/IL10/NOG/GLI3/KDM5B/TIMELESS/BMP4/RERE/FGF1/NFATC4/ERMN/WNT6/PTCH1/ST14/PBX1/COL13A1/ED…
GOBP_DNA_PACKAGING	GOBP_DNA_PACKAGING	247	0.456719	1.54295	6.51897e-05	0.00173325	0.00142724	5813	tags=45%, list=31%, signal=32%	HMGA2/TSPY2/TSPY1/TSPY10/ERN2/MCM2/TOP2A/APOBEC1/PLK1/AICDA/NCAPG/CHAF1B/NCAPH/TSPY3/TET1/HELLS/CDK1/CHD5/HJURP/SMC4/SOX9/H4C5/ASF1B/NAP1L3/H1-5/NDN/H1-3/NCAPD2/CDCA5/SYCP1/NCAPG2/H2BC7/EZH2/DNMT1/OIP5/CDKN1C/ZDBF2/CENPW/SMC2/BEND3/H1-4/H2BU1/H2BW1/PRDM9/H2BC17/H3C12/TSPYL6/HMGB2/H2BC6/H1-7/L3MBTL1/H2BC8/H2BC18/MACROH2A2/M1AP/DNAJC9/CDK2/H1-6/RBBP4/H4C1/NAP1L1/SHPRH/NAP1L2/BAZ2A/CHAF1A/H3C2/NCAPD…
GOMF_MICROTUBULE_BINDING	GOMF_MICROTUBULE_BINDING	269	0.452923	1.53563	6.50591e-05	0.00173325	0.00142724	4218	tags=30%, list=22%, signal=24%	CAPN6/CETN1/KLC3/SPAG6/KIF23/KIF15/KIF18A/MTCL1/KIF18B/PLK1/KIF4A/KIF3C/KIF2C/GTSE1/CENPF/DLGAP5/NEFM/KIF20A/KIF4B/CENPE/KIF14/GJB6/DNM1/KIF11/KIFC1/TPX2/FMN1/KIF5A/NAV3/GAS2L3/FHDC1/RACGAP1/SKA1/KIF24/KIF12/DPYSL5/TRIM54/KIF26B/S100A9/BIRC5/KIF20B/JAKMIP3/SPEF1/PRC1/CCDC181/ARHGEF2/RCC2/DCX/PSRC1/MAP1A/CEP295/CLIP2/GLI1/CEP295NL/NDE1/KIF6/MX2/NDRG1/MAP9/SPATA4/HAUS6/SPAG5/KIF2A/MAPRE1/FAM83D/CCS…
GOBP_UREA_METABOLIC_PROCESS	GOBP_UREA_METABOLIC_PROCESS	12	-0.811324	-2.19208	6.69911e-05	0.00177662	0.00146296	559	tags=67%, list=3%, signal=65%	NAGS/CPS1/ASL/SLC25A15/CYP2C9/ARG1/OTC/ASS1
GOBP_REGULATION_OF_MITOTIC_CELL_CYCLE_PHASE_TRANSITION	GOBP_REGULATION_OF_MITOTIC_CELL_CYCLE_PHASE_TRANSITION	290	0.441593	1.49919	6.73219e-05	0.00178088	0.00146646	4045	tags=30%, list=21%, signal=24%	HMGA2/MUC1/PKIA/ANLN/BUB1B/CLSPN/BUB1/PLK1/TRIP13/GTSE1/CENPF/TTK/DLGAP5/E2F7/USP44/ORC1/STIL/CENPE/KIF14/DTL/TICRR/CDC6/CDK1/CHEK1/KNTC1/BLM/NDC80/STOX1/CCNB1/CDC7/MAD2L1/ATAD5/CDC25A/ZWINT/UBE2C/ESPL1/CDCA5/CDC25C/FBXO5/RBL1/BRCA1/AURKB/KCNH5/EZH2/SPDL1/RRM2/RCC2/SASS6/CDKN1C/MTBP/HUS1B/PLCB1/CDKN2A/NEK11/TFDP3/CDT1/WNT10B/GPNMB/CASP2/TOPBP1/DBF4B/CDKN2C/CDK4/CDC14A/ADAM17/CDK2/CENPJ/CDC25B/GPR…
HP_ANURIA	HP_ANURIA	13	-0.787487	-2.18068	6.81664e-05	0.00179866	0.00148111	1059	tags=46%, list=6%, signal=44%	CFH/C3/CFHR1/REN/CFI/CFHR3
GOBP_SULFUR_AMINO_ACID_BIOSYNTHETIC_PROCESS	GOBP_SULFUR_AMINO_ACID_BIOSYNTHETIC_PROCESS	16	-0.74488	-2.18276	6.85935e-05	0.00180084	0.0014829	1119	tags=44%, list=6%, signal=41%	CBS/BHMT2/MTHFD1/CDO1/ADI1/BHMT/CTH
GOBP_AMINE_METABOLIC_PROCESS	GOBP_AMINE_METABOLIC_PROCESS	120	-0.366458	-1.6901	6.85453e-05	0.00180084	0.0014829	2849	tags=37%, list=15%, signal=31%	LY6E/NPR1/HNMT/TH/BCKDK/DDC/HDAC6/AOC3/AGMAT/AFMID/NAAA/KL/MAOA/RTL4/MAOB/COMT/ALDH7A1/GCH1/PAH/SAT1/HDC/PAOX/SULT1B1/INMT/TDO2/DRD1/SAT2/ABAT/SULT1A2/SLC1A1/IDO2/GCDH/INS/ACMSD/DMGDH/SULT1A1/NPY/DAO/HAAO/ALDH2/BHMT/KMO/NNMT/CYP1A1
GOMF_ACYL_COA_DEHYDROGENASE_ACTIVITY	GOMF_ACYL_COA_DEHYDROGENASE_ACTIVITY	12	-0.810969	-2.19112	6.98827e-05	0.00183009	0.00150698	3093	tags=92%, list=16%, signal=77%	ACAD11/ACAD8/ACAD10/TECR/ACADSB/ACADM/ACADVL/ACADS/IVD/ACADL/GCDH
GOBP_FEMALE_MEIOTIC_NUCLEAR_DIVISION	GOBP_FEMALE_MEIOTIC_NUCLEAR_DIVISION	31	0.706736	1.9207	7.20619e-05	0.00188244	0.00155009	3915	tags=58%, list=21%, signal=46%	FMN2/EREG/TOP2A/PLK1/TRIP13/TTK/NCAPH/SYCP2/CCNB2/NDC80/FBXO5/HSF2BP/TUBB8/MEIKIN/CDC25B/SPIRE1/MASTL/AURKA
GOBP_NEGATIVE_REGULATION_OF_SMALL_MOLECULE_METABOLIC_PROCESS	GOBP_NEGATIVE_REGULATION_OF_SMALL_MOLECULE_METABOLIC_PROCESS	92	-0.392974	-1.69305	7.43406e-05	0.00193712	0.00159512	1496	tags=26%, list=8%, signal=24%	SLC27A4/ACACB/PID1/ACADVL/CDA/SLC4A1/PLIN5/CYP7A1/WNT4/CBFA2T3/LEPR/SOD1/MST1/ACADL/APOE/INS/ACMSD/MFSD2A/INSIG1/APOC1/FBP1/ADIPOQ/APOC3/GCK
GOCC_CYTOCHROME_COMPLEX	GOCC_CYTOCHROME_COMPLEX	35	-0.583689	-2.1204	7.55303e-05	0.00196322	0.00161661	3509	tags=71%, list=18%, signal=58%	COA6/BCS1L/UGT1A1/UQCRC2/UQCRFS1/COX7A2/COX7C/COX5A/CYC1/COX8A/UQCR11/NDUFA4/UQCRC1/COX6B1/COX7B/COX5B/COX6A1/COX7A1/UQCR10/UQCRB/COX6A2/COX4I1/COX6C/UQCRQ/COX4I2
GOBP_NEGATIVE_REGULATION_OF_NUCLEAR_DIVISION	GOBP_NEGATIVE_REGULATION_OF_NUCLEAR_DIVISION	55	0.621536	1.85663	7.63678e-05	0.00197517	0.00162645	2366	tags=42%, list=12%, signal=37%	DMRT1/BUB1B/BUB1/PLK1/TRIP13/CENPF/TTK/USP44/BMP7/CHEK1/KNTC1/NDC80/CCNB1/MAD2L1/ZWINT/LIF/FBXO5/HORMAD1/AURKB/SPDL1/MTBP/FBXO43/CDT1
HP_ABNORMAL_5TH_FINGER_MORPHOLOGY	HP_ABNORMAL_5TH_FINGER_MORPHOLOGY	430	0.417716	1.43114	7.6297e-05	0.00197517	0.00162645	6290	tags=46%, list=33%, signal=32%	HMGA2/SEMA3E/COL2A1/CHRNA7/COL11A1/TFAP2A/KIF15/BUB1B/IGF2/AFF2/CEP55/BUB1/TRIP13/EVC2/TFAP2B/TCTN2/CKAP2L/ORC1/SOX4/CENPE/XRCC2/CLDN4/CDC6/FANCI/ESCO2/PLK4/FANCB/BLM/ORC6/PITX1/FANCD2/L1CAM/NKX2-5/RAD51/CDC45/CCDC8/GPC4/EVC/MYCN/SOX11/FANCE/BMPR1B/FZD2/BRCA2/BRCA1/HOXA11/FLNA/UBE2T/CDKN1C/LMNB2/TRAIP/ALX3/LIMK1/POLA1/IFT80/GLI2/LMX1B/ARMC9/TMEM67/CDT1/JAG1/CLIP2/TMEM237/NPHP1/RUNX2/NCF1/ROR2/CEP…
GOCC_INTRINSIC_COMPONENT_OF_POSTSYNAPTIC_SPECIALIZATION_MEMBRANE	GOCC_INTRINSIC_COMPONENT_OF_POSTSYNAPTIC_SPECIALIZATION_MEMBRANE	80	0.564968	1.76932	7.69627e-05	0.00198564	0.00163507	3897	tags=42%, list=21%, signal=34%	SLITRK1/GABRA5/CDH10/SORCS3/GRID2/CHRNA9/GABRA3/GABRA2/LRFN5/NLGN1/CHRNA1/GABRA4/GRIN2A/KCND2/CACNG4/GABRG2/SLC16A3/HTR5A/CHRNB2/PTPRO/EPHA7/LRRTM1/SHISA9/CEL/LRFN4/LRFN1/PTPRS/CLSTN2/ADAM22/GRIN2D/OPRD1/NLGN3/ERBB4/GABRB2
GOCC_MICROTUBULE	GOCC_MICROTUBULE	430	0.417689	1.43104	7.74273e-05	0.0019927	0.00164089	4928	tags=35%, list=26%, signal=26%	TUBA3C/CAPN6/TUBAL3/EFHC2/SPAG17/KLC3/SPAG6/SCTR/MISP/KIF23/KIF15/DCDC2C/KIF18A/TUBB3/KIF18B/PLK1/KIF4A/KIF3C/KIF2C/GTSE1/TTLL6/NEK2/KIF20A/KIF4B/CENPE/KIF14/DNM1/KIF11/KIFC1/DCDC2/TPX2/ASPM/CDK1/KIF5A/ZNF804A/NAV3/GAS2L3/FHDC1/KNTC1/RACGAP1/DNAH7/SKA1/DNAH8/KIF24/KIF12/SKA3/TRIM54/KIF26B/DNAH9/BIRC5/TEKT2/KIF20B/AURKB/SPEF1/LRRC49/PRC1/INCENP/RAB3D/CCDC181/STMN1/DNAH3/TUBA1B/ARHGEF2/PTPN20/BICD1…
HP_EPISODIC_PAIN	HP_EPISODIC_PAIN	37	-0.564282	-2.07805	7.99693e-05	0.00205307	0.0016906	1999	tags=38%, list=11%, signal=34%	SDHAF2/MDH2/SDHB/NNT/GNE/SLC25A11/MRAP/CPT2/SDHD/FH/TXNRD2/SDHA/F12/ESR1
GOBP_HUMORAL_IMMUNE_RESPONSE_MEDIATED_BY_CIRCULATING_IMMUNOGLOBULIN	GOBP_HUMORAL_IMMUNE_RESPONSE_MEDIATED_BY_CIRCULATING_IMMUNOGLOBULIN	49	-0.511106	-1.99904	8.70455e-05	0.00222926	0.00183568	1672	tags=47%, list=9%, signal=43%	C5/C2/CLU/C1RL/C7/CD81/C3/MBL2/C1S/CRP/APCS/C8B/C4BPB/C1R/C4BPA/SERPING1/CFI/C8A/MASP2/C8G/C6/HPX/C9
GOCC_TRIGLYCERIDE_RICH_PLASMA_LIPOPROTEIN_PARTICLE	GOCC_TRIGLYCERIDE_RICH_PLASMA_LIPOPROTEIN_PARTICLE	20	-0.715465	-2.23731	8.79357e-05	0.00223933	0.00184397	2044	tags=60%, list=11%, signal=54%	APOC2/APOM/APOB/APOE/APOH/APOA2/APOC4/APOA4/APOA5/APOA1/APOC1/APOC3
HP_DECREASED_ACTIVITY_OF_THE_PYRUVATE_DEHYDROGENASE_COMPLEX	HP_DECREASED_ACTIVITY_OF_THE_PYRUVATE_DEHYDROGENASE_COMPLEX	34	-0.59887	-2.13658	8.80817e-05	0.00223933	0.00184397	5026	tags=82%, list=26%, signal=61%	NDUFAF2/COX15/PDHB/NDUFAF5/NDUFAF6/NDUFA12/NDUFS1/MTFMT/PDHA1/NDUFA10/SLC39A8/NDUFS4/FOXRED1/SLC19A3/NDUFS2/GLRX5/PET100/NDUFS3/NDUFA2/NDUFV1/NDUFA4/NDUFS7/NDUFS8/NDUFA9/TACO1/SURF1/SDHA/ECHS1
GOCC_DISTAL_AXON	GOCC_DISTAL_AXON	268	0.452242	1.53335	8.76878e-05	0.00223933	0.00184397	4089	tags=33%, list=22%, signal=26%	KCNK2/LAMP5/NTS/CDK5R2/ENO2/TPBG/ITGA3/PRKCG/SNAP25/KCNA2/PRSS12/GAP43/TUBB3/GRIK2/AVPR1B/NRSN1/IGF2BP1/NEFL/INPP5J/UNC13C/CALB2/PCDH9/PDYN/ZNF804A/UCN3/UNC13A/TULP1/PTPRN/ADORA1/L1CAM/CNR1/GAD1/NMU/DBN1/ITGA2/KCNA6/DRD2/PACSIN1/OTX2/KIF20B/ERC2/KCNC1/ROR1/FLNA/GPRIN1/PNOC/PTPRO/LRRTM1/GRIN1/STMN3/IQGAP1/SLC8A2/CBARP/ELAVL4/FSCN1/CRMP1/KCNA3/PRRT2/DPYSL3/TIAM2/GRIK3/STX3/CDH8/CBL/PTPRS/PRKCB/NEO1…
GOBP_TRANSPOSITION	GOBP_TRANSPOSITION	31	0.702936	1.91037	8.88525e-05	0.00225345	0.0018556	3199	tags=48%, list=17%, signal=40%	TEX15/ZNF93/AICDA/PIWIL4/L1TD1/SPOCD1/TDRD9/MYBL1/DDX4/MORC1/APOBEC3D/APOBEC3C/APOBEC3B/TEX19/TUT4
GOMF_EXTRACELLULAR_LIGAND_GATED_ION_CHANNEL_ACTIVITY	GOMF_EXTRACELLULAR_LIGAND_GATED_ION_CHANNEL_ACTIVITY	73	0.578335	1.78979	8.99632e-05	0.00227609	0.00187424	3132	tags=44%, list=16%, signal=37%	GABRA5/HTR3A/GRIA2/GRID2/CHRNA7/CHRNA9/GABRA3/GABRA2/GABRG3/GABRR1/CHRNA1/GRIK2/GABRA4/GABRB3/GRIN2A/GABRQ/GABRG2/CHRNB3/GLRA3/GRIN2B/CHRNA6/HTR3E/CHRNB2/GRIA4/CHRNA5/GRIN1/GLRB/GRIK4/GLRA2/CHRNA3/GRIK3/GABRB1
GOBP_SERINE_FAMILY_AMINO_ACID_CATABOLIC_PROCESS	GOBP_SERINE_FAMILY_AMINO_ACID_CATABOLIC_PROCESS	13	-0.779781	-2.15934	9.36671e-05	0.00236408	0.00194669	1192	tags=85%, list=6%, signal=79%	SHMT2/THNSL2/GLDC/CSAD/CBS/GCSH/SHMT1/CDO1/DAO/AGXT/SDS
HP_ABNORMAL_CIRCULATING_SERINE_FAMILY_AMINO_ACID_CONCENTRATION	HP_ABNORMAL_CIRCULATING_SERINE_FAMILY_AMINO_ACID_CONCENTRATION	24	-0.666412	-2.14461	9.50404e-05	0.00239296	0.00197048	3019	tags=71%, list=16%, signal=60%	SLC25A13/GLDC/PET117/GLRX5/PCCA/IRF6/COX8A/SUCLG1/MMUT/GLYCTK/GCSH/MMAA/PCCB/ALDH4A1/PNPO/MMAB/SARDH
GOMF_FATTY_ACID_LIGASE_ACTIVITY	GOMF_FATTY_ACID_LIGASE_ACTIVITY	22	-0.676122	-2.1564	9.53483e-05	0.00239494	0.00197211	2197	tags=64%, list=12%, signal=56%	ACSL5/ACSM6/ACSF2/SLC27A4/ACSM3/ACSF3/ACSL6/ACSL1/ACSM1/ACSM5/SLC27A2/ACSM2B/ACSM2A/SLC27A5
HP_ABNORMAL_CIRCULATING_PYRUVATE_FAMILY_AMINO_ACID_CONCENTRATION	HP_ABNORMAL_CIRCULATING_PYRUVATE_FAMILY_AMINO_ACID_CONCENTRATION	38	-0.564276	-2.07528	0.000100051	0.00250703	0.00206441	4524	tags=61%, list=24%, signal=46%	MIPEP/MTO1/ATP5F1A/NFS1/PDHA1/SCO1/TYMP/SLC25A13/UQCRC2/NDUFS4/COX5A/NDUFC2/NAGS/COQ9/COX8A/NDUFB10/COX6B1/TMEM70/MICOS13/ALDH4A1/PC/CA5A/FBP1
GOBP_UREA_CYCLE	GOBP_UREA_CYCLE	10	-0.824099	-2.14149	0.00010091	0.00252252	0.00207716	559	tags=70%, list=3%, signal=68%	NAGS/CPS1/ASL/SLC25A15/ARG1/OTC/ASS1
GOMF_POTASSIUM_ION_TRANSMEMBRANE_TRANSPORTER_ACTIVITY	GOMF_POTASSIUM_ION_TRANSMEMBRANE_TRANSPORTER_ACTIVITY	154	0.498867	1.64558	0.00010165	0.00253495	0.0020874	4298	tags=44%, list=23%, signal=34%	KCNK2/HCN4/KCNV1/LRRC38/KCNJ16/KCNG3/ATP12A/SNAP25/KCNA2/KCNH8/ATP1A4/SLC9A4/GRIK2/KCNH2/KCND2/KCNH3/KCNJ10/SLC24A2/KCNK9/KCNH7/KCNK10/SLC9A2/HCN1/ATP1A1/KCNA6/SLC9C1/KCNH6/KCNMB2/KCNQ3/KCNS1/KCNH5/KCNC1/SLC12A2/KCNV2/KCNMB3/KCNK12/KCNJ9/KCNJ13/KCNQ1/KCNMB4/KCNQ5/KCNA3/GRIK4/FXYD4/SLC24A3/KCNB2/SLC9A5/KCNK15/ATP1A3/TRPM5/GRIK3/KCNQ4/KCNH4/KCNN4/ABCC8/KCNIP4/KCNJ11/KCNK5/KCNT2/KCNE3/SLC12A3/SLC24A…
GOBP_REGULATION_OF_POSTSYNAPTIC_MEMBRANE_POTENTIAL	GOBP_REGULATION_OF_POSTSYNAPTIC_MEMBRANE_POTENTIAL	129	0.51631	1.68233	0.000102814	0.00255786	0.00210627	2699	tags=32%, list=14%, signal=27%	GABRA5/IGSF11/GRM5/MPP2/NRXN1/GRID2/CHRNA7/CHRNA9/GABRA3/GABRA2/GABRG3/GABRR1/NLGN1/SEZ6/CHRNA1/GRM1/GRIK2/GABRA4/GRIN2A/CELF4/KCND2/GABRG2/CHRNB3/ADORA1/GLRA3/GRIN2B/CHRNA6/RIMS2/RGS4/DRD2/GABBR1/RELN/CHRNB2/CHRNA5/GRIN1/SLC8A2/MTMR2/STX1A/GLRB/GRIK4/GLRA2
GOCC_CONDENSED_CHROMOSOME_CENTROMERIC_REGION	GOCC_CONDENSED_CHROMOSOME_CENTROMERIC_REGION	156	0.490908	1.62065	0.000103974	0.00258058	0.00212497	6089	tags=50%, list=32%, signal=34%	BUB1B/KIF18A/BUB1/PLK1/NCAPG/NUF2/KIF2C/CENPF/TTK/CENPI/ERCC6L/NEK2/SGO2/CENPE/CENPK/HJURP/CENPA/KNTC1/SGO1/NDC80/CCNB1/SKA1/MAD2L1/SKA3/ZWINT/SPC25/NCAPD2/BIRC5/AURKB/INCENP/SPDL1/CENPU/CENPM/MTBP/TP53BP1/CENPW/CDT1/CENPH/NDE1/CENPQ/SPAG5/MEIKIN/CENPO/ZWILCH/NCAPD3/NUP107/TPR/CBX5/NUP37/DSN1/SEPTIN2/SPC24/CKAP5/PHF6/NUP160/PPP1R12A/DYNC1LI2/KANSL1/CHMP3/CHMP4A/BOD1L1/KIF22/ORC2/KNSTRN/ATRX/SMC1A…
HP_DECREASED_FERTILITY_IN_MALES	HP_DECREASED_FERTILITY_IN_MALES	137	0.507771	1.65286	0.000113507	0.00281051	0.00231431	3886	tags=39%, list=20%, signal=31%	NR0B1/TSPY1/FOXJ1/CFTR/SPAG17/TTC29/MCIDAS/SYCP2/XRCC2/TEX11/FANCI/DNAAF4/FANCB/BLM/SPATA16/FANCD2/DNAJB13/RAD51/DNAH8/CFAP221/SOX9/AMH/DNAH9/DZIP1/FANCE/CYP19A1/BRCA2/BRCA1/CFAP300/UBE2T/C14orf39/SPEF2/RSPH1/DNAH10/WT1/FANCA/M1AP/CFAP47/BRIP1/FANCG/STRC/DNAH11/MAP3K1/RFWD3/MNS1/FCGR2A/NEK10/TGFB1/CATIP/CCDC40/SRY/LRRC56/USP9Y
GOBP_HOMOLOGOUS_CHROMOSOME_SEGREGATION	GOBP_HOMOLOGOUS_CHROMOSOME_SEGREGATION	64	0.588797	1.7984	0.000116091	0.00286769	0.0023614	3090	tags=41%, list=16%, signal=34%	TEX15/FMN2/PLK1/TRIP13/CCNE1/KASH5/SYCP2/SGO2/TEX11/CCNE2/SGO1/FANCD2/MAEL/DMC1/ESPL1/PSMC3IP/HORMAD1/SYCP1/C14orf39/IHO1/PTTG1/PRDM9/MSH5/BRIP1/P3H4/MEIKIN
GOBP_NEGATIVE_REGULATION_OF_COAGULATION	GOBP_NEGATIVE_REGULATION_OF_COAGULATION	51	-0.49842	-1.96047	0.000118497	0.00292023	0.00240466	1323	tags=39%, list=7%, signal=37%	PROS1/VTN/F11/KNG1/SERPINF2/F2/ABAT/APOE/APOH/PROC/CPB2/PLG/FGG/SERPING1/F12/KLKB1/FGB/HRG/FGA/KRT1
HP_ABNORMAL_SIZE_OF_THE_PALPEBRAL_FISSURES	HP_ABNORMAL_SIZE_OF_THE_PALPEBRAL_FISSURES	318	0.429993	1.46256	0.00011939	0.00293532	0.00241708	5612	tags=39%, list=30%, signal=28%	SIX3/DLK1/RTL1/PCLO/FOXG1/ZNF711/MUSK/AP3B2/KIF15/PAX3/STRA6/CEP55/TENM3/DLG3/SALL4/ORC1/STIL/XRCC2/CLDN4/NTNG1/SLC25A24/FANCI/DOCK3/FANCB/LMNB1/FANCD2/FGF8/RAD51/ANK1/SOX9/PYCR1/CACNA1G/DPYSL5/HPDL/MYCN/SOX11/FANCE/FZD2/BRCA2/BRCA1/FGFR1/SLC12A2/AGTR2/UBE2T/MCTP2/GRIA4/SLC6A17/WASF1/LIMK1/GLI2/TANC2/RAB39B/ALX4/CLIP2/BCL11B/NCF1/ROR2/CEP152/NUAK2/STX1A/FANCA/BRIP1/FANCG/ACTL6A/BCORL1/ZIC2/FOXL2/…
GOBP_EMBRYONIC_APPENDAGE_MORPHOGENESIS	GOBP_EMBRYONIC_APPENDAGE_MORPHOGENESIS	119	0.525445	1.70118	0.000120772	0.00296232	0.00243932	4314	tags=45%, list=23%, signal=35%	FRAS1/DKK1/FGF4/DLX6/GRHL2/DLX5/SP8/TFAP2A/CYP26B1/TGFB2/SALL4/SHOX2/BMP7/TBX5/PITX1/FGF8/FBN2/MSX2/HOXA11/FGF9/HOXD12/HOXC10/GREM1/ALX3/ALX4/SFRP2/RUNX2/CHST11/ROR2/GPC3/SP9/DYNC2H1/INTU/LRP4/OSR1/TBC1D32/NOG/GLI3/BMP4/IFT52/HOXD10/TWIST1/TBX4/EN1/NOTCH2/IFT140/PTCH1/FZD6/PBX1/HDAC2/RPGRIP1L/TULP3/CRABP2/WNT5A
HP_ABNORMAL_CIRCULATING_GLYCINE_CONCENTRATION	HP_ABNORMAL_CIRCULATING_GLYCINE_CONCENTRATION	21	-0.685202	-2.17551	0.000129383	0.00315134	0.00259496	3001	tags=71%, list=16%, signal=60%	GLDC/PET117/GLRX5/PCCA/IRF6/COX8A/SUCLG1/MMUT/GLYCTK/GCSH/MMAA/PCCB/ALDH4A1/PNPO/MMAB
GOBP_HIGH_DENSITY_LIPOPROTEIN_PARTICLE_ASSEMBLY	GOBP_HIGH_DENSITY_LIPOPROTEIN_PARTICLE_ASSEMBLY	14	-0.76559	-2.15064	0.000129096	0.00315134	0.00259496	2936	tags=64%, list=15%, signal=54%	PRKACG/PRKACA/APOM/APOE/APOA2/APOA4/APOA5/APOA1/LCAT
GOBP_QUINONE_METABOLIC_PROCESS	GOBP_QUINONE_METABOLIC_PROCESS	38	-0.558004	-2.05222	0.000129073	0.00315134	0.00259496	4337	tags=63%, list=23%, signal=49%	AKR7A2/COQ10B/COQ2/COQ3/COQ5/COQ10A/AKR1A1/AKR1C2/COQ6/PDSS2/FDXR/NQO2/COQ9/COQ4/CBR4/NDUFA9/CYP4F12/CYP4F11/CYP4F3/VKORC1/CBR1/AKR1C4/ADH4/CYP4F2
GOBP_REGULATION_OF_CHOLESTEROL_METABOLIC_PROCESS	GOBP_REGULATION_OF_CHOLESTEROL_METABOLIC_PROCESS	33	-0.58512	-2.07863	0.000133214	0.00323709	0.00266558	4478	tags=61%, list=24%, signal=46%	ARV1/LDLR/SCAP/TTC39B/SREBF1/ERLIN1/NR1H4/DGAT2/FMO5/DHCR7/APOB/CES1/ACADVL/CYP7A1/POR/SOD1/EPHX2/ACADL/APOE/SEC14L2
GOBP_BILE_ACID_AND_BILE_SALT_TRANSPORT	GOBP_BILE_ACID_AND_BILE_SALT_TRANSPORT	30	-0.611188	-2.124	0.000136305	0.00328927	0.00270855	2160	tags=53%, list=11%, signal=47%	CEACAM1/SLC10A5/SLC10A6/CYP7A1/ABCC11/SLCO2B1/SLCO1A2/NR0B2/AQP9/SLC51A/AKR1C4/SLCO1B1/ABCB11/SLCO1B3/SLC27A5/SLC10A1
HP_ABNORMAL_LUNG_DEVELOPMENT	HP_ABNORMAL_LUNG_DEVELOPMENT	222	0.458552	1.54303	0.000136265	0.00328927	0.00270855	4078	tags=30%, list=21%, signal=24%	SIX3/FRAS1/COL2A1/DLK1/RTL1/FOXJ1/FGF20/DZIP1L/MUSK/BUB1B/CHRNA1/MCIDAS/STRA6/CEP55/BUB1/PKHD1/TRIP13/EVC2/STIL/SLC25A24/DNAAF4/FANCB/NEB/FGF8/DNAJB13/CFAP221/CDC45/MYOD1/GPC4/EVC/DNAH9/CFAP300/FGFR1/FLNA/MCTP2/SPEF2/GRIP1/RSPH1/IFT80/GLI2/NSD2/WT1/GLI1/MYRF/GPC3/DYNC2H1/ZIC2/INTU/BCOR/DNAH11/RYR1/GLI3/NODAL/NEK10/CHRM3/FGFR3/CCDC40/LRRC56/VANGL1/SLC26A2/IFT140/CC2D2A/CSPP1/DONSON/GAS2L2/SLC18A3
HP_FUNCTIONAL_ABNORMALITY_OF_MALE_INTERNAL_GENITALIA	HP_FUNCTIONAL_ABNORMALITY_OF_MALE_INTERNAL_GENITALIA	240	0.453185	1.5279	0.00013599	0.00328927	0.00270855	2928	tags=27%, list=15%, signal=23%	BRDT/TEX15/NR0B1/TSPY1/FOXJ1/TACR3/CFTR/SPAG17/BICC1/TTC29/SEMA3A/MCIDAS/TAC3/SYCP2/XRCC2/CLDN4/TEX11/FANCI/DNAAF4/FANCB/BLM/TAF4B/FANCD2/FGF8/DNAJB13/RAD51/ANK1/DNAH8/CFAP221/SOX9/DNAH9/TDRD9/DZIP1/FANCE/NANOS1/BRCA2/BRCA1/HNF1B/CFAP300/PROKR2/FGFR1/UBE2T/C14orf39/SPEF2/ANOS1/RSPH1/MCM8/LIMK1/POLA1/DNAH10/CLIP2/WT1/NCF1/STAR/KISS1R/STX1A/CEP19/FANCA/M1AP/CFAP47/BRIP1/FANCG/SPINK2/STRC
GOBP_NEPHRON_DEVELOPMENT	GOBP_NEPHRON_DEVELOPMENT	145	0.50022	1.64202	0.000141408	0.00340456	0.00280348	4841	tags=48%, list=25%, signal=36%	WNT7B/PROM1/FOXJ1/EYA1/DCHS2/SIX2/FOXD1/ITGA3/ADAMTS16/SERPINB7/NPNT/NPHS2/HOXD11/TFAP2B/NPHS1/BMP7/FMN1/TACSTD2/FGF8/SULF1/SOX9/IRX2/LIF/KIF26B/HNF1B/HOXA11/CD24/AGTR2/PTPRO/LHX1/PDGFD/KIRREL3/GREM1/SIX4/IQGAP1/JAG1/GDNF/WT1/HOXB7/SIX1/LAMA5/GPC3/WWTR1/OSR1/NOG/GLI3/BMP4/NUP107/COL4A3/FGF1/STAT1/FOXC1/ERBB4/NOTCH2/WNT6/PTCH1/PBX1/NID1/GATA3/PKD2/MAGED1/NUP160/CALB1/PDGFRA/ILK/WNT2B/NOTCH1/LZTS2/…
GOCC_INTRINSIC_COMPONENT_OF_MITOCHONDRIAL_INNER_MEMBRANE	GOCC_INTRINSIC_COMPONENT_OF_MITOCHONDRIAL_INNER_MEMBRANE	56	-0.486431	-1.94556	0.000141806	0.00340628	0.00280489	5014	tags=55%, list=26%, signal=41%	SAMM50/TIMM23/COX16/MCUR1/MPC1L/SPG7/SLC22A14/SLC25A3/OXA1L/APOO/MPC2/COQ2/TMEM177/HSPA9/TIMM17A/SCO1/UQCC3/SFXN2/COA3/SFXN4/GHITM/PET100/COX18/SMDT1/SFXN1/SFXN5/MTLN/MPC1/MICOS13/ETFDH/CHCHD10
GOBP_S_ADENOSYLMETHIONINE_METABOLIC_PROCESS	GOBP_S_ADENOSYLMETHIONINE_METABOLIC_PROCESS	16	-0.727371	-2.13145	0.000144084	0.00345305	0.00284341	808	tags=25%, list=4%, signal=24%	BHMT2/MAT1A/GNMT/BHMT
GOBP_NEGATIVE_REGULATION_OF_CELL_CYCLE_PROCESS	GOBP_NEGATIVE_REGULATION_OF_CELL_CYCLE_PROCESS	275	0.446182	1.51046	0.00014484	0.00346324	0.0028518	4275	tags=30%, list=22%, signal=24%	HMGA2/MUC1/DMRT1/BUB1B/CLSPN/STK33/BUB1/PLK1/TRIP13/GTSE1/CENPF/TTK/E2F7/NEK2/USP44/E2F8/ORC1/DTL/TICRR/CDC6/CDK1/BMP7/EME1/CHEK1/KNTC1/BLM/FANCD2/NDC80/CCNB1/MAD2L1/CDC45/WDR76/ZWINT/ESPL1/LIF/FBXO5/HORMAD1/RBL1/BRCA1/AURKB/CCNF/SOX2/EZH2/SPDL1/MTBP/TP53BP1/HUS1B/FBXO43/NEK11/TFDP3/TMEM67/PTTG1/CDT1/MSH2/GPNMB/CASP2/TOPBP1/RPA4/BRIP1/CDK2/RHNO1/DNA2/MDC1/GPR132/RFWD3/ZWILCH/TIMELESS/BMP4/E2F1/CD…
GOBP_NEGATIVE_REGULATION_OF_CELL_CYCLE_PHASE_TRANSITION	GOBP_NEGATIVE_REGULATION_OF_CELL_CYCLE_PHASE_TRANSITION	231	0.455674	1.53281	0.000147715	0.00352391	0.00290176	4275	tags=30%, list=22%, signal=24%	HMGA2/MUC1/BUB1B/CLSPN/STK33/BUB1/PLK1/TRIP13/GTSE1/CENPF/TTK/E2F7/USP44/ORC1/DTL/TICRR/CDC6/CDK1/EME1/CHEK1/KNTC1/BLM/FANCD2/NDC80/CCNB1/MAD2L1/CDC45/WDR76/ZWINT/FBXO5/HORMAD1/RBL1/BRCA1/AURKB/SOX2/EZH2/SPDL1/TP53BP1/HUS1B/NEK11/TFDP3/CDT1/MSH2/GPNMB/CASP2/TOPBP1/RPA4/BRIP1/CDK2/RHNO1/DNA2/MDC1/GPR132/RFWD3/ZWILCH/TIMELESS/E2F1/CDKN2B/CCL2/TPR/SLFN11/PRKDC/XRCC3/DONSON/MRE11/DACT1/TIPIN/ZFP36L2/…
GOMF_HYDRO_LYASE_ACTIVITY	GOMF_HYDRO_LYASE_ACTIVITY	63	-0.452198	-1.84319	0.000148501	0.00352657	0.00290395	1448	tags=33%, list=8%, signal=31%	ACO1/HSD17B4/ALAD/NAXD/CA14/CA2/CBS/PCBD1/FH/FAHD2A/ECI1/ECHDC2/EHHADH/ECHS1/ENO3/ECHDC3/CA5A/CA4/CYP1A1/UROC1/CYP1A2
GOBP_SPINDLE_ORGANIZATION	GOBP_SPINDLE_ORGANIZATION	204	0.464242	1.55738	0.000148314	0.00352657	0.00290395	4878	tags=36%, list=26%, signal=27%	EFHC2/MISP/KIF23/KIF15/PLK1/CEP126/KIF4A/NUF2/TTK/DLGAP5/KASH5/NEK2/CDC20/STIL/KIF4B/CENPE/MYBL2/KIF11/KIFC1/MAPK15/TPX2/ASPM/CCNB2/GPSM2/RACGAP1/NDC80/CCNB1/WDR62/AUNIP/SPC25/ESPL1/FBXO5/AURKB/PRC1/INCENP/FLNA/STMN1/PSRC1/BORA/TACC3/CENPH/MAP9/TUBB8/HAUS6/SPAG5/CEP97/KIF2A/MAPRE1/CENPJ/CCSAP/CHD3/EFHC1/SMC3/TACC1/TPR/STAG1/AURKA/ARHGEF10/CEP192/RCC1/DYNC1H1/CKAP5/HAUS5/NUP62/TRIM36/CEP72/KPNB1/C…
GOBP_UROGENITAL_SYSTEM_DEVELOPMENT	GOBP_UROGENITAL_SYSTEM_DEVELOPMENT	351	0.425728	1.45399	0.000151227	0.00358316	0.00295054	4695	tags=38%, list=25%, signal=30%	WNT7B/PROM1/FRAS1/FOXJ1/EYA1/DCHS2/SIX2/FOXD1/GCNT3/CER1/ITGA3/EPHB3/ADAMTS16/TFAP2A/LIN28A/SERPINB7/HOXB13/NPNT/CYP26B1/BICC1/PTK7/STRA6/TGFB2/NPHS2/PKHD1/HOXD11/GCNT1/CENPF/VANGL2/TFAP2B/MMP9/SOX4/NPHS1/HELLS/EPCAM/BMP7/FMN1/ALOX15B/TACSTD2/FGF8/SULF1/LRP2/AQP2/SOX9/TNC/AMH/IRX2/ADAMTS6/LIF/KIF26B/PSAPL1/FOXB1/SOX11/CYP19A1/HNF1B/TBX18/GDF11/HOXA11/AKR1B1/CD24/AGTR2/GLIS2/PTPRO/LHX1/PDGFD/KIRRE…
GOBP_CHOLESTEROL_EFFLUX	GOBP_CHOLESTEROL_EFFLUX	54	-0.49136	-1.96517	0.00015326	0.0036231	0.00298344	2172	tags=37%, list=11%, signal=33%	ABCG5/ABCG8/APOC2/RXRA/APOM/APOB/SHH/CETP/CES1/APOE/TSKU/APOA2/ABCA8/PON1/APOA4/APOA5/APOA1/APOC1/ADIPOQ/APOC3
GOBP_CHROMATIN_ASSEMBLY_OR_DISASSEMBLY	GOBP_CHROMATIN_ASSEMBLY_OR_DISASSEMBLY	226	0.460218	1.55001	0.00015443	0.00364252	0.00299942	6132	tags=51%, list=32%, signal=35%	HMGA2/TSPY2/TSPY1/TSPY10/MCM2/APOBEC1/AICDA/CHAF1B/TSPY3/TET1/HELLS/HJURP/SOX9/H4C5/ASF1B/NAP1L3/H1-5/NDN/H1-3/H2BC7/EZH2/DNMT1/OIP5/HMGA1/CDKN1C/ZDBF2/CENPW/BEND3/H1-4/H2BU1/H2BW1/PRDM9/H2BC17/H3C12/TSPYL6/HMGB2/H2BC6/PADI2/L3MBTL1/H2BC8/H2AW/H2BC18/MACROH2A2/M1AP/DNAJC9/CDK2/H1-6/RBBP4/H4C1/NAP1L1/SHPRH/NAP1L2/BAZ2A/CHAF1A/H3C2/CHD3/MIS18A/DNMT3A/TSPYL5/TPR/H3C3/SMCHD1/SMARCC1/H4-16/CENPP/H2BC9…
GOBP_NEURON_MIGRATION	GOBP_NEURON_MIGRATION	164	0.481128	1.5944	0.000156961	0.00369389	0.00304173	4089	tags=35%, list=22%, signal=28%	OLIG3/SEPTIN14/NRG3/VAX1/FOXG1/CDK5R2/ITGA3/SEMA3A/ATOH1/DNER/GFRA3/EVX1/SEMA6A/LRP12/NTNG1/DCDC2/CCK/ASPM/NKX6-1/DNAAF4/WDR62/DRD2/NDN/KIAA0319/TRIM46/PAX6/UNC5D/MARK1/KIF20B/RELN/FGFR1/ARHGEF2/DCX/LHX1/KIRREL3/MDGA1/ADGRG1/CHL1/NEUROD4/FLRT2/NDE1/POMK/COL3A1/CCR4/NTNG2/PHACTR1/NEO1/CDK5R1/NEXMIF/SH3RF1/CDKL5/TWIST1/FEZF1/CXCR4/ZMIZ1/FGF13/GATA3/DISC1
HP_MALE_INFERTILITY	HP_MALE_INFERTILITY	111	0.518306	1.67458	0.000158868	0.00373036	0.00307176	4582	tags=43%, list=24%, signal=33%	NR0B1/TSPY1/FOXJ1/CFTR/SPAG17/TTC29/MCIDAS/SYCP2/XRCC2/TEX11/DNAAF4/BLM/SPATA16/DNAJB13/DNAH8/CFAP221/SOX9/AMH/DNAH9/DZIP1/CYP19A1/CFAP300/C14orf39/SPEF2/RSPH1/DNAH10/WT1/FANCA/M1AP/CFAP47/STRC/DNAH11/MAP3K1/MNS1/FCGR2A/NEK10/TGFB1/CATIP/CCDC40/SRY/LRRC56/USP9Y/GAS2L2/DMRT3/HYDIN/CATSPER1/CCDC65/DNAH2
GOBP_CELL_CYCLE_G2_M_PHASE_TRANSITION	GOBP_CELL_CYCLE_G2_M_PHASE_TRANSITION	151	0.494337	1.6274	0.000160107	0.00375102	0.00308877	4037	tags=32%, list=21%, signal=26%	HMGA2/PKIA/CLSPN/USH1C/PLK1/CENPF/MELK/CCNA2/ORC1/KIF14/FOXM1/DTL/TICRR/CDC6/CDK1/CHEK1/CCNB2/BLM/PKMYT1/NDC80/STOX1/CCNB1/CDC7/ATAD5/CDC25A/CDC25C/FBXO5/CIT/BRCA1/AURKB/KCNH5/RCC2/HUS1B/PLCB1/WNT10B/TOPBP1/DBF4B/CDK4/SKP2/CDK2/CDC25B/GPR132/NEK10/RRM1/MASTL/AURKA/DONSON/MRE11/PBX1
GOBP_HISTIDINE_METABOLIC_PROCESS	GOBP_HISTIDINE_METABOLIC_PROCESS	11	-0.814699	-2.19643	0.000161958	0.00378591	0.0031175	1150	tags=64%, list=6%, signal=60%	HNMT/HAL/HDC/MTHFD1/AMDHD1/FTCD/UROC1
GOBP_HIGH_DENSITY_LIPOPROTEIN_PARTICLE_REMODELING	GOBP_HIGH_DENSITY_LIPOPROTEIN_PARTICLE_REMODELING	16	-0.722562	-2.11736	0.000162742	0.00379573	0.00312559	1613	tags=62%, list=8%, signal=57%	APOM/CETP/LIPC/APOE/APOA2/APOA4/APOA1/APOC1/LCAT/APOC3
GOCC_MITOCHONDRIAL_SMALL_RIBOSOMAL_SUBUNIT	GOCC_MITOCHONDRIAL_SMALL_RIBOSOMAL_SUBUNIT	26	-0.641287	-2.1305	0.000165934	0.00386157	0.0031798	6618	tags=92%, list=35%, signal=60%	MRPS10/MRPS27/DAP3/MRPS35/MRPS14/MRPS18A/MRPS22/MRPS9/MRPS16/MRPS7/MRPS6/MRPS26/MRPS11/MRPS18C/MRPS5/MRPS18B/MRPS12/MRPS21/MRPS17/MRPS28/MRPS15/MRPS33/MRPS34/MRPS2
GOBP_REGULATION_OF_DNA_DEPENDENT_DNA_REPLICATION	GOBP_REGULATION_OF_DNA_DEPENDENT_DNA_REPLICATION	52	0.612621	1.81075	0.000169624	0.00392994	0.0032361	4669	tags=58%, list=25%, signal=44%	MCIDAS/AICDA/E2F7/GINS1/GINS4/E2F8/TICRR/BLM/CDC7/FBXO5/BRCA2/RFC4/CDT1/DBF4B/CDK2/DBF4/GINS3/CHTF18/DSCC1/TIMELESS/RFC3/SLFN11/PCNA/GMNN/DACH1/GINS2/DONSON/TIPIN/RFC5/METTL4
GOMF_DNA_HELICASE_ACTIVITY	GOMF_DNA_HELICASE_ACTIVITY	72	0.577051	1.77691	0.000169463	0.00392994	0.0032361	5858	tags=57%, list=31%, signal=40%	RAD54L/MCM2/HFM1/POLQ/DQX1/ERCC6L/CHD5/BLM/RAD51/MCM6/PIF1/MCM3/MCM4/MCM8/RFC4/MCM7/DDX11/BRIP1/MCM5/DNA2/RECQL/CHTF18/CHD3/DSCC1/RFC3/WRN/MRE11/DHX9/RFC5/FANCM/RECQL4/RTEL1/RAD54B/CHD6/ATRX/CHD8/HELB/FBH1/CHD7/CHD1L/SMARCAD1
GOBP_CELLULAR_MODIFIED_AMINO_ACID_CATABOLIC_PROCESS	GOBP_CELLULAR_MODIFIED_AMINO_ACID_CATABOLIC_PROCESS	30	-0.604029	-2.09912	0.00017105	0.00395422	0.00325609	2898	tags=57%, list=15%, signal=48%	GGTLC3/PCYOX1/DIO3/GGT5/CHAC1/MTHFS/ALDH1L1/HOGA1/ALDH4A1/SARDH/ACADL/GGACT/GOT2/DMGDH/DIO2/PRODH/BHMT
HP_GINGIVAL_BLEEDING	HP_GINGIVAL_BLEEDING	53	-0.48616	-1.92549	0.000171623	0.0039587	0.00325979	1041	tags=26%, list=5%, signal=25%	CAT/F13B/ZBTB16/TERT/F7/SERPINF2/F2/C1S/F10/C1R/FGG/GP9/FGB/FGA
GOBP_TRIGLYCERIDE_CATABOLIC_PROCESS	GOBP_TRIGLYCERIDE_CATABOLIC_PROCESS	30	-0.602664	-2.09438	0.000176613	0.00406482	0.00334717	2044	tags=50%, list=11%, signal=45%	APOC2/PNPLA4/APOB/AADAC/SORL1/PLIN5/FGF21/LIPC/CPS1/GPLD1/GPIHBP1/APOA4/APOA5/APOA1/APOC3
GOBP_REGULATION_OF_MEMBRANE_POTENTIAL	GOBP_REGULATION_OF_MEMBRANE_POTENTIAL	414	0.411533	1.40949	0.000178337	0.00409548	0.00337242	4103	tags=32%, list=22%, signal=26%	GABRA5/KCNK2/HTR3A/HCN4/CFTR/IGSF11/GRM5/MPP2/MTNR1B/NRXN1/GRID2/CHRNA7/SCN1A/PMAIP1/KCNA2/CHRNA9/GABRA3/KCNH8/GABRA2/GABRG3/GABRR1/ATP1A4/NLGN1/SEZ6/CHRNA1/GRM1/GRIK2/GABRA4/GABRB3/POPDC3/RYR2/GRIN2A/CELF4/KCNH2/KCND2/GABRQ/KCNH3/KCNJ10/KCNK9/KCNH7/GABRG2/CHRNB3/UCN3/TBX5/DSG2/SLC4A11/KCNK10/ADORA1/GLRA3/CNR1/STOX1/GRIN2B/HCN1/CHRNA6/ATP1A1/PYCR1/RIMS2/CACNA1G/RGS4/DRD2/CNTNAP1/KCNH6/ASIC1/NALCN…
HP_ASTIGMATISM	HP_ASTIGMATISM	193	0.464873	1.56039	0.000180688	0.00413364	0.00340384	6515	tags=51%, list=34%, signal=34%	GRHL2/COL9A2/PITX2/OVOL2/COL11A1/CHRDL1/XRCC2/KIF11/NTNG1/SLC25A24/FANCI/DOCK3/FANCB/SLC4A11/FANCD2/CLDN11/RAD51/DPYSL5/HPDL/FANCE/BRCA2/BRCA1/SLC12A2/FLNA/ARHGEF2/UBE2T/KCNV2/GRIA4/WASF1/LMX1B/H1-4/COL8A2/TANC2/GLRB/COL1A2/CHST6/FANCA/BRIP1/FANCG/ACTL6A/BCORL1/NTNG2/TUB/TYR/MYO1H/RFWD3/CHD3/KDM5B/DMPK/MYT1L/RERE/CC2D2A/JARID2/ZMIZ1/LOXL3/CACNA1F/CLDN19/CEP78/BPTF/BBS1/PPP1R12A/TRIM37/RNF2/FANCM/…
GOBP_MESENCHYME_DEVELOPMENT	GOBP_MESENCHYME_DEVELOPMENT	292	0.438273	1.48781	0.00018079	0.00413364	0.00340384	4552	tags=35%, list=24%, signal=27%	HMGA2/SEMA3E/TSPY2/ALX1/TSPY1/TSPY10/SIX2/FOLR1/FOXD1/SERPINB3/PITX2/CER1/OVOL2/ISL1/SEMA3C/SEMA3A/PTK7/TGFB2/DLL3/TSPY3/CRB2/SEMA6A/EDN3/BMP7/TBX5/FGF8/NKX2-5/FOXF2/SOX9/AMH/MARK1/SEMA3D/SOX11/IL1B/MSX2/SOX10/WNT10A/DAND5/FGFR1/FLNA/EZH2/FGF9/DLG5/SEMA4A/GREM1/SIX4/SPRED3/IL17RD/HAS2/TEAD2/BCL9L/HGF/JAG1/GDNF/HIF1A/MEOX1/SFRP2/WT1/PHLDB1/SEMA4D/SIX1/BAMBI/LAMA5/SPRED1/PDPN/FGF19/WWTR1/OSR1/KITLG…
GOBP_REGULATED_EXOCYTOSIS	GOBP_REGULATED_EXOCYTOSIS	233	0.455943	1.53297	0.000182251	0.00415794	0.00342385	3923	tags=32%, list=21%, signal=26%	CADPS/SYT13/CHGA/PCLO/TRPV6/ANXA3/CDK5R2/ABCA12/NLRP5/PRKCG/SNAP25/P2RY4/NLGN1/CD177/SCIN/ADORA2B/SV2A/SYT4/TPH1/UNC13C/MRGPRX2/DOC2A/CHRNB3/SYNGR3/UNC13A/SYT15/CNR1/UNC13D/CHRNA6/RIMS2/CACNA1G/DRD2/SYT8/SYK/PFN2/RAB11FIP1/ERC2/RAB3D/PTAFR/CTBP2/CHRNA5/KLRF2/SYT1/KLRC2/CSPG5/PLA2G3/ITGAM/RIMS3/PLEK/CBARP/ADGRE2/PRRT2/STX1A/CLNK/F2RL1/IL13RA2/STX3/CBL/PRKCB/RASGRP1/CD84/STXBP5/SNPH/SLC4A8/RAC2/ITG…
GOBP_REGULATION_OF_FATTY_ACID_OXIDATION	GOBP_REGULATION_OF_FATTY_ACID_OXIDATION	32	-0.57537	-2.0298	0.000182885	0.00416333	0.00342829	1910	tags=50%, list=10%, signal=45%	ETFBKMT/IRS2/PRKAG2/LONP2/CPT1A/ACACB/MTLN/ACADVL/PLIN5/MLYCD/ACADL/ABCB11/PPARGC1A/FABP1/PDK4/MFSD2A
HP_EMBRYONAL_NEOPLASM	HP_EMBRYONAL_NEOPLASM	75	0.561688	1.74902	0.000185192	0.00419756	0.00345647	5683	tags=57%, list=30%, signal=40%	NR0B1/DLK1/RTL1/DZIP1L/BUB1B/IGF2/BUB1/PKHD1/TRIP13/SOX4/BLM/POU6F2/MNX1/SOX9/GPC4/PAX6/SOX11/BRCA2/CDKN1C/KCNQ1/ALX4/WT1/GPC3/MAP3K1/PHF21A/FGFR3/SRY/PTCH1/SMARCC2/SMARCD1/DMRT3/TRIM37/ARID1A/HDAC4/ARID2/KIT/SMARCA4/ASXL1/PALB2/BCL10/ARID1B/NSD1/TRIM28
GOBP_REGULATION_OF_LIPID_TRANSPORT	GOBP_REGULATION_OF_LIPID_TRANSPORT	134	-0.347603	-1.58917	0.000184874	0.00419756	0.00345647	2197	tags=28%, list=12%, signal=25%	ACSL5/ABCG5/ABCG8/APOC2/RXRA/IRS2/CRY2/SSTR4/TNFSF11/SAR1B/FURIN/SHH/CETP/CES1/OXT/GALR1/SCP2/ACSL1/FIS1/APOE/POMC/APOA2/REN/ABCA8/PON1/ABCB4/APOA4/ENPP7/CYP4F2/CYP4A11/PRAP1/APOA5/APOA1/APOC1/CYP8B1/ADIPOQ/APOC3
GOBP_OXIDATIVE_DEMETHYLATION	GOBP_OXIDATIVE_DEMETHYLATION	19	-0.697747	-2.15219	0.000187644	0.00423514	0.00348742	1288	tags=47%, list=7%, signal=44%	ALKBH2/CYP3A5/CYP3A7/CYP2D6/CYP2C9/CYP3A4/CYP2C8/CYP3A43/CYP1A2
GOBP_HYDROGEN_PEROXIDE_METABOLIC_PROCESS	GOBP_HYDROGEN_PEROXIDE_METABOLIC_PROCESS	53	-0.484077	-1.91724	0.000188066	0.00423514	0.00348742	2709	tags=53%, list=14%, signal=45%	HBE1/SOD2/PRDX3/HDAC6/NOXO1/HBG1/MT3/PRDX2/GPX1/FYN/PINK1/PRDX5/MAOB/HBZ/CAT/ACOX1/TPO/HBM/SOD1/HBB/GPX3/HBD/APOA4/HBA2/HBA1/CYP1A1/HP/CYP1A2
GOBP_MALE_MEIOTIC_NUCLEAR_DIVISION	GOBP_MALE_MEIOTIC_NUCLEAR_DIVISION	51	0.615579	1.81791	0.000187815	0.00423514	0.00348742	3180	tags=43%, list=17%, signal=36%	BRDT/TEX15/CYP26B1/KIF18A/ASZ1/TRIP13/SYCP2/TEX11/MAEL/DMC1/TDRD9/BRCA2/MYBL1/TAF1L/HSF2BP/FIGNL1/DDX4/FANCA/M1AP/CCNA1/MEIKIN/TEX19
HP_DECREASED_LDL_CHOLESTEROL_CONCENTRATION	HP_DECREASED_LDL_CHOLESTEROL_CONCENTRATION	12	-0.794698	-2.14716	0.000188888	0.00423854	0.00349022	1635	tags=58%, list=9%, signal=53%	MTTP/SAR1B/APOB/MSMO1/ANGPTL3/APOA5/APOC3
GOMF_ODORANT_BINDING	GOMF_ODORANT_BINDING	95	-0.387621	-1.69222	0.000189029	0.00423854	0.00349022	3568	tags=61%, list=19%, signal=50%	OR5C1/OR9Q1/OR8D2/OR12D3/OR13G1/OR9Q2/OR8D4/OR14K1/OR9G4/OR14A16/OR5W2/OR5H15/OR10J1/OR8B12/OR8H1/OR14L1P/OR5AC2/OR5P3/OR11L1/OR5AS1/OR5AK2/OR8H2/OR8H3/OR5P2/OR5M10/OR6K3/OR8K1/GPR148/OR5H1/OR5F1/OR5M3/OR5J2/OR5D14/OR5D16/OR8J1/OR5D18/OR6N2/OR8J3/OR9K2/OR5K4/OR5B21/OR8I2/OR5B3/OR6K6/OR8B4/OR5AR1/OR14C36/OR8B2/OR6K2/OR5AP2/OR5I1/OR5M1/OR8K5/OR1K1/OR10V1/OR5K3/OR8B3/OR5A2
GOCC_GLUTAMATERGIC_SYNAPSE	GOCC_GLUTAMATERGIC_SYNAPSE	317	0.425945	1.44814	0.000189886	0.00424865	0.00349854	3856	tags=28%, list=20%, signal=23%	SLITRK1/CADPS/CDH10/NRG3/DRP2/PCLO/GRM5/ACTBL2/NPTX1/SORCS3/GRID2/CBLN2/SNAP25/P2RY4/GRM3/LRFN5/GABRR1/NLGN1/GRM1/GRIK2/ADORA2B/SV2A/SYT4/DLG3/GRIN2A/KCND2/NPTX2/DNM1/NTNG1/CACNG4/DLGAP1/GABRG2/PCDH8/CNR1/CTTNBP2/HPCA/DBN1/CAMKV/DRD2/GPC4/SLC30A3/PFN2/GABBR1/CLSTN1/ERC2/GRIP2/PTPRO/SRC/CTBP2/EPHA7/SLC6A17/PLCB1/SYT1/SHISA9/CACNG5/CSPG5/ADAM23/ELAVL4/PPM1H/KPNA2/EPHB2/KCNA3/PRRT2/STX1A/TNIK/LRFN4/…
GOMF_CARBON_CARBON_LYASE_ACTIVITY	GOMF_CARBON_CARBON_LYASE_ACTIVITY	51	-0.489144	-1.92399	0.000191417	0.00427376	0.00351922	3098	tags=47%, list=16%, signal=39%	UROD/GGCX/DERA/FAHD1/ALDOC/DDC/MOCS1/CRY2/DDT/HACL1/URAD/CYP17A1/MVD/CSAD/HDC/HOGA1/MLYCD/HMGCL/GOT1/CLYBL/ACMSD/PCK2/PCK1/ALDOB
GOCC_PROTON_TRANSPORTING_ATP_SYNTHASE_COMPLEX	GOCC_PROTON_TRANSPORTING_ATP_SYNTHASE_COMPLEX	17	-0.710638	-2.12701	0.000192476	0.00428823	0.00353113	4853	tags=88%, list=26%, signal=66%	ATP5F1C/ATP5PB/ATP5F1B/ATP5F1A/ATP5MGL/ATP5MC3/ATP5MC1/ATP5MG/ATP5PD/ATP5F1E/ATP5PO/ATP5PF/ATP5MF/ATP5ME/ATP5F1D
GOMF_OXIDOREDUCTASE_ACTIVITY_ACTING_ON_THE_CH_NH_GROUP_OF_DONORS	GOMF_OXIDOREDUCTASE_ACTIVITY_ACTING_ON_THE_CH_NH_GROUP_OF_DONORS	28	-0.616443	-2.11422	0.000194262	0.00429867	0.00353973	1418	tags=54%, list=7%, signal=50%	PYCR3/BLVRB/PRODH2/PAOX/ALDH1L1/ALDH4A1/ETFDH/CRYM/SARDH/PIPOX/MTHFD1/QDPR/AASS/DMGDH/PRODH
GOBP_GLUTAMATE_METABOLIC_PROCESS	GOBP_GLUTAMATE_METABOLIC_PROCESS	34	-0.576607	-2.05716	0.00019459	0.00429867	0.00353973	1249	tags=47%, list=7%, signal=44%	OAT/HAL/MTHFS/PRODH2/ALDH5A1/AADAT/ALDH4A1/GOT2/GOT1/GLS2/AMDHD1/PRODH/ADHFE1/FTCD/TAT/UROC1
GOBP_CHROMOSOME_ORGANIZATION_INVOLVED_IN_MEIOTIC_CELL_CYCLE	GOBP_CHROMOSOME_ORGANIZATION_INVOLVED_IN_MEIOTIC_CELL_CYCLE	72	0.574623	1.76944	0.000194568	0.00429867	0.00353973	3090	tags=40%, list=16%, signal=34%	TEX15/BUB1B/BUB1/TRIP13/CCNE1/NCAPH/KASH5/SYCP2/SGO2/TEX11/SMC4/CCNE2/SGO1/FANCD2/MAEL/RAD51/DMC1/NCAPD2/PSMC3IP/HORMAD1/SYCP1/C14orf39/IHO1/SMC2/PRDM9/MSH5/BRIP1/P3H4/MEIKIN
HP_AZOOSPERMIA	HP_AZOOSPERMIA	116	0.511864	1.65639	0.000194293	0.00429867	0.00353973	2928	tags=35%, list=15%, signal=30%	TEX15/NR0B1/TSPY1/TACR3/CFTR/SEMA3A/TAC3/XRCC2/TEX11/FANCI/FANCB/BLM/TAF4B/FANCD2/FGF8/RAD51/ANK1/SOX9/DNAH9/TDRD9/FANCE/NANOS1/BRCA2/BRCA1/PROKR2/FGFR1/UBE2T/C14orf39/ANOS1/MCM8/WT1/STAR/KISS1R/CEP19/FANCA/M1AP/CFAP47/BRIP1/FANCG/SPINK2/STRC
GOMF_2_IRON_2_SULFUR_CLUSTER_BINDING	GOMF_2_IRON_2_SULFUR_CLUSTER_BINDING	22	-0.658398	-2.09987	0.00019878	0.00438197	0.00360832	5032	tags=82%, list=26%, signal=60%	FECH/ISCA2/ISCA1/CISD1/GLRX2/NDUFS1/ISCU/RFESD/UQCRFS1/CISD2/GLRX5/BOLA2B/FXN/SDHB/CISD3/AOX1/FDX1/XDH
HP_TIBIAL_BOWING	HP_TIBIAL_BOWING	34	0.675895	1.85845	0.000200336	0.00440697	0.00362891	3066	tags=47%, list=16%, signal=40%	COL2A1/DLK1/RTL1/MMP13/COL10A1/PHEX/COL11A2/SOX9/DMP1/FLNA/CHST3/VDR/COL1A2/CYP27B1/SLC34A3/COL1A1
GOBP_MITOCHONDRIAL_ATP_SYNTHESIS_COUPLED_PROTON_TRANSPORT	GOBP_MITOCHONDRIAL_ATP_SYNTHESIS_COUPLED_PROTON_TRANSPORT	16	-0.717443	-2.10236	0.000202131	0.00442781	0.00364608	2096	tags=100%, list=11%, signal=89%	STOML2/ATP5F1C/ATP5PB/ATP5F1B/ATP5F1A/ATP5MG/ATP5PD/ATP5F1E/ATP5PO/ANTKMT/ATP5PF/ATP5MF/DNAJC30/ATP5ME/ATP5F1D
GOMF_GLUTAMATE_RECEPTOR_ACTIVITY	GOMF_GLUTAMATE_RECEPTOR_ACTIVITY	27	0.698036	1.85896	0.000202024	0.00442781	0.00364608	3374	tags=59%, list=18%, signal=49%	GRIA2/GRM5/GRID2/GRM3/GRM1/GRIK2/GRIN2A/GRM4/GRIN2B/GRIA4/GRIN1/GRIK4/GRM8/GRIK3/GRM6/GRIN2D
GOBP_PROTEIN_ACTIVATION_CASCADE	GOBP_PROTEIN_ACTIVATION_CASCADE	16	-0.717124	-2.10142	0.000204204	0.00445466	0.00366818	1207	tags=62%, list=6%, signal=59%	GP5/F13B/APOH/FGG/GP9/F12/KLKB1/FGB/FGA/SERPINC1
GOBP_RENAL_TUBULE_DEVELOPMENT	GOBP_RENAL_TUBULE_DEVELOPMENT	94	0.538017	1.70954	0.000204209	0.00445466	0.00366818	4841	tags=53%, list=25%, signal=40%	WNT7B/PROM1/EYA1/SIX2/FOXD1/ADAMTS16/NPNT/HOXD11/TFAP2B/FMN1/TACSTD2/FGF8/SOX9/IRX2/LIF/KIF26B/HNF1B/HOXA11/CD24/AGTR2/LHX1/GREM1/SIX4/JAG1/GDNF/WT1/HOXB7/SIX1/LAMA5/GPC3/WWTR1/OSR1/NOG/GLI3/BMP4/FGF1/STAT1/NOTCH2/WNT6/PTCH1/PBX1/GATA3/PKD2/MAGED1/CALB1/ILK/WNT2B/NOTCH1/LZTS2/PKD1
HP_ABNORMAL_CIRCULATING_ASPARTATE_FAMILY_AMINO_ACID_CONCENTRATION	HP_ABNORMAL_CIRCULATING_ASPARTATE_FAMILY_AMINO_ACID_CONCENTRATION	18	-0.715316	-2.17301	0.00020557	0.00447501	0.00368494	3019	tags=56%, list=16%, signal=47%	SLC25A13/MMACHC/NADK2/CBS/ADK/FAH/PNPO/MAT1A/AASS/GNMT
GOMF_QUINONE_BINDING	GOMF_QUINONE_BINDING	16	-0.716074	-2.09834	0.000206277	0.00448106	0.00368992	4163	tags=75%, list=22%, signal=59%	COQ10B/SQOR/COQ10A/NDUFS2/AOC3/SDHB/NDUFS7/CBR4/SDHD/HSD17B8/VKORC1/ETFDH
GOMF_TESTOSTERONE_DEHYDROGENASE_NAD_P_ACTIVITY	GOMF_TESTOSTERONE_DEHYDROGENASE_NAD_P_ACTIVITY	11	-0.80933	-2.18195	0.000211495	0.00458488	0.00377541	936	tags=55%, list=5%, signal=52%	HSD17B8/HSD17B10/HSD17B2/AKR1C4/SRD5A2/HSD17B6
HP_GASTROINTESTINAL_ATRESIA	HP_GASTROINTESTINAL_ATRESIA	78	0.562928	1.76343	0.00021385	0.00462634	0.00380955	4467	tags=46%, list=24%, signal=35%	SEMA3E/SIX3/RFX6/ARNT2/BUB1B/ITGB4/BUB1/TRIP13/CENPF/STIL/FANCB/FANCD2/FGF8/FBN2/MYCN/OTX2/SOX2/PROKR2/FGFR1/IFT80/GLI2/MAMLD1/CDON/DYNC2H1/ZIC2/RFWD3/NODAL/RERE/CHRM3/FOXH1/PTCH1/ZNF699/WDR35/SMARCD1/PPP1R12A/FGFR2
GOBP_POSITIVE_REGULATION_OF_GLUCONEOGENESIS	GOBP_POSITIVE_REGULATION_OF_GLUCONEOGENESIS	16	-0.713771	-2.09159	0.000218757	0.00472271	0.0038889	3588	tags=50%, list=19%, signal=41%	PPARA/KAT2B/DGAT2/GCG/FOXO1/PPARGC1A/NNMT/GPT
HP_ABNORMALITY_OF_THE_INTRINSIC_PATHWAY	HP_ABNORMALITY_OF_THE_INTRINSIC_PATHWAY	31	-0.594933	-2.08857	0.000220407	0.00474395	0.0039064	4156	tags=52%, list=22%, signal=40%	ALG8/SRD5A3/MCFD2/AHCY/DPM2/LZTR1/F8/MPI/GGCX/PGM1/F11/VKORC1/VWF/F12/SERPINC1/F9
GOBP_MICROTUBULE_ORGANIZING_CENTER_ORGANIZATION	GOBP_MICROTUBULE_ORGANIZING_CENTER_ORGANIZATION	146	0.497481	1.63538	0.000220649	0.00474395	0.0039064	5104	tags=43%, list=27%, signal=32%	FOXJ1/CETN1/HEPACAM2/MCIDAS/PLK1/PKHD1/NEK2/STIL/XRCC2/KIF11/CDK1/CHEK1/PLK4/DEUP1/SGO1/NDC80/WDR62/DZIP1/BRCA2/BRCA1/CCNF/SASS6/PCLAF/CEP295/TMEM67/CEP295NL/NDE1/CEP152/CCDC78/KIAA1614/CEP135/MAP9/HAUS6/CDK2/CENPJ/CEP85/CHD3/PARD6B/NIN/XRCC3/AURKA/GCC2/ARHGEF10/CHORDC1/CEP192/CCP110/CEP250/PKD2/CKAP5/HAUS5/CEP131/NUP62/PPP1R12A/TRIM37/CEP72/MDM1/CHMP3/HAUS1/ALMS1/RAB6C/C2CD3/PARD6G/SPICE1
HP_APLASIA_HYPOPLASIA_OF_FINGERS	HP_APLASIA_HYPOPLASIA_OF_FINGERS	337	0.425934	1.45177	0.000226271	0.00485484	0.00399771	4966	tags=36%, list=26%, signal=27%	HMGA2/SEMA3E/FRAS1/COL2A1/DLK1/RTL1/DLX5/PTHLH/ABCA12/ZNF711/TFAP2A/ALOXE3/COL10A1/KIF15/IGF2/CHRNA1/COMP/EVC2/ALOX12B/DLG3/TFAP2B/SALL4/SOX4/XRCC2/SLC25A24/FANCI/ESCO2/FANCB/TBX5/FANCD2/RAD51/GPC4/EVC/MYCN/SOX11/FANCE/BMPR1B/FZD2/BRCA2/BRCA1/ACAN/FGFR1/FLNA/AGTR2/UBE2T/MCTP2/CDKN1C/LMNB2/EDA/RAB39B/JAG1/NSD2/RUNX2/GLI1/CHST11/WNT10B/ROR2/IFT57/CHST3/GPC3/FANCA/PIGS/BRIP1/FANCG/LHX4/INTU/LRP4/RBB…
GOCC_MITOTIC_SPINDLE	GOCC_MITOTIC_SPINDLE	158	0.482498	1.59564	0.000226953	0.0048595	0.00400154	4406	tags=37%, list=23%, signal=28%	EFHC2/HEPACAM2/MISP/KIF23/KIF18A/KIF18B/ECT2/PLK1/PKHD1/CKAP2L/CENPE/KIF11/KIFC1/DCDC2/CDC6/TPX2/ASPM/CDK1/GPSM2/RACGAP1/SKA1/CDC7/MAD2L1/SKA3/ESPL1/KIF20B/AURKB/PRC1/RCC2/CEP295/CAPG/TACC3/CNTRL/MAP9/CXCR2/CEP170/TRAT1/CDC14A/HAUS6/SPAG5/MAPRE1/FAM83D/CCSAP/NEXMIF/EFHC1/SMC3/IQCB1/MAK/TPR/STAG1/NIN/AURKA/ATAT1/FAM161A/PTPN7/PKD2/HAUS5/NUP62
GOBP_EPITHELIAL_TUBE_FORMATION	GOBP_EPITHELIAL_TUBE_FORMATION	136	0.502455	1.63611	0.000228135	0.00486873	0.00400914	4472	tags=41%, list=24%, signal=32%	GRHL2/FOLR1/SPINT1/OVOL2/SPINT2/PTK7/TGFB2/VANGL2/SALL4/SOX4/STIL/EGF/FZD1/BMP7/TRIM71/FGF8/LRP2/SOX9/IRX2/SOX11/FZD2/KIF20B/HNF1B/CTHRC1/GREM1/SIX4/TEAD2/GDNF/HIF1A/SFRP2/IFT57/SIX1/APAF1/OSR1/NOG/NODAL/BMP4/IFT52/TGFB1/TWIST1/PIK3CD/CC2D2A/WNT6/PTCH1/ST14/FZD6/GATA3/MED12/DVL2/TULP3/WNT5A/CEP290/MTHFD1L/IFT172/FGFR2/MIB1
[truncated: 1,575 more rows]
